# Supplementary material for: Combinatorial interactions between viral proteins expand the potential functional landscape of the tomato yellow leaf curl virus proteome
Source: PLoS Pathog. 2022 Oct 18;18(10):e1010909. doi: 10.1371/journal.ppat.1010909 (PMC9633003; doi:10.1371/journal.ppat.1010909)
Supplement: S2 Table — (XLSX) [file ppat.1010909.s011.xlsx]

## Sheet: Niben_ATH_table_cpm_DEG
Gene	EV_1	EV_2	EV_3	EV_4	C2_1	C2_2	C2_3	C2_4	CP_1	CP_2	CP_3	CP_4	C2+CP_1	C2+CP_2	C2+CP_3	C2+CP_4	TYLCV_1	TYLCV_2	TYLCV_3	TYLCV_4	TYLCV_C2mut_1	TYLCV_C2mut_2	TYLCV_C2mut_3	TYLCV_C2mut_4	TYLCV-CPmut1_1	TYLCV-CPmut1_2	TYLCV-CPmut1_3	TYLCV-CPmut1_4	C2_vs_EV	CP_vs_EV	C2+CP_vs_EV	TYLCV_vs_EV	TYLCV-C2mut_vs_EV	TYLCV-CPmut1_vs_EV	TYLCV-C2mut_vs_TYLCV	TYLCV-CPmut1_vs_TYLCV	C2_vs_EV_logFC	CP_vs_EV_logFC	C2+CP_vs_EV_logFC	TYLCV_vs_EV_logFC	TYLCV-C2mut_vs_EV_logFC	TYLCV-CPmut1_vs_EV_logFC	TYLCV-C2mut_vs_TYLCV_logFC	TYLCV-CPmut1_vs_EV_logFC	C2_vs_EV_FDR	CP_vs_EV_FDR	C2+CP_vs_EV_FDR	TYLCV_vs_EV_FDR	TYLCV-C2mut_vs_EV_FDR
Niben101Scf08455g00002	1.18	3.16	2.06	1.97	3.15	3.28	3.82	4.42	2.41	2.42	2.15	2.77	3.44	2.2	3.69	4.6	11.6	7.84	8.2	14.09	114.85	111.99	134.59	123.71	12.31	18	14.41	18.39	1	0	0	1	1	1	1	1	0.795	0.213	0.743	2.312	5.845	2.903	3.534	0.592	0.04341	1	0.08396	9.38e-26	9.123e-141
Niben101Ctg04075g00002	0.94	1.12	1.89	1.28	1.82	1.92	1.39	1.94	1.3	1.35	1.62	1.46	2.04	1.69	1.79	1.69	1.99	2.24	2.51	2.57	3.19	3.78	4.19	2.87	2.41	4.67	4.39	4.2	0	0	0	1	1	1	1	1	0.435	0.126	0.462	0.831	1.417	1.579	0.587	0.748	0.4785	1	0.5056	0.001034	1.942e-09
Niben101Ctg09534g00001	2.42	3.86	2.41	2.27	2.53	2.97	1.91	2.86	3.61	3	1.83	3.36	3.17	2.79	3.74	2.97	4.9	3.05	5.26	4.49	13.48	16.15	10.87	8.98	3.87	9.21	6.66	7.15	0	0	0	1	1	1	1	1	-0.091	0.109	0.213	0.696	2.171	1.295	1.475	0.599	0.9543	1	0.8603	0.01076	1.019e-17
Niben101Scf00024g02018	2.3	2.68	2.7	2.86	2.71	2.23	3.15	2.16	1.93	2.42	1.94	2.38	1.4	1.84	1.48	2.15	4.98	3.71	6.04	6.11	14.18	10.86	11.37	11.64	5.19	11.02	9.47	9.5	0	0	0	1	1	1	1	1	-0.043	-0.279	-0.622	0.989	2.183	1.736	1.194	0.748	0.9865	1	0.2295	1.054e-05	4.149e-25
Niben101Scf00046g08005	8.32	7.5	8.37	7.89	6.75	7.66	5.32	9.98	9	10.22	6.49	8.91	5.48	6.1	5.64	5.83	53.79	54.55	33.43	52.76	920.76	955.29	1317.6	638.82	70.38	250	186.9	175.09	0	0	0	1	1	1	1	1	-0.112	0.111	-0.477	2.599	6.9	4.41	4.3	1.811	0.9258	1	0.4776	2.927e-22	3.325e-106
Niben101Scf00069g11017	10.92	10.39	10.67	9.66	7.9	11.11	12.55	15.47	11.07	10.1	10.41	11.19	9.25	9.18	10.12	8.54	20.53	21.58	18.16	23.44	119.02	107.46	127.24	98.24	23.4	41.45	31.9	37.54	0	0	0	1	1	1	1	1	0.172	0.039	-0.166	1.008	3.44	1.69	2.432	0.682	0.7241	1	0.7962	8.475e-10	1.008e-94
Niben101Scf00073g03013	0	0	0	0.05	0	0	0	0	0.05	0	0	0	0	0	0	0	0.12	0.36	0.04	0.17	1.73	1.61	1.13	1.65	0.05	0.58	0.77	0.7	0	0	0	1	1	1	1	1	-1.645	-0.135	-1.564	3.125	6.268	4.744	3.183	1.653	1	1	1	0.004995	3.738e-17
Niben101Scf00109g04006	0	0	0	0	0	0	0	0	0	0	0	0	0	0	0	0	0.08	0.1	0.12	0.07	2	1.75	1.13	1.86	0.33	0.58	0.5	1.4	0	0	0	1	1	1	1	1	0	0	0	4.058	8.066	6.817	4.137	2.87	1	1	1	0.01903	1.566e-19
Niben101Scf00128g04006	1.71	2.03	1.66	1.73	0.71	1.4	0.72	2.26	1.44	2.3	1.15	1.41	1.02	0.81	1.32	1.48	8.81	7.53	4.39	7.94	20.24	24.98	19.8	20.84	6.09	21.3	17.53	18.54	0	0	0	1	1	1	1	1	-0.494	-0.169	-0.605	2.002	3.584	3.148	1.582	1.146	0.5896	1	0.4976	9.685e-10	1.27e-27
Niben101Scf00130g01018	0.77	0.37	0.52	0.84	0.8	0.57	1.24	1.4	0.43	0.9	0.58	0.19	0.86	0.73	0.21	0.41	1.24	1.98	1.88	0.98	9.2	7.98	11.14	11.3	1.42	3.76	3.85	3.75	0	0	0	1	1	1	1	1	0.659	-0.225	-0.199	1.262	3.972	2.341	2.711	1.08	0.5091	1	0.9534	0.002124	9.848e-26
Niben101Scf00132g02004	70.38	71.7	62.39	84.76	57.19	62.42	58.51	80.77	86.55	90.87	48.61	70.61	50.05	58.92	61.37	55.35	314.18	416.96	218.1	332.15	1141.32	1023.85	939.89	934.72	242.04	709.95	573.24	658.66	0	0	0	1	1	1	1	1	-0.16	0.037	-0.358	2.147	3.804	2.916	1.657	0.769	0.8442	1	0.5629	9.891e-20	5.736e-53
Niben101Scf00138g03003	0.77	1.02	1.2	1.92	1.02	1.75	0.67	3.02	1.25	1.07	0.78	0.97	1.08	1.18	1.63	0.87	32.81	13.89	20.48	22.43	140.4	175.69	212.17	120.59	39.01	146.33	92.88	128.25	0	0	0	1	1	1	1	1	0.377	-0.274	-0.056	4.174	7.029	6.354	2.855	2.18	0.7463	1	1	1.15e-26	4.961e-60
Niben101Scf00149g03002	0.89	1.07	0.75	0.74	1.07	0.66	0.98	1.08	1.25	0.94	0.94	0.73	0.54	0.96	1	0.36	5.86	3.77	1.49	3.78	37.94	33.99	33.02	28.72	3.77	9.95	5.98	6.15	0	0	0	1	1	1	1	1	0.13	0.168	-0.292	2.107	5.27	2.904	3.164	0.797	0.9494	1	0.8905	5.944e-10	9.221e-53
Niben101Scf00149g12014	3.07	4.28	3.73	2.86	3.51	4.24	2.84	5.01	4.28	3.24	2.67	4.14	4.03	4.11	4.06	3.07	10.61	10.64	13.5	11.21	25.38	27.15	22.64	25.6	13.44	22.54	21.52	20.34	0	0	0	1	1	1	1	1	0.162	0.042	0.128	1.721	2.853	2.481	1.132	0.76	0.8204	1	0.898	3.676e-20	2.498e-54
Niben101Scf00149g12019	60.4	67.42	57.23	73.91	60.03	71.13	62.95	76.67	73.12	71.62	58.4	73	62.95	48.04	65	53.26	213.59	230.87	193.81	186.29	488.8	465.96	376.13	476.43	220.67	423.99	398.03	387.66	0	0	0	1	1	1	1	1	0.064	0.093	-0.175	1.67	2.803	2.465	1.132	0.795	0.9309	1	0.7468	1.797e-25	7.318e-66
Niben101Scf00161g03016	4.84	4.77	5.73	4.68	4.8	5.73	4.8	5.39	4.14	4.56	4.76	5.5	5.64	5.95	4.53	6.09	8.69	7.68	8.87	7.43	19.11	18.37	15.02	17.97	11.42	13.58	13.05	14.84	0	0	0	1	1	1	1	1	0.052	-0.078	0.148	0.708	1.815	1.402	1.107	0.694	0.9538	1	0.8014	9.92e-07	4.531e-42
Niben101Scf00168g03012	0.06	0.16	0.06	0.2	0.18	0.17	0	0	0	0.12	0.05	0.05	0.27	0.07	0.11	0.2	0.28	0.31	0.63	0.34	4.98	5.62	4.96	4.68	1.18	2.39	2.13	2.75	0	0	0	1	1	1	1	1	-0.339	-0.983	0.445	1.627	5.3	4.043	3.679	2.422	0.9717	1	0.9508	0.005662	2.077e-40
Niben101Scf00174g00034	5.08	3.96	4.36	3.55	3.6	5.07	4.08	2.91	3.23	3.94	4.24	4.14	3.71	5.14	2.95	3.33	6.98	5.85	8.79	6.79	262.83	303.17	305	203.48	18.4	56.28	34.89	44.48	0	0	0	1	1	1	1	1	-0.107	-0.123	-0.173	0.749	5.987	3.186	5.238	2.437	0.9216	1	0.8942	0.003208	1.335e-106
Niben101Scf00189g06011	6.85	7.39	7.51	8.14	9.99	7.87	8.78	8.9	7.08	7.02	8.79	8.76	10	11.75	9.81	10.69	16.79	12.57	28.4	19.79	38.32	43.3	42.22	35.81	20.24	38.44	36.38	44.23	0	0	0	1	1	1	1	1	0.249	0.08	0.496	1.376	2.415	2.219	1.039	0.842	0.6637	1	0.2397	1.107e-11	4.039e-33
Niben101Scf00219g04008	0	0	0	0	0.04	0.17	0.05	0.05	0	0.12	0	0	0	0.07	0	0	0.16	0.2	0.2	0.24	0.87	0.94	0.68	1.31	1.56	1.49	1.18	1.05	0	0	0	1	1	1	1	1	3.821	2.715	1.606	5.155	7.253	7.738	2.223	2.691	0.2499	1	1	8.611e-05	2.378e-16
Niben101Scf00239g07005	4.55	2.2	5.91	4.39	3.55	4.55	2.74	9.22	4.24	6.61	2.72	3.26	3.12	2.87	2.74	2.15	71.93	52.21	42.96	47.8	338.76	377.06	268.19	269.03	67.6	227.75	138.24	192.63	0	0	0	1	1	1	1	1	0.233	-0.012	-0.647	3.657	6.2	5.199	2.544	1.543	0.8506	1	0.4447	1.199e-24	3.018e-56
Niben101Scf00248g02022	6.2	9	9.06	8.33	8.88	8.49	7.18	8.41	9.72	7.55	9.68	8.95	8.06	8.89	9.38	7.67	14.27	11.45	14.79	12.23	37.4	42.63	29.54	42.39	19.01	26.05	29.59	32.44	0	0	0	1	1	1	1	1	0.016	0.136	0.058	0.694	2.219	1.714	1.525	1.02	1	1	0.9624	3.253e-05	1.049e-43
Niben101Scf00248g02023	4.25	5.03	4.36	4.93	5.02	4.07	5.11	4.42	5.39	3.41	3.19	3.89	5.32	5.29	4.32	5.27	8.45	5.8	9.46	7.77	18.89	18.41	17.91	21.13	9.67	14.7	14.23	15.09	0	0	0	1	1	1	1	1	0	-0.229	0.117	0.763	2.036	1.528	1.273	0.765	1	1	0.902	1.967e-05	8.323e-34
Niben101Scf00279g11013	1.3	1.66	2.12	1.97	1.07	1.75	2.22	1.78	1.4	1.4	2.09	1.27	1.72	1.47	1.27	1.69	4.86	3.05	4.83	3.88	6.33	5.81	7.94	9.28	7.26	5.78	7.97	7.3	0	0	0	1	1	1	1	1	-0.063	-0.209	-0.199	1.236	2.053	1.996	0.817	0.76	0.9838	1	0.8792	1.44e-07	2.926e-20
Niben101Scf00313g07006	0	0.11	0	0.1	0.13	0.26	0.26	0.38	0.05	0.37	0.1	0.1	0.32	0.22	0.16	0.1	0.36	0.15	0.35	0.3	1.52	1.23	3.11	2.49	0.28	1.82	1.18	1.45	0	0	0	1	1	1	1	1	2.108	1.473	1.753	2.336	5.118	4.304	2.796	1.979	0.1713	1	0.4563	0.004688	9.177e-16
Niben101Scf00317g07008	25.15	26.45	27.01	29.68	27.93	25.28	22.82	22.86	27.87	22.86	26.37	21.27	24.08	26.59	27.89	23.69	46.05	45.29	46.77	42.63	166.05	159.73	173.88	172.1	67.5	102.68	108.2	103.06	0	0	0	1	1	1	1	1	-0.13	-0.14	-0.084	0.738	2.632	1.816	1.894	1.078	0.7398	1	0.896	1.259e-08	4.858e-93
Niben101Scf00317g09001	10.98	5.94	5.68	9.17	8.61	7.22	4.54	4.64	8.52	11.25	4.5	6.42	5.38	6.46	7.91	4.96	18.7	21.02	11.89	14.66	129.9	117.52	135.49	96.97	13.59	49.92	31.94	41.43	0	0	0	1	1	1	1	1	-0.341	-0.047	-0.363	1.059	3.916	2.107	2.857	1.048	0.692	1	0.7144	0.0006522	7.966e-34
Niben101Scf00317g11005	1.3	1.87	2.35	1.82	1.82	2.32	1.08	1.4	2.12	2.5	1.67	2.09	1.61	1.84	1.95	2	2.79	2.65	3.61	3.14	18.24	16.1	20.61	12.06	4.15	4.5	5.03	4.9	0	0	0	1	1	1	1	1	-0.134	0.197	0.009	0.732	3.182	1.333	2.451	0.602	0.9011	1	1	0.00194	2.041e-53
Niben101Scf00321g05004	4.66	4.39	5.05	4.93	4.57	4.68	5.58	4.69	4.77	4.93	5.34	5.16	4.14	5.14	4.32	3.53	7.54	8.29	8.44	8.85	48.87	49.01	55.16	42.14	10.14	14.91	14.36	15.29	0	0	0	1	1	1	1	1	0.034	0.083	-0.165	0.799	3.356	1.522	2.557	0.723	0.9781	1	0.8021	1.201e-07	1.991e-128
Niben101Scf00332g06012	0.65	0.16	0.17	0.1	0.18	0.31	0.67	0.7	0.48	0.04	0.05	0.1	0	0.07	0.16	0.26	3.07	4.02	1.8	3.68	348.88	283.43	254.89	286.07	1.98	8.96	6.66	10.4	0	0	0	1	1	1	1	1	0.774	-0.644	-1.022	3.547	10.087	4.7	6.543	1.155	0.6193	1	0.6417	1.475e-12	3.163e-70
Niben101Scf00366g09001	2.07	2.46	3.27	3.16	3.37	2.41	3.2	2.86	3.51	2.63	2.56	2.38	3.28	2.72	2.85	3.27	4.07	5.29	4.28	3.99	15.21	17.47	17.32	18.64	5.52	6.65	8.16	6.9	0	0	0	1	1	1	1	1	0.106	0.013	0.148	0.671	2.642	1.307	1.971	0.636	0.8947	1	0.8748	0.0003028	2.724e-58
Niben101Scf00366g09002	16.71	12.16	12.62	13.41	14.21	13.74	12.76	15.21	13.86	13.26	12.45	12.65	12.96	13.22	14.87	14.84	21.29	23.2	22.4	26.45	121.4	108.59	115.69	108.66	22.27	42.53	48.07	40.69	0	0	0	1	1	1	1	1	0.027	-0.07	0.028	0.768	3.05	1.485	2.282	0.718	0.9851	1	0.9949	1.444e-06	9.692e-84
Niben101Scf00369g09020	7.97	7.76	7.05	9.17	9.68	9.49	9.55	9.98	9.34	7.84	8.01	8.52	6.93	9.33	7.96	7.72	13.76	15.21	15.38	14.8	49.25	42.78	53.72	39.44	18.11	24.53	26.78	21.64	0	0	0	1	1	1	1	1	0.273	0.073	-0.011	0.884	2.531	1.508	1.646	0.624	0.376	1	1	1.121e-10	1.043e-81
Niben101Scf00383g03001	1.3	1.66	1.66	1.48	0.8	2.54	1.14	4.85	1.49	4.06	1.05	1.51	1.13	1.69	1.58	0.72	51.51	18.47	21.62	27.46	186.95	204.35	225.61	112.07	40.28	200.04	120.52	147.55	0	0	0	1	1	1	1	1	0.604	0.418	-0.262	4.281	6.894	6.375	2.614	2.094	0.6351	1	0.9242	2.881e-17	2.543e-35
Niben101Scf00449g04003	95.82	89.48	87.28	113.75	89.33	90.77	77.87	85.95	97.23	105.31	80.38	95.14	77.73	77.8	85.62	80.68	135.2	188.12	144.22	140.25	356.46	318.79	300.44	294.5	168.12	251.07	255.22	240.96	0	0	0	1	1	1	1	1	-0.168	-0.031	-0.264	0.653	1.717	1.244	1.064	0.591	0.6442	1	0.4023	1.614e-06	1.261e-37
Niben101Scf00460g00002	0.94	1.45	1.49	1.18	1.2	1.14	0.93	2	1.25	1.76	1.1	0.58	1.51	1.4	1.21	1.84	10.41	8.35	9.61	9.86	34.96	34.84	36.04	31.13	9.58	16.47	14.18	20.34	0	0	0	1	1	1	1	1	0.042	-0.09	0.236	2.911	4.749	3.572	1.839	0.662	0.9959	1	0.857	2.149e-34	3.94e-89
Niben101Scf00495g00004	4.49	3.86	4.87	4.73	4.17	4.81	5.58	6.25	4.52	4.64	5.13	4.92	5.54	4.41	4.16	6.04	8.93	7.07	8.59	9.05	25.06	21.86	28.46	22.19	9.25	14.12	14.27	16.84	0	0	0	1	1	1	1	1	0.208	0.096	0.173	0.91	2.441	1.6	1.531	0.691	0.6907	1	0.8215	3.577e-07	4.832e-47
Niben101Scf00503g10005	83.84	85.62	82.52	85.3	84.36	86.88	87.89	95.92	90.69	87.17	84.09	86.63	89.99	91.17	92.74	95.15	130.78	136.68	122.17	133.9	378.49	368.75	397.78	317.58	152.46	221.88	218.98	204.93	0	0	0	1	1	1	1	1	0.074	0.048	0.13	0.634	2.116	1.243	1.482	0.609	0.8517	1	0.7136	7.357e-09	4.083e-84
Niben101Scf00560g10001	0.47	0.7	0.63	0.79	0.27	0.57	0.62	0.92	0.77	0.41	0.31	0.78	0.43	0.81	1	0.41	1	2.65	0.94	1.93	4.93	3.07	7.4	1.39	2.03	9	2.49	2.35	0	0	0	1	1	1	1	1	-0.142	-0.191	0.02	1.312	2.679	2.603	1.368	1.292	0.9851	1	1	0.02114	6.275e-07
Niben101Scf00577g00006	0.12	0.16	0.06	0.15	0	0.26	0	0.22	0.1	0.21	0.05	0.1	0	0	0.05	0	1.55	0.56	0.31	0.78	5.14	4.63	4.15	2.99	0.52	2.6	2.31	2.7	0	0	0	1	1	1	1	1	-0.027	-0.068	-2.619	2.662	5.041	3.989	2.385	1.333	1	1	0.3759	5.042e-05	8.875e-17
Niben101Scf00612g01002	0.35	0.05	0.29	0.44	0.18	0.79	0.72	1.24	0.34	0.45	0.42	0.39	0.32	0.22	0.47	0.2	5.86	5.6	1.88	6.89	34.15	31.07	18.54	37.08	5.24	14.24	7.39	12.45	0	0	0	1	1	1	1	1	1.321	0.477	0.112	4.12	6.694	5.075	2.577	0.958	0.1647	1	1	1.92e-18	1.6e-43
Niben101Scf00612g02003	26.04	26.88	23.8	25.84	23	24.54	22.52	23.29	25.18	24.17	23.6	25.4	23.28	26.37	23.88	20.92	42.26	48.34	42.57	48.1	270.13	216.38	230.85	221.62	56.42	84.97	87.17	88.47	0	0	0	1	1	1	1	1	-0.136	-0.06	-0.121	0.821	3.194	1.628	2.373	0.807	0.7199	1	0.8096	7.88e-11	1.678e-138
Niben101Scf00640g04023	239.11	206.05	133.26	282.68	206.81	200.26	140.72	189.2	210.98	254.01	99	199.82	133.42	153.32	193.17	124.21	621.15	982.6	609.21	663.68	1975.7	2102.94	2027.82	1606.69	845.08	1417.93	1384.4	1166.57	0	0	0	1	1	1	1	1	-0.225	-0.173	-0.511	1.74	3.163	2.483	1.423	0.743	0.7528	1	0.3143	4.075e-13	2.114e-37
Niben101Scf00661g01004	4.96	3	3.9	4.09	3.91	2.45	3	3.07	3.51	4.84	3.09	3.6	2.2	3.09	3.43	3.68	6.54	7.94	8.95	5.74	77.67	68.98	85.65	63.78	9.95	23.45	21.11	23.44	0	0	0	1	1	1	1	1	-0.357	-0.076	-0.359	0.869	4.214	2.29	3.345	1.421	0.5494	1	0.6001	0.0002011	2.608e-72
Niben101Scf00712g15005	0.12	0	0	0.05	0.09	0.04	0.05	0	0	0.04	0.05	0.05	0	0	0	0	0.24	0.15	0.31	0.2	1.35	1.89	1.53	1.43	0.33	0.7	1.54	0.8	0	0	0	1	1	1	1	1	0.196	-0.181	-2.787	2.332	5.044	4.172	2.73	1.855	1	1	0.7506	0.008278	7.58e-17
Niben101Scf00713g05006	34.24	38.61	37.22	39.2	37.21	39.63	32.69	38.01	40.67	40.14	35.16	34.65	36.55	37.76	39.96	35.2	64.35	65.74	64.66	63.98	129.47	136.97	89.4	114.86	85.95	117.18	98.95	106.16	0	0	0	1	1	1	1	1	-0.017	0.013	0.001	0.793	1.656	1.451	0.863	0.658	0.9908	1	1	1.196e-10	1.173e-42
Niben101Scf00739g02023	0.71	2.14	1.03	1.87	1.07	1.36	0.57	0.86	0.87	2.01	0.26	1.12	1.94	1.84	2.06	0.87	3.15	4.63	3.18	3.04	7.52	9.4	11.55	6.2	7.5	8.09	4.85	4.7	0	0	0	1	1	1	1	1	-0.575	-0.419	0.203	1.264	2.575	2.113	1.311	0.849	0.5643	1	0.9158	0.0007214	1.067e-12
Niben101Scf00786g00009	0.71	0.86	0.52	0.69	1.29	0.79	0.88	0.97	0.67	0.86	1.05	1.07	0.86	0.66	0.84	1.13	1.16	1.27	1.1	1.18	6.22	6.09	6.81	6.54	2.69	7.72	8.97	10.55	0	0	0	1	1	1	1	1	0.497	0.388	0.343	0.754	3.197	3.417	2.444	2.665	0.6065	1	0.8458	0.04957	6.164e-23
Niben101Scf00850g00005	2.18	2.03	2.7	2.91	1.95	2.41	1.24	2.1	2.45	1.93	2.35	2.34	2.31	3.67	1.16	2.46	6.34	5.95	4.16	7.06	65.65	63.55	61.7	58.55	6.23	11.89	9.11	9.5	0	0	0	1	1	1	1	1	-0.347	-0.121	-0.064	1.256	4.66	1.899	3.404	0.643	0.5881	1	0.9931	3.036e-08	4.371e-95
Niben101Scf00870g03002	136.86	110.1	113.14	137.86	118.99	110.23	85.21	102.99	129	116.81	90.37	104.58	103.1	95.57	113.67	94.23	311.31	336.66	300.05	293.13	1537.29	1518.05	1455.44	1382.12	413.79	756.32	683.75	675.95	0	0	0	1	1	1	1	1	-0.254	-0.176	-0.292	1.317	3.565	2.345	2.247	1.027	0.4613	1	0.3983	1.345e-18	5.515e-112
Niben101Scf00878g02007	13.93	13.82	16.06	14.15	15.1	15.31	12.81	13.59	14.44	13.67	13.76	12.7	16.29	14.84	14.76	15.86	20.97	18.68	28.76	20.4	66.19	64.26	67.43	59.22	21.65	40.71	38.56	43.73	0	0	0	1	1	1	1	1	-0.027	-0.086	0.093	0.617	2.149	1.32	1.532	0.703	0.9834	1	0.9119	0.0001261	5.785e-44
Niben101Scf00885g18011	1.48	1.66	2.18	1.63	1.38	2.23	1.86	1.4	1.44	2.38	1.83	1.75	1.61	1.4	1.53	1.23	3.43	3.31	3.33	3.01	7.52	6.33	6.81	5.95	3.3	7.27	6.62	7.1	0	0	0	1	1	1	1	1	-0.009	0.103	-0.265	0.911	1.934	1.806	1.023	0.895	1	1	0.8037	0.0002155	2.398e-17
Niben101Scf00890g01028	51.25	48.62	44.73	47.58	47.29	50.09	39.97	35.91	48.57	49.99	48.98	44.38	46.71	47.46	48.61	44.46	69.02	67.32	89.53	71.98	178.01	176.06	172.75	152.86	84.11	125.76	120.38	120.76	0	0	0	1	1	1	1	1	-0.148	-0.002	-0.038	0.632	1.822	1.231	1.19	0.598	0.6822	1	0.9717	1.045e-06	9.218e-47
Niben101Scf00894g03020	3.72	3.11	3.27	3.25	4.66	4.33	4.54	4.91	3.85	3.65	3.4	3.84	3.71	3.6	5.27	4.35	5.42	4.73	7.96	4.76	23.44	21.25	19.4	17.55	6.98	9.54	11.01	10.5	0	0	0	1	1	1	1	1	0.466	0.146	0.352	0.781	2.611	1.511	1.83	0.73	0.2054	1	0.4875	4.179e-05	4.789e-50
Niben101Scf00920g00016	19.78	17.94	16.46	19.33	14.07	15.09	15.91	18.33	18.44	19.5	15.86	15.87	14.84	14.47	14.5	14.84	33.33	40.96	35.43	40.16	140.78	114.21	125.39	108.32	39.34	70.93	62.03	66.98	0	0	0	1	1	1	1	1	-0.215	-0.076	-0.326	1.027	2.732	1.703	1.705	0.675	0.5648	1	0.3223	1.656e-12	7.883e-79
Niben101Scf00956g00003	7.91	7.66	6.31	6.46	11.46	9.01	5.68	7.66	8.23	10.42	9.26	8.22	9.57	9.26	10.07	9.52	10.84	11.96	11.57	10.13	20.62	21.58	17	14.26	14.81	19.16	17.44	15.89	0	0	0	1	1	1	1	1	0.261	0.354	0.441	0.65	1.373	1.25	0.722	0.599	0.5348	1	0.1934	0.0001309	2.569e-17
Niben101Scf00961g03012	0.18	0.48	0.4	0.3	0.53	0.39	0.46	0.27	0.29	0.33	0.78	0.15	0.43	0.96	0.47	0.72	0.8	0.71	1.14	0.74	2.27	2.97	1.98	2.15	0.75	2.6	2.85	3.35	0	0	0	1	1	1	1	1	0.292	0.161	0.879	1.305	2.762	2.789	1.459	1.486	0.9347	1	0.4842	0.007625	1.513e-10
Niben101Scf00962g02007	1.71	1.34	1.38	1.92	1.82	1.66	2.17	1.89	1.54	1.52	3.14	1.56	1.61	1.1	2.16	2.05	2.83	1.98	3.1	2.6	5.79	7.55	5.46	5.4	3.3	5.2	5.26	4.65	0	0	0	1	1	1	1	1	0.239	0.271	0.143	0.729	1.922	1.53	1.193	0.801	0.7829	1	0.9384	0.006641	8.953e-16
Niben101Scf00966g03009	5.37	5.57	5.5	5.57	5.73	5.03	6.51	4.64	5.34	5.21	5.6	5.11	5	4.48	4.96	5.42	8.77	8.35	7.65	9.02	20.35	18.41	20.39	17.76	11.23	16.52	17.44	16.74	0	0	0	1	1	1	1	1	-0.008	-0.052	-0.143	0.618	1.802	1.491	1.184	0.873	1	1	0.8155	3.026e-05	1.622e-39
Niben101Scf00984g03007	1.83	1.87	2.92	2.37	2.53	2.41	3.41	1.78	2.45	3	3.61	1.95	2.8	2.35	2.53	1.79	3.83	4.38	3.33	3.04	8.17	7.51	7.98	6.12	4.1	5.99	6.93	7.25	0	0	0	1	1	1	1	1	0.17	0.289	0.072	0.687	1.722	1.429	1.035	0.742	0.8525	1	0.9792	0.004757	1.28e-14
Niben101Scf01005g00015	0.06	0.05	0	0.1	0.27	0.22	0.21	0.16	0.29	0.04	0.1	0.1	0	0	0	0	0.28	0.1	0.27	0.2	1.95	2.27	1.4	3.37	0.75	1.11	1.59	1.65	0	0	0	1	1	1	1	1	1.867	1.171	-3.144	1.901	5.219	4.4	3.332	2.511	0.2239	1	0.6065	0.02405	1.163e-21
Niben101Scf01020g00014	14.94	16.92	17.66	15.43	17.23	14.87	15.44	14.67	17.33	16.33	16.8	14.79	15.97	14.84	17.08	16.68	25.6	30.63	26.52	24.89	55.37	53.82	50.92	51.21	28.59	45.38	44.99	45.98	0	0	0	1	1	1	1	1	-0.061	0.007	-0.006	0.727	1.701	1.345	0.975	0.618	0.9154	1	1	1.352e-08	3.478e-43
Niben101Scf01065g03006	0.3	0.27	0.4	0.1	0.36	0.35	0.21	0.27	0.1	0.78	0.21	0.29	0.27	0.37	0.21	0.2	1.04	1.37	1.37	1.08	12.83	10.67	12.63	11.01	3.49	9.62	7.88	7.85	0	0	0	1	1	1	1	1	0.193	0.451	-0.025	2.191	5.465	4.759	3.277	2.57	0.9921	1	1	3.842e-07	4.249e-49
Niben101Scf01124g25002	3.9	4.5	4.36	5.03	4.22	3.81	5.06	4.15	6.4	5.95	5.81	4.62	4.78	5.44	5.17	3.89	9.25	8.55	10.28	8.55	16.62	14.21	13.26	13.71	8.4	12.96	16.18	17.64	0	0	0	1	1	1	1	1	-0.051	0.355	0.107	1.039	1.695	1.628	0.656	0.59	0.9697	1	0.9134	2.748e-08	7.017e-21
Niben101Scf01141g04003	0	0.05	0	0	0	0	0	0.05	0.05	0	0	0	0.11	0	0.16	0.05	0.36	0.15	0.16	0.27	1.35	1.42	1.17	0.97	0.47	2.73	1.54	2.45	0	0	0	1	1	1	1	1	-0.117	-0.138	2.145	3.652	5.95	6.508	2.338	2.89	1	1	0.6307	0.0002872	4.693e-14
Niben101Scf01181g03004	2.95	2.46	1.49	2.02	2	2.19	2.12	1.73	2.5	2.38	2.88	2.34	3.23	2.5	2.69	2.51	4.15	2.6	4.16	3.68	7.36	6.33	8.89	6.75	3.59	6.48	6.39	5.9	0	0	0	1	1	1	1	1	-0.146	0.177	0.296	0.718	1.716	1.327	0.998	0.609	0.8661	1	0.686	0.00174	3.547e-16
Niben101Scf01191g02001	3.66	6.69	5.45	4.83	7.95	7.13	4.91	5.82	9.19	6.53	6.28	6.57	6.72	8.89	8.86	6.75	7.14	6	12.55	10.27	25.38	25.12	20.34	18.56	14.62	20.02	24.15	17.59	0	0	0	1	1	1	1	1	0.324	0.467	0.592	0.804	2.111	1.886	1.308	1.082	0.56	1	0.1719	0.0003913	2.196e-22
Niben101Scf01214g02004	23.03	16.97	18.81	19.57	17.4	16.75	16.06	20	20.55	19.95	17.63	18.44	18.17	19.03	17.93	18.37	38.48	36.94	44.49	39.45	87.74	77.67	78.71	76.94	47.5	70.31	69	62.73	0	0	0	1	1	1	1	1	-0.159	-0.032	-0.093	1.025	2.035	1.672	1.009	0.647	0.6432	1	0.8719	4.648e-17	1.388e-64
Niben101Scf01259g10004	18.13	12.64	13.25	15.73	16.12	17.02	15.96	15.96	15.84	14.16	17.01	16.55	18.6	14.62	17.19	13.56	24.88	25.34	30.09	26.25	133.58	122.57	149.3	112.58	35.43	61.6	55.77	51.43	0	0	0	1	1	1	1	1	0.124	0.089	0.101	0.836	3.116	1.774	2.281	0.939	0.8105	1	0.8929	2.88e-08	3.638e-96
Niben101Scf01297g01001	0	0.05	0	0.05	0	0.04	0.26	0.22	0.1	0	0	0.1	0	0	0.11	0.1	4.43	2.6	1.8	3.51	10.72	15.01	11.86	13.71	4.15	15.11	9.38	12.8	0	0	0	1	1	1	1	1	1.934	0.679	0.887	6.553	8.583	8.278	2.052	1.744	0.3949	1	0.9555	7.145e-25	1.692e-47
Niben101Scf01320g03006	0.35	0.32	0.06	0.2	0.22	0.26	0.36	0.49	0.29	0.25	0.47	0.15	0.38	0.15	0.47	0.15	1	1.37	1.37	1.22	6.66	5.62	4.69	5.36	2.08	2.81	2.63	4.15	0	0	0	1	1	1	1	1	0.48	0.285	0.341	2.385	4.549	3.613	2.167	1.231	0.7673	1	0.9421	1.534e-09	1.589e-41
Niben101Scf01326g08022	26.92	28.92	24.71	25.05	24.33	26.77	25.67	26.8	24.84	28.15	25.75	23.7	25.16	24.17	26.25	27.98	55.98	54.04	67.32	56.78	158.04	141.27	174.74	138.94	71.47	112.84	116.44	110.26	0	0	0	1	1	1	1	1	-0.028	-0.043	-0.027	1.149	2.537	1.961	1.388	0.812	0.9764	1	0.9878	2.136e-18	8.63e-83
Niben101Scf01338g02005	6.26	8.14	7.63	5.72	7.81	7.74	9.97	9.71	6.31	8.78	6.59	7.79	7.31	8.08	6.54	7.62	14.19	13.54	10.99	14.15	34.8	32.25	40.1	27.92	15.57	24.07	24.47	23.84	0	0	0	1	1	1	1	1	0.342	0.092	0.089	0.931	2.283	1.665	1.352	0.734	0.3427	1	0.9246	2.458e-08	2.284e-45
Niben101Scf01340g02004	4.01	2.78	2.81	2.32	3.24	2.62	3.2	3.24	4.28	2.71	2.83	2.97	3.23	3.67	3.32	2.86	5.26	3.36	4.83	5.07	10.61	9.07	11.86	8.65	4.2	8.55	8.34	7.65	0	0	0	1	1	1	1	1	0.049	0.105	0.134	0.647	1.756	1.275	1.109	0.628	0.9851	1	0.9134	0.005702	1.957e-16
Niben101Scf01372g05002	0	0.05	0.23	0.15	0.04	0.13	0	0.05	0.14	0.04	0.16	0.1	0.05	0.22	0.05	0.1	0.48	0.46	0.27	0.57	2.6	2.03	1.67	2.53	0.9	1.32	2.04	2.15	0	0	0	1	1	1	1	1	-0.801	-0.029	-0.12	1.986	4.262	3.8	2.283	1.82	0.8141	1	1	0.0009529	2.795e-20
Niben101Scf01494g02026	1.54	1.66	2.01	1.92	1.69	1.79	1.65	2	1.35	1.72	1.99	2.38	2.2	2.57	2.69	2.81	2.27	2.9	3.22	3.88	10.23	8.07	12.45	9.24	3.63	6.11	5.62	5.9	0	0	0	1	1	1	1	1	-0.004	0.057	0.525	0.788	2.482	1.573	1.695	0.786	1	1	0.3126	0.0008417	3.5e-32
Niben101Scf01494g05017	0.53	0.54	0.34	0.84	0.75	0.61	0.77	0.38	1.49	0.74	0.31	0.49	0.65	0.15	0.42	0.77	1.83	2.09	2	1.93	16.62	15.86	25.53	14.34	3.07	5.28	4.62	5.75	0	0	0	1	1	1	1	1	0.154	0.419	-0.142	1.774	4.976	3.027	3.203	1.254	0.9545	1	0.9758	6.193e-07	3.637e-51
Niben101Scf01520g07009	31.65	29.67	30.91	32.89	31.12	32.37	28.25	26.2	33.65	30.58	30.66	30.22	31.12	30.63	33.11	31.56	63.47	57.7	61.36	58.37	155.34	146.32	149.75	158.77	80.29	90.17	100	99.06	0	0	0	1	1	1	1	1	-0.083	0	0.016	0.945	2.286	1.562	1.34	0.617	0.8069	1	0.997	2.041e-21	7.395e-120
Niben101Scf01521g08012	0.18	0.05	0.17	0.05	0.13	0.09	0.05	0.38	0.24	0.08	0.1	0.1	0.16	0	0.05	0.05	1.79	1.83	0.86	1.08	4.49	4.06	5.23	5.31	1.51	5.86	4.08	3.5	0	0	0	1	1	1	1	1	0.498	0.233	-0.596	3.587	5.365	5.016	1.785	1.434	0.9395	1	0.9273	8.948e-11	8.08e-26
Niben101Scf01529g04009	23.08	17.89	19.9	25	15.85	16.36	13.37	14.94	19.49	20.11	16.33	17.18	17.74	17.04	17.45	15.35	46.33	39.33	44.69	42.12	411.02	422.95	416.5	315.8	100.1	236.33	197.5	216.87	0	0	0	1	1	1	1	1	-0.504	-0.231	-0.346	1.006	4.188	3.128	3.182	2.122	0.1261	1	0.4155	1.623e-08	1.8e-108
Niben101Scf01587g01006	3.54	1.12	1.83	3.5	1.42	3.37	1.55	3.94	3.71	4.47	1.41	2.14	1.24	2.57	2.37	1.94	48.68	29.21	32.33	33.2	572.15	599.25	658.62	342.97	68.73	287.57	195.69	239.11	0	0	0	1	1	1	1	1	0.036	0.235	-0.306	3.838	7.759	6.301	3.921	2.463	1	1	0.8689	3.247e-20	7.856e-58
Niben101Scf01599g00002	0.3	0.59	0.69	0.49	1.33	1.14	0.67	0.75	1.16	0.94	0.37	1.36	0.91	0.88	0.74	1.02	5.54	3.66	4.47	4.86	7.9	6.28	7.76	7.59	8.11	11.11	11.01	12.4	0	0	0	1	1	1	1	1	0.924	0.888	0.774	3.153	3.817	4.346	0.665	1.194	0.1587	1	0.3223	7.512e-31	1.725e-47
Niben101Scf01670g05002	12.75	11.46	12.27	10.8	12.25	13.3	18.07	16.34	11.41	11.66	14.34	12.7	11.83	11.24	13.07	11.77	21.13	23.31	21.15	22.19	58.24	59.73	65.09	53.02	25.47	42.36	44.54	45.23	0	0	0	1	1	1	1	1	0.341	0.083	0.022	0.893	2.321	1.738	1.428	0.845	0.266	1	1	3.502e-09	3.555e-56
Niben101Scf01695g03009	0.12	0.11	0.06	0.05	0.09	0.04	0.21	0.22	0.1	0.04	0.1	0.1	0.05	0.07	0	0	0.04	0.56	0.27	0.71	1.19	0.94	1.89	0.63	0.8	1.16	1.09	1.9	0	0	0	1	1	1	1	1	0.666	0.016	-1.327	2.197	3.728	3.812	1.539	1.623	0.8042	1	0.7995	0.004014	2.509e-09
Niben101Scf01779g03011	1.77	1.29	0.8	2.22	1.02	1.09	0.83	1.73	1.44	1.07	0.58	1.07	1.02	0.66	1	1.38	5.5	3.82	3.06	3.01	9.69	8.55	12.09	8.44	4.15	8.96	5.44	7.25	0	0	0	1	1	1	1	1	-0.394	-0.546	-0.562	1.327	2.66	2.075	1.334	0.748	0.6708	1	0.5278	1.527e-05	1.791e-19
Niben101Scf01818g04014	14.58	13.98	10.95	13.07	12.74	13.3	10.38	10.46	12.8	11.2	11.88	13.82	10.54	13	11.02	9.31	19.5	21.78	20.6	19.42	85.14	72.57	83.04	79.51	28.49	37.37	37.65	36.89	0	0	0	1	1	1	1	1	-0.161	-0.082	-0.269	0.627	2.606	1.417	1.979	0.79	0.6472	1	0.3915	9.182e-07	2.103e-102
Niben101Scf01852g04026	0.89	0.54	0.86	0.69	0.49	0.96	1.08	0.86	0.96	0.94	1.05	0.78	1.45	0.81	0.63	0.56	1.28	1.27	1.49	1.55	4.17	2.83	2.84	3.33	1.84	3.39	2.72	2.65	0	0	0	1	1	1	1	1	0.191	0.334	0.223	0.923	2.143	1.839	1.221	0.917	0.907	1	0.9057	0.004079	1.465e-14
Niben101Scf01938g06013	0.12	0.05	0.4	0.05	0	0.09	0.05	0.05	0.24	0.04	0.05	0.29	0.43	0.44	0.37	0.2	1.52	1.88	0.86	1.08	1.89	1.98	2.3	2.11	4.43	3.01	3.13	3.9	0	0	0	1	1	1	1	1	-1.529	0.029	1.2	3.079	3.73	4.528	0.655	1.453	0.4861	1	0.3648	2.252e-12	5.562e-20
Niben101Scf01942g01010	20.43	14.57	13.36	18.44	13.99	17.45	12.19	13.91	16.61	14.69	14.34	15.48	15.59	14.4	18.03	12.99	25.56	23.51	30.68	27.7	73.99	64.02	75.01	57.28	27.41	54.62	49.98	51.98	0	0	0	1	1	1	1	1	-0.214	-0.128	-0.13	0.686	2.016	1.462	1.33	0.775	0.6575	1	0.8698	0.0001108	1.046e-31
Niben101Scf02042g03021	10.15	9	9.35	9.37	10.39	10.72	10.38	8.95	8.71	8.33	8.84	9.1	8.92	9.33	10.44	10.08	15.15	16.39	15.26	16.69	29.34	29.56	28.96	33.62	17.88	28.24	28.54	27.69	0	0	0	1	1	1	1	1	0.098	-0.114	0.037	0.746	1.682	1.436	0.937	0.69	0.8433	1	0.9794	1.574e-08	2.291e-40
Niben101Scf02062g09003	5.9	4.39	4.07	5.08	5.06	4.77	3.3	5.45	5.29	5.46	4.6	3.8	3.76	5.73	6.8	4.66	7.7	7.43	8.98	7.13	16.02	16.53	14.25	14.64	11.65	14.82	14.54	14.39	0	0	0	1	1	1	1	1	-0.063	-0.017	0.104	0.684	1.659	1.511	0.975	0.827	0.9516	1	0.9147	0.0001102	1.795e-23
Niben101Scf02063g04004	0.89	0.64	0.52	0.39	0.71	0.22	0.36	0.38	0.82	0.99	0.47	0.83	0.38	0.44	0.42	0.77	4.86	4.43	2.82	3.65	20.78	16.34	13.17	17.08	3.44	18.74	13.37	14.94	0	0	0	1	1	1	1	1	-0.524	0.365	-0.255	2.69	4.784	4.37	2.095	1.681	0.7024	1	0.9332	1.814e-11	1.931e-32
Niben101Scf02063g05005	23.5	24.2	23.4	28.45	22.24	21.35	21.59	26.8	26.57	26.06	22.76	23.41	19.14	21.97	22.46	22.82	52.11	49.72	47.94	54.18	288.64	303.64	333.59	185.64	49.81	146.57	106.07	117.76	0	0	0	1	1	1	1	1	-0.115	-0.011	-0.205	1.034	3.48	2.077	2.446	1.043	0.8871	1	0.781	3.94e-07	9.115e-61
Niben101Scf02098g02016	8.32	8.62	9.4	10.31	9.15	9.84	9.76	10.84	6.98	8.54	9.21	11.05	9.46	10.51	11.39	9.98	14.83	15.52	15.93	14.36	25.33	25.87	26.66	24.93	18.73	27.33	28.68	25.94	0	0	0	1	1	1	1	1	0.107	-0.039	0.17	0.723	1.485	1.456	0.762	0.733	0.8254	1	0.7075	1.388e-07	2.135e-29
Niben101Scf02108g01028	4.31	3.96	4.53	4.59	3.82	3.85	3.61	5.12	4.48	4.84	3.98	4.53	4.78	4.92	4.96	3.84	8.41	9.41	6.87	6.92	22.25	15.06	20.97	16.45	8.16	15.07	13.73	12.2	0	0	0	1	1	1	1	1	-0.088	0.038	0.085	0.857	2.1	1.499	1.244	0.643	0.9249	1	0.9411	5.972e-06	1.34e-31
Niben101Scf02116g00011	3.37	2.89	3.61	3.4	3.86	4.55	3.1	2.48	3.66	2.79	3.04	3.41	3.33	3.6	3.74	3.48	5.3	4.12	6.2	6.38	23.54	20.49	25.57	17.46	6.09	13.42	12.64	14.69	0	0	0	1	1	1	1	1	0.085	-0.043	0.093	0.735	2.712	1.818	1.977	1.083	0.9508	1	0.9552	0.001782	4.409e-35
Niben101Scf02122g01014	5.2	6.96	5.28	4.93	4.22	6.69	5.58	7.93	6.55	7.06	5.23	6.72	3.6	6.39	4.16	4.35	10.45	10.38	7.02	7.47	33.29	31.26	30.94	27.04	8.07	19.49	12.96	14.04	0	0	0	1	1	1	1	1	0.123	0.194	-0.285	0.655	2.452	1.287	1.797	0.632	0.8953	1	0.7109	0.004171	3.644e-29
Niben101Scf02124g01017	6.67	5.09	4.82	7.15	5.37	7.61	7.28	7.49	8.13	7.31	5.44	5.5	6.29	5.8	6.54	5.22	12.44	10.94	17.69	10.74	28.25	25.21	24.22	19.87	15.19	21.14	25.69	26.79	0	0	0	1	1	1	1	1	0.223	0.154	0.006	1.125	2.036	1.901	0.911	0.776	0.701	1	1	1.418e-08	8.744e-26
Niben101Scf02158g00003	1.95	1.61	0.92	1.08	0.31	0.66	1.14	0.97	2.07	1.15	0.47	1.02	0.65	0.96	0.63	0.56	5.42	4.53	4.04	3.68	17.7	13.93	11.68	14.89	3.3	7.89	8.88	10.2	0	0	0	1	1	1	1	1	-0.865	-0.227	-1.003	1.668	3.386	2.444	1.719	0.776	0.2619	1	0.2233	1.364e-06	2.289e-23
Niben101Scf02171g00007	194.48	181.53	145.48	222.27	172.8	181.06	129.15	148.71	203.28	206.77	136.79	175.29	162.34	164.19	191.64	107.53	257.25	366.63	325.51	267.87	1143.92	973.33	891.27	790.42	472	551.78	443.25	403.3	0	0	0	1	1	1	1	1	-0.235	-0.043	-0.25	0.71	2.353	1.33	1.642	0.62	0.5991	1	0.6206	7.488e-05	2.376e-39
Niben101Scf02187g00010	1.89	2.09	1.2	2.17	1.47	1.4	2.27	1.62	1.78	2.05	2.09	2.82	1.34	1.47	2	1.48	2.87	2.65	3.61	2.47	7.14	5.19	7.35	5.65	3.07	5.74	4.94	5.3	0	0	0	1	1	1	1	1	-0.136	0.243	-0.224	0.649	1.774	1.366	1.125	0.717	0.9181	1	0.8488	0.009924	7.674e-15
Niben101Scf02188g02007	3.42	6.64	4.82	4.88	4.31	5.42	7.07	7.28	5.58	6.94	5.13	4.38	3.71	3.89	4.96	3.17	8.61	11.81	5.65	7.36	11.85	15.11	17.82	11.98	6.79	14.29	14.68	16.44	0	0	0	1	1	1	1	1	0.28	0.157	-0.331	0.751	1.519	1.398	0.768	0.647	0.7055	1	0.6991	0.004694	1.971e-09
Niben101Scf02195g07005	11.22	10.55	13.88	12.18	14.03	11.37	14.3	13.64	11.36	9.28	14.39	12.99	15.27	18.29	15.87	16.42	20.25	16.69	25.03	20.81	69.98	70.02	64.14	71.75	31.23	44.84	50.52	51.13	0	0	0	1	1	1	1	1	0.157	0.003	0.459	0.794	2.528	1.893	1.734	1.1	0.7386	1	0.1104	3.176e-07	2.899e-63
Niben101Scf02246g00003	16.59	14.89	17.32	17.41	15.67	13.52	16.16	19.09	14.59	15.72	18.63	17.18	14.41	14.62	16.29	13.86	37.12	40.56	33.82	34.99	146.03	122.19	111.18	122.07	30.9	66.39	58.67	76.82	0	0	0	1	1	1	1	1	-0.04	-0.003	-0.162	1.145	2.921	1.814	1.776	0.669	0.9741	1	0.8187	8.783e-11	2.921e-60
Niben101Scf02272g04022	0.24	0.05	0.11	0.1	0.22	0.17	0.05	0.16	0	0.12	0	0.05	0.32	0.07	0.21	0.26	0.52	0.61	0.2	0.68	3.63	2.88	2.07	3.33	1.08	2.06	1.22	2.4	0	0	0	1	1	1	1	1	0.321	-1.284	0.829	1.972	4.525	3.715	2.56	1.748	0.9799	1	0.7653	0.0007067	1.128e-22
Niben101Scf02289g06003	0.3	0.16	0.06	0.25	0.13	0.09	0.21	0.16	0.24	0.04	0.16	0.24	0.27	0.07	0	0.15	0.48	0.36	0.35	0.68	2.6	2.5	2.8	1.94	0.71	1.4	1.13	1.1	0	0	0	1	1	1	1	1	-0.386	-0.195	-0.562	1.293	3.642	2.478	2.354	1.189	0.897	1	0.8619	0.01317	7.598e-22
Niben101Scf02348g00005	1.89	1.82	2.24	1.82	2.13	2.71	2.58	2.48	1.68	2.22	1.52	1.8	3.6	2.72	3.16	2.56	4.39	4.99	3.65	4.93	7.74	8.03	6.86	6.03	6.32	9.33	6.12	8.35	0	0	0	1	1	1	1	1	0.351	-0.093	0.637	1.207	1.879	1.955	0.673	0.749	0.5178	1	0.1185	2.491e-09	1.115e-22
Niben101Scf02354g10001	30.17	32.4	31.71	34.47	33.26	31.06	32.22	29.44	37.26	34.27	31.92	32.07	34.03	31	34.37	30.85	60.96	58.62	57.44	62.12	189.38	174.84	210.37	136.88	89.3	129.73	125.46	130.65	0	0	0	1	1	1	1	1	-0.032	0.074	0.017	0.893	2.465	1.883	1.572	0.99	0.9696	1	1	3.322e-12	1.266e-82
Niben101Scf02399g05005	22.38	24.04	23.51	21.3	24.82	26.25	25.2	22.75	23.44	26.23	22.24	24.38	26.72	24.54	26.36	24.81	31.9	32.06	37.59	35.67	74.47	68.27	65.13	61.2	37.78	57.43	53.19	57.53	0	0	0	1	1	1	1	1	0.119	0.079	0.168	0.59	1.56	1.175	0.97	0.585	0.745	1	0.6394	9.305e-07	1.624e-41
Niben101Scf02407g02013	3.37	3.21	2.01	3.11	2.66	2.84	1.96	3.13	2.26	3.45	2.09	2.82	1.61	2.06	2.06	2.51	4.94	7.89	5.26	5.47	10.01	10.34	10.28	13.71	10.71	10.98	12.82	11.9	0	0	0	1	1	1	1	1	-0.143	-0.129	-0.504	0.999	1.921	1.984	0.922	0.986	0.8585	1	0.3208	7.061e-07	8.182e-24
Niben101Scf02433g06015	0.24	0.37	0.34	0.15	0.36	0.35	0.83	0.38	0.24	0.29	0.16	0.05	0.27	0.51	0.47	0.36	0.84	0.46	0.71	0.98	11.47	10.81	15.38	8.35	0.61	2.35	1.9	2.55	0	0	0	1	1	1	1	1	0.773	-0.532	0.531	1.447	5.361	2.734	3.917	1.289	0.5779	1	0.8154	0.003021	7.262e-39
Niben101Scf02460g01004	7.03	7.01	5.79	9.57	5.77	6.39	6.61	7.82	7.27	7.06	4.76	7.2	6.29	5.22	6.7	8.13	21.21	27.43	13.26	22.83	123.57	106.37	84.89	116.88	16.32	43.31	38.33	40.29	0	0	0	1	1	1	1	1	-0.149	-0.161	-0.156	1.523	3.873	2.231	2.35	0.708	0.873	1	0.8956	1.906e-10	3.597e-54
Niben101Scf02508g01006	27.87	25.11	24.66	26.33	25.13	25.42	23.24	24.43	27.39	24.54	25.75	28.37	26.61	24.68	27.89	23.79	41.9	46.76	43.47	46.14	242.26	215.96	223.18	198.29	60.71	82.91	90.21	89.22	0	0	0	1	1	1	1	1	-0.082	0.028	-0.013	0.778	3.081	1.636	2.303	0.858	0.8508	1	1	4.129e-11	2.339e-150
Niben101Scf02511g03013	19.78	16.06	13.93	21.05	15.72	14.35	11.57	14.56	18.53	25.9	11.62	14.65	14.3	14.47	19.14	14.99	30.3	32.82	29.66	28.48	94.18	85.98	109.97	74.03	33.21	55	55.91	55.83	0	0	0	1	1	1	1	1	-0.334	0	-0.171	0.774	2.361	1.496	1.587	0.722	0.465	1	0.8281	8.904e-05	6.083e-34
Niben101Scf02525g07007	10.04	10.33	11.76	9.27	7.73	10.59	9.04	9.71	9.58	10.75	7.95	9.25	9.89	7.27	9.33	9.98	28.87	24.98	24.72	24.76	74.47	70.44	82.95	59.26	29.44	56.57	55.96	52.18	0	0	0	1	1	1	1	1	-0.159	-0.138	-0.176	1.32	2.794	2.23	1.474	0.91	0.7678	1	0.7794	3.588e-15	9.091e-62
Niben101Scf02537g03012	11.75	14.57	12.5	15.63	11.72	14	12.96	14.56	13.57	14.04	13.08	14.02	13.33	13.15	12.6	14.38	23.24	21.17	21.81	22.87	64.95	66.15	62.97	51.92	22.36	43.02	33.48	35.59	0	0	0	1	1	1	1	1	-0.036	0.005	-0.028	0.709	2.172	1.302	1.464	0.594	0.9733	1	0.9928	1.168e-06	6.846e-54
Niben101Scf02585g00006	12.81	12.48	12.1	13.16	13.9	12.99	12.86	12.62	13.19	10.26	14.49	11.87	13.17	11.68	13.76	12.64	20.65	16.33	22.36	18.85	45.46	45.56	47.27	42.39	26.18	34.68	38.38	37.24	0	0	0	1	1	1	1	1	0.051	-0.025	0.022	0.631	1.836	1.432	1.206	0.801	0.9379	1	0.9969	1.056e-06	5.369e-51
Niben101Scf02621g02022	2.77	1.55	1.26	2.47	1.42	1.84	2.01	2.48	1.64	2.22	1.52	1.9	1.72	1.76	1.58	2.15	4.98	5.5	3.84	3.75	12.29	9.73	10.46	8.9	4.25	9.74	8.56	9.15	0	0	0	1	1	1	1	1	-0.064	-0.142	-0.157	1.157	2.355	1.973	1.198	0.817	0.9761	1	0.9199	8.326e-06	2.752e-21
Niben101Scf02621g02025	0.12	0.27	0.23	0.35	0.27	0.13	0.1	0.49	0.14	0.08	0.1	0.19	0.11	0.07	0.16	0.26	0.28	0.81	0.59	0.57	1.46	1.32	1.13	0.93	0.71	1.4	1.54	1.4	0	0	0	1	1	1	1	1	-0.017	-0.879	-0.637	1.167	2.27	2.343	1.106	1.179	1	1	0.8395	0.01623	7.681e-08
Niben101Scf02663g00027	15	12.8	12.79	13.36	16.52	15.79	11.77	11.16	13.62	13.67	14.65	14.36	14.46	13	13.34	12.69	23.44	24.02	25.54	24.35	105.7	97.17	94.76	95.96	37.08	44.22	48.84	47.28	0	0	0	1	1	1	1	1	0.041	0.062	-0.011	0.853	2.867	1.718	2.015	0.865	0.9583	1	1	1.101e-12	2.762e-136
Niben101Scf02714g06023	3.96	4.02	2.01	3.65	3.46	4.16	4.49	3.02	3.23	4.72	2.72	3.11	4.62	2.94	3.85	3.17	7.1	7.23	14.63	9.69	39.35	36.31	34.55	29.99	13.77	32.66	25.96	28.84	0	0	0	1	1	1	1	1	0.15	0.021	0.101	1.503	3.358	2.89	1.856	1.387	0.8932	1	0.9627	6.882e-09	7.315e-38
Niben101Scf02720g00002	0.12	0.16	0.34	0.15	0.09	0.13	0.36	0.65	0.19	0.66	0.21	0.29	0	0.44	0.37	0.41	1.48	1.12	0.16	0.95	17.75	14.78	14.79	7.63	1.42	2.6	2.17	2.65	0	0	0	1	1	1	1	1	0.618	0.827	0.628	2.232	6.118	3.486	3.89	1.258	0.7656	1	0.8318	0.0002068	2.14e-26
Niben101Scf02749g05024	0	0.16	0	0.05	0.18	0.17	0.05	0.05	0.29	0.04	0.1	0	0.16	0	0.16	0.1	2.23	0.92	1.22	2.09	8.88	9.44	7.8	7.3	4.95	9.37	5.12	11.4	0	0	0	1	1	1	1	1	1.046	0.895	0.958	4.765	7.106	6.992	2.354	2.238	0.7353	1	0.8537	1.433e-16	2.605e-43
Niben101Scf02750g03003	2.95	4.18	4.42	2.91	4.17	3.46	3.72	4.15	2.89	3.49	3.4	3.7	3.12	2.42	3.32	3.73	5.34	4.94	6.87	6.32	48.82	42.87	57.1	40.32	7.22	14.45	14.68	14.29	0	0	0	1	1	1	1	1	0.101	-0.099	-0.184	0.704	3.709	1.81	3.005	1.106	0.9148	1	0.8275	0.0009217	3.809e-76
Niben101Scf02762g01001	0	0.16	0.06	0.05	0.13	0.09	0.26	0.11	0.05	0	0.16	0.05	0.05	0	0	0.15	0.84	0.66	0.47	0.78	53.47	37.63	48.44	40.75	0.19	2.23	1.72	1.65	0	0	0	1	1	1	1	1	1.02	-0.178	-0.248	3.233	9.244	4.298	6.022	1.073	0.6959	1	1	2.879e-07	5.055e-75
Niben101Scf02790g01015	0	0	0	0	0	0.09	0	0	0	0	0	0	0	0	0	0.05	0.12	0.56	0.2	0.37	1.35	1.42	1.44	1.1	0.38	0.91	0.82	1.35	0	0	0	1	1	1	1	1	2.246	0	1.6	5.745	7.725	7.123	2.105	1.485	0.8612	1	1	9.305e-07	6.228e-18
Niben101Scf02794g04001	0.77	1.34	1.15	1.13	1.2	0.61	1.08	0.81	1.01	1.35	1.05	1.02	1.18	1.54	0.69	1.13	1.55	2.14	1.57	1.99	6.82	4.49	5.55	4.85	2.5	2.77	3.31	2.6	0	0	0	1	1	1	1	1	-0.251	0.018	0.012	0.71	2.288	1.338	1.579	0.628	0.8042	1	1	0.008346	1.22e-23
Niben101Scf02803g04007	87.85	90.07	93.58	87.77	89.07	89.98	94.24	100.83	95.26	86.27	86.76	96.5	86.28	82.87	88.78	86	202.27	185.02	192.24	198.89	711.14	693.54	681.31	674	224.96	341.5	310	318.58	0	0	0	1	1	1	1	1	0.058	0.022	-0.063	1.116	2.941	1.734	1.826	0.618	0.8953	1	0.9095	2.457e-25	8.368e-156
Niben101Scf02814g01011	0	0	0	0	0	0	0	0	0	0	0	0.1	0	0	0	0	0.2	0.05	0.04	0.17	3.73	4.3	4.42	2.45	1.37	2.64	2.4	2.1	0	0	0	1	1	1	1	1	0	2.243	0	4.438	9.209	8.427	4.9	4.1	1	1	1	0.005446	5.169e-38
Niben101Scf02821g03014	6.26	5.14	4.47	5.42	5.37	6.21	5.68	4.85	5.82	5.99	5.02	5.5	5.7	5.8	5.59	4.71	9.69	8.65	8.95	10.51	60.13	58.26	65.63	57.49	9.67	20.81	20.39	22.04	0	0	0	1	1	1	1	1	0.057	0.072	0.031	0.83	3.502	1.775	2.673	0.946	0.9618	1	0.9952	7.446e-06	2.964e-84
Niben101Scf02910g01010	3.42	2.46	2.7	1.97	2.58	2.93	2.07	3.34	3.27	2.18	1.67	2.63	2.47	1.69	2.74	2.46	6.46	6.06	4.98	6.25	12.45	13.5	13.26	13.46	9.29	9.5	9.92	11	0	0	0	1	1	1	1	1	0.058	-0.102	-0.143	1.179	2.328	1.919	1.149	0.74	0.9687	1	0.8769	1.034e-10	3.674e-42
Niben101Scf02941g00008	0	0	0.06	0	0	0	0	0	0.05	0	0	0	0	0	0	0	0.12	0.15	0.16	0.03	6.55	6	7.58	3.37	0.19	0.33	0.5	0.35	0	0	0	1	1	1	1	1	-1.65	-0.14	-1.569	2.59	8.202	4.133	5.655	1.578	1	1	1	0.02747	6.553e-42
Niben101Scf02992g03021	0.12	0.21	0.11	0.2	0.18	0.13	0.1	0.22	0.14	0.08	0.37	0.19	0.27	0.51	0.11	0.2	0.6	0.51	0.39	0.68	1.84	1.98	2.35	2.24	0.85	1.61	0.77	1.1	0	0	0	1	1	1	1	1	-0.062	0.21	0.632	1.712	3.639	2.692	1.932	0.984	1	1	0.7967	0.0009827	4.808e-20
Niben101Scf03038g17004	0.18	0.59	0.29	0.35	0.53	0.48	0.46	0.43	0.48	0.49	0.31	0.29	0.43	0.44	0.53	0.61	0.56	0.61	0.82	0.64	1.19	1.18	0.86	0.89	1.23	1.45	1.27	1.6	0	0	0	1	1	1	1	1	0.432	0.174	0.513	0.889	1.511	1.948	0.623	1.06	0.7832	1	0.7259	0.02577	8.576e-06
Niben101Scf03145g01006	0.3	0.8	1.26	0.44	0.53	0.83	0.41	0.92	0.58	1.07	0.94	0.54	0.38	0.59	0.63	0.36	1.08	1.63	1.14	1.32	4.71	5.48	5.19	5.02	0.75	3.55	2.9	2.25	0	0	0	1	1	1	1	1	-0.054	0.165	-0.524	0.873	2.857	1.755	1.985	0.882	1	1	0.761	0.03875	3.268e-14
Niben101Scf03202g08006	11.04	11.35	13.02	15.19	9.5	10.89	12.39	13.37	12.32	11.9	8.69	13.38	9.19	8.45	10.23	11	32.97	34.65	19.22	29.42	61.27	55.52	52.82	60.74	21.09	58.63	53.96	56.73	0	0	0	1	1	1	1	1	-0.135	-0.128	-0.379	1.198	2.185	1.911	0.987	0.712	0.8747	1	0.5088	7.356e-08	3.47e-23
Niben101Scf03213g02014	12.4	11.83	9.86	12.43	11.54	12.03	11.67	11.27	11.07	11.53	10.94	11	11.56	11.31	13.07	11.15	17.54	19.74	19.18	18.95	34.04	30.45	31.39	27.75	19.43	32.74	31.63	35.19	0	0	0	1	1	1	1	1	-0.001	-0.063	0.018	0.695	1.408	1.354	0.713	0.658	1	1	1	6.422e-07	7.601e-26
Niben101Scf03227g05014	0.06	0.27	0.17	0	0.31	0.17	0.1	0.16	0.19	0	0.1	0.05	0.11	0	0.16	0.15	0.4	0.66	0.55	0.37	6.12	5.67	5.95	5.36	1.46	3.34	2.63	3.9	0	0	0	1	1	1	1	1	0.612	-0.535	-0.123	1.934	5.482	4.458	3.554	2.529	0.8415	1	1	0.0006149	4.996e-40
Niben101Scf03227g05026	0	0.05	0	0	0.04	0.09	0	0.11	0	0.04	0	0.05	0	0	0	0.05	0.16	0.05	0.08	0.24	1.62	1.42	1.53	2.02	0.28	0.66	0.82	1	0	0	0	1	1	1	1	1	1.73	0.582	0.033	2.896	6.38	5.127	3.525	2.266	0.6804	1	1	0.009641	8.309e-22
Niben101Scf03250g01004	0.59	0.48	0.46	0.74	0.44	1.14	0.36	0.59	0.48	1.4	0.26	0.54	0.43	0.37	0.16	0.26	4.07	6.46	2.24	4.73	58.24	58.97	44.61	49.06	10.28	60.86	30.76	47.78	0	0	0	1	1	1	1	1	0.164	0.256	-0.914	2.925	6.516	6.022	3.593	3.099	0.9543	1	0.5689	2.835e-10	4.383e-39
Niben101Scf03287g04003	0	0.16	0.06	0	0.09	0	0	0.05	0.19	0.04	0	0	0	0.15	0.21	0	0.24	0.46	0.43	0.34	7.09	5.15	4.38	5.78	1.93	2.15	1.95	2.3	0	0	0	1	1	1	1	1	-0.524	0.101	0.581	2.608	6.522	5.102	3.928	2.506	1	1	0.9709	8.188e-05	1.146e-54
Niben101Scf03337g03007	0	0	0	0	0.04	0	0	0	0.24	0	0	0.05	0	0.07	0	0	0.36	0.36	0.35	0.44	54.72	42.07	62.79	33.41	0.14	2.06	1.99	1.65	0	0	0	1	1	1	1	1	1.523	3.614	1.612	6.057	12.904	7.888	6.973	1.939	1	1	1	1.925e-07	1.199e-62
Niben101Scf03390g06003	0.12	0.05	0.06	0.05	0	0.04	0.05	0	0.05	0.04	0	0.1	0.11	0	0.16	0.05	0.28	0.25	0.12	0.44	1.95	0.99	1.17	0.46	0.28	0.83	1.31	1	0	0	0	1	1	1	1	1	-1.299	-0.484	0.271	1.927	3.931	3.531	2.015	1.612	0.8501	1	1	0.01616	1.839e-09
Niben101Scf03444g04026	14.76	13.76	14.28	14.74	9.81	14.26	10.53	16.61	13.77	14.49	9.84	12.17	8.44	11.75	13.07	10.79	71.49	66.51	55.24	71.88	1489.55	1452.37	1873.02	1099.3	99.06	275.97	226.81	208.87	0	0	0	1	1	1	1	1	-0.169	-0.194	-0.386	2.204	6.683	3.816	4.479	1.613	0.8296	1	0.4981	9.468e-23	7.645e-140
Niben101Scf03462g04002	3.42	4.07	4.13	4.29	4	4.29	4.65	5.55	4	3.24	3.14	2.82	3.44	3.09	3.06	4.04	13	16.33	8.32	10.4	22.62	25.87	16.06	21.26	39.15	39.14	46.12	48.93	0	0	0	1	1	1	1	1	0.209	-0.271	-0.22	1.585	2.426	3.441	0.841	1.856	0.7137	1	0.7622	2.884e-17	1.717e-39
Niben101Scf03481g01032	0.35	0.32	0.52	0.39	0.53	0.7	0.15	0.49	0.58	0.33	0.42	0.34	0.16	0.29	0.58	0.15	2.51	1.68	1.26	3.58	115.45	94	105.32	101.65	2.74	5.24	3.4	4.75	0	0	0	1	1	1	1	1	0.265	0.063	-0.406	2.511	8.017	3.33	5.508	0.821	0.9041	1	0.8677	1.148e-13	7.214e-142
Niben101Scf03488g12007	0	0.54	0.17	0.15	0.31	0.17	0.36	0.59	0.48	0.29	0.52	0.44	0.11	0.29	0.26	0.31	0.64	0.97	0.71	0.81	2.65	3.12	1.49	1.52	1.98	1.16	1.77	1.2	0	0	0	1	1	1	1	1	0.681	0.957	0.144	1.809	3.292	2.776	1.486	0.97	0.6547	1	0.9965	0.0001748	1.283e-14
Niben101Scf03595g10007	0.12	0.16	0.17	0.2	0.44	0.17	0.1	0.22	0.43	0.33	0.26	0.15	0.22	0.22	0.47	0.51	3.39	2.14	2.47	2.3	35.99	31.73	37.93	30.37	4.72	10.98	6.34	6.3	0	0	0	1	1	1	1	1	0.532	0.824	1.128	3.933	7.646	5.389	3.718	1.46	0.8157	1	0.4315	1.665e-24	1.259e-110
Niben101Scf03737g03008	17.3	15.74	13.93	15.09	16.29	15.31	16.01	17.36	15.79	15.68	13.24	17.23	14.35	13.52	16.5	13.97	28.75	26.66	27.74	28.64	95.31	87.54	92.24	88.79	27.88	49.38	45.49	46.48	0	0	0	1	1	1	1	1	0.066	-0.002	-0.087	0.85	2.552	1.448	1.702	0.598	0.9136	1	0.898	3.098e-10	2.685e-83
Niben101Scf03770g02001	2.18	2.14	2.92	2.71	2.62	2.41	2.48	2.43	3.03	2.75	2.3	2.43	2.63	2.06	2.64	2.35	4.43	4.12	4.75	4.05	13.42	12.89	12.99	12.23	5.09	6.81	7.39	6.9	0	0	0	1	1	1	1	1	-0.006	0.081	-0.032	0.797	2.365	1.391	1.568	0.594	1	1	1	2.189e-06	4.452e-58
Niben101Scf03979g05025	6.73	7.66	8.54	7.4	8.3	8.31	8.57	9.17	8.47	8.29	8.42	7.64	8.01	7.71	8.07	8.29	11.88	12.62	10.12	12.8	34.8	31.73	29.32	28.39	16.75	20.15	18.62	20.59	0	0	0	1	1	1	1	1	0.178	0.114	0.083	0.644	2.032	1.327	1.388	0.683	0.5745	1	0.9034	1.148e-07	3.491e-73
Niben101Scf04039g02011	31	28.92	31.19	32.35	28.5	30.88	25.1	24.16	33.07	28.11	33.59	25.89	30.96	32.69	36.01	27.57	57.06	50.94	77.52	55.7	166.81	159.44	156.11	156.07	71.65	101.53	103.26	101.06	0	0	0	1	1	1	1	1	-0.183	-0.034	0.043	0.967	2.37	1.612	1.404	0.646	0.6152	1	0.969	2.678e-12	4.194e-66
Niben101Scf04040g08010	5.61	1.71	2.24	3.3	3.73	3.46	1.19	1.46	3.75	4.35	1.83	1.85	1.88	3.16	2.27	1.43	6.98	6.26	10.08	6.72	33.18	32.53	35.09	20.71	11.93	29.27	20.03	24.44	0	0	0	1	1	1	1	1	-0.375	-0.118	-0.566	1.226	3.24	2.736	2.014	1.511	0.7259	1	0.5851	0.0007972	9.152e-19
Niben101Scf04091g00013	2.66	1.23	1.83	2.61	1.69	2.71	0.41	0.86	3.18	4.68	0.63	1.41	0.97	1.25	0.9	0.77	14.23	11.6	13.54	9.36	403.6	341.13	374.91	313.19	18.77	103.8	73.35	75.42	0	0	0	1	1	1	1	1	-0.54	0.254	-1.108	2.544	7.421	5.02	4.878	2.477	0.6796	1	0.2762	4.318e-08	2.166e-41
Niben101Scf04096g12002	2.77	3.27	2.41	2.86	3.11	3.46	4.91	5.66	3.23	3.08	2.77	3.41	1.94	2.64	3.32	4.6	6.1	7.38	5.65	5.47	15.91	18.22	19.89	14.89	6.6	8.3	15	11.3	0	0	0	1	1	1	1	1	0.589	0.141	0.151	1.114	2.603	1.861	1.489	0.747	0.2268	1	0.9134	7.078e-06	1.402e-27
Niben101Scf04098g00003	0.24	0.91	0.69	0.79	0.31	0.39	0.52	0.75	0.72	0.78	0.37	0.54	0.32	0.51	0.58	0.82	7.18	6.31	3.33	6.76	37.94	30.17	27.51	28.05	2.59	32.91	19.71	23.14	0	0	0	1	1	1	1	1	-0.43	-0.125	-0.231	3.147	5.536	4.878	2.39	1.732	0.829	1	0.9534	6.703e-11	8.694e-28
Niben101Scf04103g07019	25.45	20.03	20.07	20.81	19	18.28	18.33	17.69	18.29	23.39	19.68	23.12	18.81	17.19	18.35	18.16	32.85	45.8	38.41	33.27	227.92	220.3	262.42	174.58	61.89	115.36	112.36	99.21	0	0	0	1	1	1	1	1	-0.235	-0.03	-0.25	0.799	3.358	2.171	2.559	1.372	0.5613	1	0.5747	9.135e-07	2.928e-91
Niben101Scf04113g05007	29.17	24.85	26.15	27.46	28.5	26.6	26.96	23.89	27.68	25.57	25.8	28.18	24.94	25.64	27.31	26.6	40.07	41.17	50.57	39.52	136.56	113.55	152.72	119.16	54.11	75.43	67.92	69.22	0	0	0	1	1	1	1	1	-0.022	-0.005	-0.042	0.671	2.278	1.309	1.607	0.639	0.9824	1	0.9637	4.254e-08	1.174e-80
Niben101Scf04117g05003	2.18	1.93	3.04	2.51	2	2.32	2.01	1.83	1.88	2.87	1.73	2	1.77	2.13	1.63	2.2	7.34	4.83	4.67	6.35	8.28	12.09	10.33	11.18	14.43	19.49	16.08	17.84	0	0	0	1	1	1	1	1	-0.238	-0.175	-0.325	1.266	2.115	2.81	0.849	1.544	0.7218	1	0.6405	2.936e-10	2.745e-28
Niben101Scf04117g05009	0.77	0.91	0.52	0.54	0.8	0.52	1.08	0.65	0.43	0.57	0.31	0.73	0.65	0.44	0.95	1.07	1.75	2.44	1.88	2.2	3.84	3.92	3.29	4.34	3.07	6.03	4.44	4.45	0	0	0	1	1	1	1	1	0.152	-0.396	0.222	1.587	2.486	2.712	0.9	1.126	0.9391	1	0.9335	1.449e-07	1.02e-18
Niben101Scf04119g01023	8.38	9.69	8.77	7.99	7.86	7.92	7.69	8.68	9.05	8.29	9.21	6.76	6.77	7.86	7.96	6.8	12.28	14.35	12.16	14.39	29.93	35.88	28.01	30.41	14.53	27.62	23.06	25.69	0	0	0	1	1	1	1	1	-0.116	-0.065	-0.247	0.61	1.834	1.384	1.224	0.774	0.8442	1	0.5995	0.0001445	3.533e-33
Niben101Scf04120g03013	22.55	21.42	23.74	22.04	21.93	20.56	21.64	24.05	25.9	28.85	20.3	24.24	22.04	21.82	23.46	19.08	34.81	40.3	37.59	38.78	76.91	69.74	61.03	69.3	38.35	66.85	62.39	61.78	0	0	0	1	1	1	1	1	-0.026	0.148	-0.055	0.755	1.625	1.354	0.871	0.599	0.9819	1	0.9525	5.331e-08	2.381e-33
Niben101Scf04122g06005	15.82	9.64	11.64	16.71	9.95	8.62	7.02	9.54	12.71	12.85	9.16	10.76	10.43	9.77	13.13	7.93	52.55	42.69	44.29	48.61	408.15	413.18	452.85	307.2	87.46	264.25	215.89	234.16	0	0	0	1	1	1	1	1	-0.615	-0.242	-0.383	1.805	4.876	3.896	3.071	2.091	0.1652	1	0.5361	1.145e-14	1.149e-80
Niben101Scf04131g01019	0	0	0	0	0	0	0	0	0.1	0	0	0.05	0	0	0.11	0	0.36	0.15	0.24	0.1	1.08	1.32	1.04	1.01	0.05	1.69	1.22	1.4	0	0	0	1	1	1	1	1	0	2.727	2.336	5.235	7.474	7.466	2.365	2.34	1	1	0.896	0.0003213	8.021e-12
Niben101Scf04131g01021	0.12	0	0.11	0.2	0.09	0.09	0	0	0.05	0.04	0.16	0	0	0	0	0.05	0.76	0.51	0.67	0.71	3.68	3.49	4.1	3.59	1.93	8.59	4.71	6.65	0	0	0	1	1	1	1	1	-1.092	-0.812	-2.46	2.55	5.016	5.575	2.473	3.032	0.7048	1	0.4284	2.37e-05	1.033e-22
Niben101Scf04131g01023	0.06	0	0	0.2	0	0	0.05	0.05	0.14	0.04	0	0.05	0	0	0	0	0.8	0.15	0.55	0.2	2.33	2.79	2.21	2.53	0.75	4.79	2.27	4.15	0	0	0	1	1	1	1	1	-1.265	-0.174	-3.419	2.571	5.069	5.35	2.509	2.789	0.8541	1	0.5043	0.001197	1.138e-13
Niben101Scf04131g01024	0	0.05	0	0	0.18	0.09	0	0.22	0.1	0.12	0.05	0	0.05	0	0.21	0	0.68	0.36	0.59	0.95	3.14	2.93	3.02	3.71	1.42	6.65	3.62	6.05	0	0	0	1	1	1	1	1	2.66	1.94	1.906	5.083	7.331	7.807	2.287	2.757	0.3288	1	0.7347	1.348e-08	8.422e-23
Niben101Scf04131g01025	0	0	0	0.15	0	0	0	0	0	0	0	0	0.05	0	0	0.05	0.16	0	0.47	0.07	0.87	1.23	1.04	0.51	0.57	1.78	0.72	1.65	0	0	0	1	1	1	1	1	-2.872	-2.884	-0.433	1.997	4.291	4.671	2.312	2.69	0.7132	1	1	0.03783	1.136e-08
Niben101Scf04133g02009	2.95	3.05	4.42	4.78	1.86	2.45	2.12	2.53	3.23	3.61	1.78	3.16	1.13	2.64	2.27	1.64	17.46	20.15	8.4	19.66	105.11	76.72	65.13	83.14	11.65	61.11	48.39	58.83	0	0	0	1	1	1	1	1	-0.763	-0.365	-0.996	2.107	4.437	3.562	2.33	1.455	0.2976	1	0.1535	1.616e-09	3.77e-33
Niben101Scf04195g00010	0.06	0.21	0	0.05	0.09	0.13	0.05	0.11	0	0.29	0	0.05	0	0.15	0.11	0.05	0.28	0.31	0.12	0.51	2.65	2.93	2.39	3.5	0.38	0.62	0.95	0.8	0	0	0	1	1	1	1	1	0.215	0.174	-0.185	1.839	5.031	2.977	3.202	1.146	1	1	1	0.006005	2.93e-25
Niben101Scf04220g03001	0.12	0.11	0.52	0.2	0.18	0.31	0.15	0.11	0.48	0.37	0.21	0.44	0.54	0.22	0.16	0.31	0.32	0.71	0.39	0.88	3.25	2.6	5.28	4.56	1.42	1.9	2.4	3.45	0	0	0	1	1	1	1	1	-0.278	0.679	0.402	1.29	4.041	3.262	2.755	1.976	0.9595	1	0.9231	0.01388	2.394e-20
Niben101Scf04226g00006	0.47	0.37	0.46	0.39	0.49	0.48	0.57	0.59	0.72	0.45	0.52	0.63	0.91	0.66	0.58	0.61	1.67	1.58	0.94	0.81	2.92	2.79	2.93	3.54	2.12	2.52	2.49	3	0	0	0	1	1	1	1	1	0.318	0.447	0.702	1.524	2.833	2.562	1.31	1.04	0.8412	1	0.4422	3.7e-06	1.47e-23
Niben101Scf04292g11008	47.41	41.07	35.5	45.31	37.7	35.69	36.04	37.47	40.58	43.59	34.07	37.47	36.07	34.6	38.59	29.88	70.49	83.86	74.46	70.56	237.44	201.84	215.74	182.98	88.97	132.99	125.59	127.7	0	0	0	1	1	1	1	1	-0.205	-0.12	-0.283	0.822	2.307	1.489	1.485	0.667	0.5182	1	0.332	3.5e-10	8.406e-70
Niben101Scf04316g09007	13.11	13.82	14.39	13.02	12.7	14	13.79	16.55	11.41	12.81	14.34	13.38	13.55	13.59	14.29	13.71	22.85	27.12	22.13	24.42	55.31	53.59	49.3	48.38	24.15	45.66	36.65	38.54	0	0	0	1	1	1	1	1	0.069	-0.066	0.022	0.828	1.926	1.417	1.098	0.589	0.9127	1	0.9979	4.212e-09	2.89e-45
Niben101Scf04379g01005	0	0.16	0.11	0.1	0	0.13	0.1	0.05	0.14	0.16	0	0	0.11	0.07	0	0	0.36	0.61	1.02	0.68	3.14	3.54	5.32	3.08	1.08	1.49	1.9	1.45	0	0	0	1	1	1	1	1	-0.374	-0.202	-1.046	2.739	5.218	3.875	2.487	1.142	1	1	0.8247	1.093e-06	4.593e-31
Niben101Scf04418g13014	10.86	13.76	9.81	10.7	13.05	13.25	11.31	13.91	10.45	11.25	9.63	12.22	11.83	12.19	12.55	12.84	19.78	15.67	19.22	17.23	34.48	30.03	36.72	28.01	20.14	30.18	32.98	34.59	0	0	0	1	1	1	1	1	0.191	-0.052	0.13	0.672	1.516	1.384	0.844	0.712	0.6433	1	0.8375	8.505e-06	2.058e-25
Niben101Scf04526g01008	3.19	3	3.04	4.14	2.26	3.24	2.94	3.83	2.45	3.9	4.19	3.6	3.12	3.23	3.53	4.5	6.06	6.67	7.73	7.33	58.18	51.75	55.7	54.12	7.59	11.6	12.69	15.49	0	0	0	1	1	1	1	1	-0.134	0.077	0.107	1.051	4.032	1.818	2.981	0.767	0.8717	1	0.9329	8.732e-08	3.419e-99
Niben101Scf04539g04015	0.12	0	0.11	0.05	0.04	0	0.05	0.11	0.05	0.04	0	0	0	0	0.11	0.05	0.12	0.46	0.35	0.44	1.52	1.84	2.12	1.73	0.47	1.45	0.86	0.9	0	0	0	1	1	1	1	1	-0.453	-1.323	-0.614	2.225	4.6	3.645	2.387	1.429	1	1	0.9657	0.002119	4.915e-19
Niben101Scf04554g07024	17.95	23.24	20.53	20.76	23.44	20.6	18.02	22	20.75	18.84	19.52	21.8	19.24	19.98	20.72	22.15	35.88	35.06	39.08	36.89	162.16	150.66	128.55	142.44	43.07	71.55	64.38	70.32	0	0	0	1	1	1	1	1	0.027	-0.029	-0.007	0.832	2.822	1.595	1.99	0.763	0.9781	1	1	9.271e-10	1.138e-96
Niben101Scf04570g06005	18.48	16.71	12.39	15.43	12.74	13.17	9.04	11.11	17.33	12.19	14.91	14.65	11.45	14.55	13.29	12.74	30.86	28.7	32.6	28.98	269.59	226.25	276.76	220.52	40.1	61.77	63.07	53.73	0	0	0	1	1	1	1	1	-0.449	-0.094	-0.279	0.943	3.978	1.795	3.035	0.852	0.1169	1	0.4837	6.862e-10	8.532e-140
Niben101Scf04632g03005	0.41	0.86	0.86	1.18	0.27	0.44	0.05	0.75	0.39	0.7	0.84	0.83	0.43	0.22	0.26	0.2	2.03	3.15	1.57	2.26	13.48	12.32	11.82	12.82	2.64	10.69	10.06	10.5	0	0	0	1	1	1	1	1	-1.145	-0.283	-1.544	1.42	3.906	3.333	2.487	1.914	0.2054	1	0.08106	0.0004296	9.743e-24
Niben101Scf04664g01015	2.42	3.11	2.87	2.81	3.29	3.28	1.96	3.02	2.74	2.83	2.93	2.24	1.99	2.42	2.85	2.81	8.61	3.36	4.94	6.11	33.83	29.37	47.27	19.7	6.89	13.17	7.29	10.35	0	0	0	1	1	1	1	1	0.046	-0.061	-0.152	1.042	3.534	1.748	2.492	0.707	0.989	1	0.9194	0.0001842	4.865e-38
Niben101Scf04703g08013	16.77	16.01	16.17	13.07	17.27	15.57	18.59	21.14	14.01	14.61	15.54	13.04	15.59	15.35	18.08	17.96	32.06	30.38	35.94	30.64	71.17	70.3	78.53	68.16	39.29	53.39	52.33	51.43	0	0	0	1	1	1	1	1	0.226	-0.115	0.116	1.059	2.218	1.665	1.159	0.607	0.4169	1	0.8206	1.744e-18	5.429e-79
Niben101Scf04782g01001	17.48	17.99	16.17	20.71	17.54	16.05	17.2	17.52	16.9	22.33	14.23	16.94	17.15	17.19	18.93	18.98	33.65	41.57	29.15	32.83	125.73	104.82	107.66	100.9	32.64	65.57	58.54	56.98	0	0	0	1	1	1	1	1	-0.084	-0.038	-0.002	0.921	2.6	1.562	1.679	0.641	0.9044	1	1	1.896e-08	3.421e-57
Niben101Scf04875g03009	0.12	0.27	0.23	0.15	0.31	0.22	0.31	0.16	0.24	0.25	0.26	0.19	0.48	0.15	0.11	0.2	3.99	3.21	1.92	4.39	22.25	20.07	24.36	21.98	5.24	7.14	7.84	6.75	0	0	0	1	1	1	1	1	0.388	0.296	0.319	4.109	6.813	5.098	2.707	0.992	0.8718	1	0.9657	3.758e-32	2.02e-107
Niben101Scf04989g01023	4.96	4.39	4.53	5.33	5.95	5.82	3.92	4.53	5.68	5.95	4.45	4.09	4.95	6.76	6.96	5.63	6.94	8.04	8.98	9.09	26.41	23.32	29.5	19.78	9.2	15.85	14.45	14.04	0	0	0	1	1	1	1	1	0.079	0.073	0.333	0.783	2.363	1.478	1.58	0.696	0.9345	1	0.4956	3.873e-05	4.24e-39
Niben101Scf05028g00021	0.18	0.37	0.57	0	0.4	0.48	0.31	0.32	0.24	0	0.16	0.29	0.27	0.15	0	0.26	0.96	0.66	0.35	0.68	1.95	2.27	1.85	2.83	0.99	1.78	1.45	2.1	0	0	0	1	1	1	1	1	0.464	-0.702	-0.679	1.247	2.988	2.493	1.743	1.248	0.8241	1	0.7659	0.01178	1.505e-12
Niben101Scf05041g00003	1.65	1.61	1.89	1.68	1.55	1.49	1.39	2.21	2.07	1.89	0.89	2	1.29	1.62	1.58	1.53	2.39	2.24	2.71	2.9	4.22	5.1	3.29	3.92	4.43	4.17	5.03	2.9	0	0	0	1	1	1	1	1	-0.046	0.014	-0.184	0.592	1.272	1.277	0.68	0.685	0.9908	1	0.8973	0.01802	1.996e-08
Niben101Scf05050g00012	8.56	9.37	10.72	10.4	9.32	9.89	11.72	9.81	10.88	10.63	9.31	8.47	8.55	12.49	9.91	9.57	18.22	13.99	13.3	14.29	67.66	72.57	83.8	63.35	17.93	23.04	28.68	22.89	0	0	0	1	1	1	1	1	0.059	0.009	0.044	0.614	2.878	1.243	2.264	0.63	0.9394	1	0.9701	6.916e-05	2.561e-83
Niben101Scf05060g05007	1.42	1.45	1.72	1.38	1.02	1.27	1.39	1.62	1.78	1.56	1.73	1.12	2.37	2.06	1.63	2.4	2.27	2.14	2.31	2.43	4.87	4.15	3.97	4.47	1.89	4.29	3.49	4.2	0	0	0	1	1	1	1	1	-0.177	0.054	0.507	0.623	1.547	1.219	0.924	0.596	0.8745	1	0.3933	0.01532	1.067e-11
Niben101Scf05060g07008	4.84	6.59	5.33	9.02	3.46	4.33	3.15	3.67	7.03	7.59	4.55	6.18	2.63	3.31	5.17	3.84	23.6	22.9	11.53	26.28	210.81	162.56	147.72	162.82	13.44	73.95	43.36	55.93	0	0	0	1	1	1	1	1	-0.82	-0.025	-0.786	1.706	4.726	2.853	3.019	1.147	0.1868	1	0.2446	1.388e-07	3.002e-41
Niben101Scf05066g02005	0	0	0	0	0	0.04	0.05	0.11	0.05	0	0	0	0	0.07	0.05	0	0.28	0	0.04	0.1	3.68	5.62	3.16	1.94	0.38	3.3	1.77	2.6	0	0	0	1	1	1	1	1	3.105	1.52	2.357	4.307	9.161	8.344	4.983	4.149	0.5782	1	0.8966	0.01594	2.728e-19
Niben101Scf05081g00014	5.61	6.1	5.28	5.42	9.46	7	6.51	6.15	5.97	5.5	6.85	6.42	7.36	7.86	7.64	10.54	7.89	6.67	11.18	8.21	27.12	21.91	28.33	22.74	11.51	16.47	16.27	17.19	0	0	0	1	1	1	1	1	0.381	0.14	0.578	0.602	2.157	1.454	1.555	0.852	0.3143	1	0.06777	0.0009663	8.231e-37
Niben101Scf05123g02015	0.06	0.16	0.11	0.2	0.09	0.09	0.21	0	0.24	0.16	0.16	0.15	0.22	0.07	0.16	0.05	0.92	1.02	1.1	1.32	9.58	8.92	11.59	5.31	1.98	5.62	3.53	4.05	0	0	0	1	1	1	1	1	-0.474	0.366	-0.093	2.955	5.961	4.745	3.011	1.794	0.9221	1	1	4.976e-09	1.47e-42
Niben101Scf05146g04021	5.02	4.55	3.1	4.29	3.2	4.02	2.17	2.64	3.8	5.17	2.77	2.97	3.55	3.6	3.06	2.3	6.74	9.62	7.65	6.72	45.19	39.66	39.78	32.14	9.48	22.25	17.13	15.44	0	0	0	1	1	1	1	1	-0.487	-0.196	-0.446	0.853	3.206	1.923	2.354	1.07	0.3448	1	0.4671	0.0003204	3.217e-43
Niben101Scf05152g00001	5.02	3.91	4.93	6.11	5.64	4.29	4.44	6.2	4.19	5.25	2.88	3.7	4.14	3.53	4.48	5.17	24.88	20.15	11.5	22.19	345.42	332.16	313.97	246.29	15.43	44.67	26.6	41.93	0	0	0	1	1	1	1	1	0.04	-0.314	-0.202	1.976	5.951	2.685	3.974	0.708	0.9892	1	0.8606	3.817e-14	1.141e-90
Niben101Scf05230g01007	20.9	19.17	22.94	21.74	16.16	19.42	17.76	24.37	19.74	23.64	18.79	20.49	17.52	15.79	14.66	16.93	34.25	43.15	26.87	27.66	132.39	108.69	82.5	115.32	28.02	61.89	51.06	57.78	0	0	0	1	1	1	1	1	-0.126	-0.035	-0.384	0.637	2.372	1.23	1.735	0.593	0.8582	1	0.3863	0.0011	1.951e-35
Niben101Scf05250g00012	40.91	47.87	52.76	54.34	50.66	52.76	56.96	52.68	53.24	52.99	49.87	46.52	46.82	47.53	48.19	48.04	77.47	71.49	77.25	73	186.67	202.22	170.95	196.73	90.76	153.88	149.16	149.3	0	0	0	1	1	1	1	1	0.121	0.048	-0.04	0.611	1.949	1.471	1.338	0.86	0.7655	1	0.9695	3.378e-06	1.417e-51
Niben101Scf05294g00033	0.94	1.55	1.09	0.69	0.93	1.14	0.98	1.4	0.87	1.48	1.57	0.92	0.91	1.1	0.84	1.02	3.19	1.88	3.26	2.67	13.1	10.06	15.06	8.27	2.45	5.2	4.58	5.25	0	0	0	1	1	1	1	1	0.056	0.182	-0.143	1.368	3.437	2.029	2.07	0.662	0.9857	1	0.9603	7.68e-06	1.095e-33
Niben101Scf05300g00002	5.2	6.64	5.96	6.16	4.57	6.17	5.06	4.96	6.02	6.36	5.7	6.33	5.38	6.54	5.64	4.45	9.69	9.72	8.91	9.15	34.69	32.63	39.06	27.04	8.77	17.18	19.21	18.74	0	0	0	1	1	1	1	1	-0.207	0.026	-0.132	0.642	2.474	1.413	1.832	0.771	0.7116	1	0.894	0.0007316	8.594e-43
Niben101Scf05322g00002	16.89	16.65	15.2	16.32	17.4	15.57	16.83	16.39	17.43	16.38	15.59	16.6	17.04	20.72	20.03	17.65	30.86	28.09	40.76	32.26	88.17	74.88	94.22	71.16	40.71	71.88	72.99	71.97	0	0	0	1	1	1	1	1	0.025	0.021	0.212	1.021	2.335	1.985	1.314	0.964	0.9857	1	0.6421	1.685e-11	9.847e-55
Niben101Scf05341g03002	0.94	1.39	2.01	1.53	1.15	1.14	0.57	2.43	1.44	2.46	0.89	1.46	0.81	1.54	1.16	0.82	25.64	6.62	9.85	14.73	50.5	68.84	61.7	33.24	15.61	83.15	46.26	56.03	0	0	0	1	1	1	1	1	-0.158	0.098	-0.454	3.27	5.182	5.091	1.913	1.822	0.9574	1	0.8032	3.607e-13	9.69e-28
Niben101Scf05385g02004	2.13	2.25	2.58	2.02	2.13	2.93	1.39	1.56	2.55	2.63	2.09	2.77	2.42	2.79	2.48	2.3	4.11	4.68	4.75	4.09	13.15	9.07	11.77	9.15	4.86	8.05	9.42	7	0	0	0	1	1	1	1	1	-0.144	0.167	0.149	0.971	2.262	1.71	1.291	0.739	0.8688	1	0.9013	1.619e-05	5.837e-27
Niben101Scf05437g03027	2.95	3.16	2.52	2.37	2.53	2.89	3.25	3.4	3.03	3.2	2.77	3.36	1.99	2.72	2.32	2.86	8.69	11.55	6.28	9.49	84.49	72.14	69.01	86.68	5.85	17.01	14.82	17.24	0	0	0	1	1	1	1	1	0.131	0.171	-0.155	1.708	4.826	2.319	3.118	0.612	0.9025	1	0.9119	1.266e-12	5.479e-83
Niben101Scf05692g07011	0	0	0	0	0	0	0	0	0	0.04	0.05	0	0.05	0	0	0	0.08	0.1	0.16	0	1.89	1.89	2.75	1.43	0	0.66	0.45	0.65	0	0	0	1	1	1	1	1	0	2.24	1.601	3.912	8.31	6.174	4.529	2.374	1	1	1	0.03516	1.295e-20
Niben101Scf05712g00001	13.11	14.24	12.27	13.71	12.34	15.18	11.88	12.62	13.24	13.79	13.5	12.31	13.44	13.15	14.92	13.45	19.7	19.79	22.76	19.12	36.37	32.48	37.08	33.53	25.8	30.47	33.3	32.94	0	0	0	1	1	1	1	1	-0.035	-0.014	0.044	0.608	1.385	1.198	0.777	0.59	0.9581	1	0.9579	5.898e-08	1.081e-38
Niben101Scf05749g02016	1.65	0.8	0.69	1.43	1.51	0.7	1.03	1.35	1.35	1.31	1.1	1.36	0.97	0.73	0.79	0.92	1.99	1.73	2.51	2.57	6.39	7.13	6.18	5.23	1.7	5.12	4.08	4.6	0	0	0	1	1	1	1	1	0	0.164	-0.411	0.948	2.438	1.756	1.491	0.809	1	1	0.7221	0.002879	8.088e-17
Niben101Scf05755g03009	2.36	1.5	1.61	1.38	1.78	1.49	1.34	1.08	1.78	1.81	1.78	1.27	2.74	1.76	1.85	1.69	2.79	2.54	2.9	2.9	5.74	4.39	4.47	4.09	4.91	3.72	4.39	4.7	0	0	0	1	1	1	1	1	-0.243	-0.032	0.248	0.717	1.45	1.376	0.734	0.66	0.7233	1	0.7914	0.001434	1.053e-12
Niben101Scf05767g07004	0.18	0.32	0.34	0.15	0.13	0.48	0.31	0.49	0.24	0.41	0.42	0.15	0.27	0.07	0.26	0.2	0.96	0.66	0.47	0.68	1.95	3.26	3.25	1.56	1.13	2.48	1.5	2.15	0	0	0	1	1	1	1	1	0.496	0.305	-0.22	1.469	3.314	2.853	1.849	1.387	0.8013	1	0.971	0.003151	2.116e-15
Niben101Scf05841g01035	0	0.05	0.17	0.1	0.22	0.09	0.26	0.11	0.14	0.08	0.26	0.19	0.16	0	0.37	0.15	2.31	1.17	1.65	2.3	4.22	3.97	4.19	3.29	6.98	12.59	8.97	13.79	0	0	0	1	1	1	1	1	0.986	0.968	1.093	4.425	5.476	6.911	1.059	2.494	0.64	1	0.6868	4.212e-20	1.038e-34
Niben101Scf05890g02018	1	0.54	0.97	0.74	0.93	1.01	0.52	0.59	0.58	0.66	1.2	1.02	0.86	0.22	0.42	0.77	1.32	1.02	0.63	2.2	29.39	26.2	30.58	27.75	2.41	2.6	2.13	3.05	0	0	0	1	1	1	1	1	-0.062	0.083	-0.456	0.696	5.129	1.647	4.435	0.952	0.9897	1	0.6804	0.04239	3.824e-77
Niben101Scf05912g02001	12.22	16.23	17.66	18.84	15.5	18.46	17.2	19.57	15.74	20.27	14.91	17.47	15.59	16.38	15.18	14.63	41.98	41.93	40.92	37.97	138.56	131.92	138.79	97.01	50.9	97.23	82.51	83.87	0	0	0	1	1	1	1	1	0.121	0.075	-0.075	1.324	2.96	2.274	1.637	0.95	0.8361	1	0.9419	5.14e-16	9.673e-72
Niben101Scf05917g01015	6.02	5.94	5.62	5.72	4.97	4.55	5.84	7.49	5.63	6.81	6.54	5.16	6.13	7.57	6.43	5.22	9.09	9.21	10	11.69	27.71	29.65	28.37	28.89	10.9	21.59	23.24	21.54	0	0	0	1	1	1	1	1	-0.034	0.052	0.114	0.781	2.297	1.729	1.516	0.948	0.987	1	0.9083	4.266e-05	2.537e-36
Niben101Scf05932g04005	0.24	0.32	0.46	0.3	0.53	0.35	0.67	0.43	0.58	0.57	0.58	0.68	0.65	0.88	0.47	0.82	0.92	0.51	0.75	0.61	1.24	1.75	0.86	2.19	0.71	1.86	1.86	1.7	0	0	0	1	1	1	1	1	0.583	0.865	1.074	1.08	2.191	2.207	1.113	1.129	0.6669	1	0.2398	0.02053	2.896e-08
Niben101Scf05948g06008	4.19	3.37	2.75	2.96	3.11	3.15	3.82	4.26	3.85	3.49	4.81	2.73	3.23	3.38	3.59	3.17	5.26	5.55	6.67	4.83	21.22	19.31	21.65	18.56	6.75	10.36	9.65	9.95	0	0	0	1	1	1	1	1	0.107	0.163	0.012	0.75	2.606	1.471	1.856	0.721	0.888	1	1	6.115e-05	7.844e-53
Niben101Scf05956g01009	0.77	0.32	0.34	0.84	0.62	0.79	0.77	0.38	0.72	0.16	0.16	0.54	0.81	0.66	0.69	0.51	1.59	1.78	1.88	1.22	6.71	5.76	4.83	2.83	1.37	6.81	3.76	3.3	0	0	0	1	1	1	1	1	0.174	-0.531	0.222	1.493	3.126	2.732	1.634	1.24	0.9521	1	0.9485	0.001165	9.272e-13
Niben101Scf06005g00020	3.6	4.71	3.33	3.2	4.4	4.33	5.37	4.21	2.74	4.97	3.61	4.43	3.92	2.94	3.85	5.68	7.42	4.33	6.55	6.79	11.47	11.05	14.57	9.62	8.4	10.9	9.61	12.8	0	0	0	1	1	1	1	1	0.301	0.09	0.155	0.762	1.652	1.488	0.89	0.726	0.5878	1	0.8918	0.0005716	1.814e-15
Niben101Scf06087g04002	0	0.16	0.06	0	0.13	0.04	0.15	0	0.19	0.08	0.05	0.1	0	0	0.05	0.05	0.2	0.31	0.24	0.2	1.03	0.66	0.5	1.1	0.47	1.4	0.54	1.15	0	0	0	1	1	1	1	1	0.567	0.886	-0.809	1.979	3.762	3.891	1.796	1.924	0.8938	1	0.9554	0.01948	6.633e-09
Niben101Scf06162g01008	2.42	1.55	1.03	2.02	1.6	1.57	2.17	3.45	2.98	1.6	0.94	1.75	1.18	1.54	1.42	2.76	25.24	17.3	13.54	31.31	194.9	169.83	147.81	170.83	23.3	47.11	30.04	39.69	0	0	0	1	1	1	1	1	0.312	0.053	-0.017	3.633	6.598	4.313	2.966	0.68	0.754	1	1	7.346e-30	1.824e-78
Niben101Scf06172g01002	11.87	10.6	11.41	11.49	12.08	12.55	14.98	11.75	11.99	12.76	13.55	11.63	11.34	12.86	14.34	12.64	27.11	20.41	32.41	25.47	70.04	72.62	89.26	68.04	37.12	60.65	52.78	56.78	0	0	0	1	1	1	1	1	0.179	0.138	0.174	1.218	2.725	2.192	1.507	0.975	0.6831	1	0.7455	3.137e-16	2.318e-76
Niben101Scf06350g00001	7.2	7.07	6.37	5.03	6.75	5.95	4.65	5.28	7.17	6.94	6.17	4.92	5.7	6.76	5.59	5.01	17.62	13.08	15.34	13.92	40.59	39.8	39.74	33.87	16.23	26.22	29.77	26.84	0	0	0	1	1	1	1	1	-0.174	-0.022	-0.159	1.227	2.587	1.951	1.359	0.723	0.7511	1	0.8395	1.406e-12	5.517e-52
Niben101Scf06350g00002	1.36	1.5	1.72	0.99	1.42	1.57	1.6	0.86	2.41	1.4	1.83	1.85	1.24	2.13	0.58	1.48	3.43	3.66	3.41	2.97	8.71	10.39	7.67	7.93	4.29	5.9	8.43	6.9	0	0	0	1	1	1	1	1	-0.012	0.427	-0.063	1.276	2.642	2.199	1.366	0.923	1	1	1	2.22e-06	2.419e-25
Niben101Scf06424g01007	0.18	0.16	0.06	0.05	0.27	0.09	0.15	0.27	0.19	0.25	0.1	0.29	0.22	0.29	0	0.26	1.08	2.54	0.67	0.98	34.15	22.43	24.13	20.08	1.37	6.11	2.58	3.05	0	0	0	1	1	1	1	1	0.782	0.908	0.725	3.498	7.765	4.831	4.274	1.338	0.7979	1	0.8691	2.396e-09	1.142e-45
Niben101Scf06436g00006	6.73	10.07	6.82	7.49	6.97	6.43	4.8	8.57	6.84	13.34	6.33	7.4	8.6	6.98	11.23	7.78	18.26	21.02	12.12	24.79	75.67	74.93	98.19	63.48	21.18	48.06	22.52	37.04	0	0	0	1	1	1	1	1	-0.218	0.127	0.154	1.291	3.325	2.048	2.035	0.757	0.8074	1	0.9116	1.188e-06	1.739e-34
Niben101Scf06562g01014	3.48	3.32	4.01	3.8	3.37	3.72	3.67	3.83	2.89	2.71	4.4	3.46	4.3	4.92	4.11	5.01	7.5	5.5	6.55	6.42	11.15	10.34	9.07	10.29	7.78	12.06	13.05	12.6	0	0	0	1	1	1	1	1	-0.004	-0.129	0.324	0.831	1.48	1.637	0.649	0.805	1	1	0.4879	3.769e-06	3.342e-18
Niben101Scf06600g00001	32.12	29.83	28.61	35.16	32.94	30.4	31.97	34.08	34.37	33.08	33.59	32.41	31.34	30.49	31.21	28.24	51.11	59.28	57.01	55.5	214.17	191.6	204.37	188.84	72.55	95	100.36	86.37	0	0	0	1	1	1	1	1	0.04	0.085	-0.053	0.825	2.667	1.494	1.842	0.669	0.9404	1	0.9336	1.921e-14	1.242e-136
Niben101Scf06654g02004	12.52	10.55	9.98	12.62	7.59	10.06	8.62	13.26	12.08	14.04	7.01	10.56	9.57	7.35	9.02	8.24	28.79	35.31	24.95	29.39	110.14	98.91	111.86	93.05	15.9	65.61	56.95	64.93	0	0	0	1	1	1	1	1	-0.209	-0.062	-0.417	1.374	3.179	2.154	1.806	0.781	0.8219	1	0.5694	3.394e-07	5.702e-31
Niben101Scf06684g01005	11.04	5.03	2.7	7.99	5.95	3.59	1.08	2.48	9.82	7.72	3.35	4.19	4.52	4.85	5.54	1.94	14.91	15.47	13.77	12.77	210.16	132.48	168.96	137.3	11.89	39.8	26.69	33.54	0	0	0	1	1	1	1	1	-1.023	-0.092	-0.669	1.088	4.599	2.064	3.511	0.976	0.1893	1	0.534	0.009619	9.849e-25
Niben101Scf06737g00042	0.06	0.21	0.06	0	0.31	0.22	0.05	0	0.05	0.12	0.31	0.15	0.16	0.15	0.16	0.05	0.12	0.25	0.55	0.3	1.35	1.18	1.58	1.81	0.9	1.36	1.04	1.7	0	0	0	1	1	1	1	1	0.862	0.862	0.598	1.846	4.081	3.831	2.244	1.994	0.8055	1	0.9338	0.0113	3.001e-15
Niben101Scf06739g05004	4.31	5.94	4.01	6.16	3.46	3.94	3.3	4.31	5.01	5.66	3.04	5.01	2.74	3.67	3.53	2.76	10.29	13.18	5.18	8.44	53.96	47.64	58.77	36.32	7.55	28.24	19.44	20.34	0	0	0	1	1	1	1	1	-0.446	-0.126	-0.691	0.854	3.263	1.884	2.409	1.03	0.5307	1	0.2727	0.003674	6.747e-29
Niben101Scf06829g03013	17.18	16.23	13.07	13.95	14.34	15.09	12.6	12.78	14.34	16.87	13.45	12.99	15.16	15.06	14.97	11.2	23.09	23.76	27.86	22.73	52.45	53.35	46.05	42.6	27.93	43.15	42.09	43.78	0	0	0	1	1	1	1	1	-0.138	-0.065	-0.101	0.69	1.686	1.377	0.996	0.688	0.7597	1	0.8855	2.195e-06	2.464e-33
Niben101Scf06848g08014	0	0	0	0	0.04	0	0.05	0	0	0.04	0.05	0.15	0	0	0	0.15	0.08	0.2	0	0.07	2.54	3.45	3.16	1.77	0.24	0.37	0.82	0.6	0	0	0	1	1	1	1	1	2.251	3.37	2.822	3.912	8.763	6.359	4.981	2.559	0.8613	1	0.7514	0.03282	7.412e-27
Niben101Scf06872g03002	4.66	3.64	3.21	3.65	3.29	3.72	3.87	3.4	4.38	3	3.56	3.5	4.3	3.6	3.8	5.17	5.94	5.6	6.59	6.11	11.2	9.02	10.6	8.06	7.41	11.07	9.79	10.5	0	0	0	1	1	1	1	1	-0.085	-0.072	0.164	0.681	1.356	1.356	0.675	0.675	0.9202	1	0.8341	0.0001297	3.676e-16
Niben101Scf07007g03011	3.37	4.02	4.64	2.56	2.4	3.06	4.18	3.67	3.8	2.91	3.09	3.31	2.58	3.6	4.64	4.3	6.18	6.11	5.61	5.07	12.45	11.43	11.86	10.59	6.6	11.02	9.11	11.6	0	0	0	1	1	1	1	1	-0.135	-0.151	0.059	0.655	1.669	1.397	1.014	0.742	0.868	1	0.9826	0.002095	3.21e-17
Niben101Scf07008g01012	0.65	0.43	0.8	0.59	0.75	1.27	0.31	0.54	0.82	1.31	1.05	0.88	1.29	1.03	1	1.53	1.24	1.12	0.9	1.25	10.99	7.13	7.53	10.55	1.6	3.1	2.99	3.65	0	0	0	1	1	1	1	1	0.251	0.723	0.983	0.87	3.864	2.193	2.996	1.324	0.8782	1	0.1619	0.01734	1.146e-36
Niben101Scf07054g04008	4.13	4.82	4.87	3.85	3.69	5.56	3.92	5.61	4.04	5.38	4.71	5.21	3.76	4.19	3.9	4.35	9.45	8.6	9.1	9.09	24.41	23.47	20.88	21.89	10.9	18.17	16.85	16.14	0	0	0	1	1	1	1	1	0.087	0.134	-0.125	1.038	2.358	1.814	1.32	0.776	0.9079	1	0.8879	3.318e-10	8.49e-51
Niben101Scf07069g00003	7.62	6.37	5.1	7.3	6.66	7.04	5.27	5.88	6.93	7.26	5.91	7.01	5.32	6.1	6.38	5.93	10.65	9.72	12.63	11.59	27.93	26.68	28.1	25.73	10.94	21.68	18.17	20.99	0	0	0	1	1	1	1	1	-0.084	0.04	-0.155	0.757	2.037	1.443	1.279	0.685	0.9122	1	0.8406	1.184e-05	6.329e-35
Niben101Scf07109g00001	37.43	33.25	35.09	33.97	37.3	36.13	33.15	32.94	36.58	38.37	35.79	33.58	38.97	36.29	41.75	28.8	65.83	73.43	79.41	67.15	357.87	303.83	415.55	318.5	101.84	124.73	128.4	114.36	0	0	0	1	1	1	1	1	-0.001	0.047	0.061	1.032	3.32	1.748	2.288	0.716	1	1	0.9288	5.475e-17	7.803e-151
Niben101Scf07172g00020	5.9	7.07	9.46	6.46	6.39	8.97	10.84	11.86	7.56	7.55	9.16	7.84	7.53	7.64	7.75	7.72	21.01	17.5	17.77	17.53	58.94	47.4	49.43	52.3	20.05	30.43	37.74	37.39	0	0	0	1	1	1	1	1	0.394	0.151	0.086	1.354	2.848	2.12	1.494	0.766	0.3055	1	0.942	1.275e-13	5.99e-55
Niben101Scf07250g00011	0.65	0.32	0.46	0.25	0.09	0.57	0.72	0.38	0.58	0.16	0.58	0.44	0.38	0.44	0.9	0.36	1.28	2.8	0.86	0.98	3.3	3.21	2.89	4.09	2.69	4.42	3.53	3.75	0	0	0	1	1	1	1	1	0.075	0.061	0.33	1.801	3.011	3.104	1.212	1.305	0.9988	1	0.9194	5.505e-05	4.754e-13
Niben101Scf07400g00011	8.09	9.21	7.8	7.99	8.66	8.05	8.99	8.25	9.24	7.14	9.11	6.08	8.33	6.91	8.22	7.37	12.16	13.23	13.65	13.17	26.09	24.69	26.12	23.75	13.59	21.76	23.65	24.94	0	0	0	1	1	1	1	1	0.036	-0.07	-0.098	0.658	1.604	1.342	0.946	0.685	0.9726	1	0.9011	2.696e-05	6.463e-27
Niben101Scf07409g00010	0	0	0	0.05	0	0	0	0	0	0	0	0	0	0	0.05	0	0.16	0	0.24	0.1	16.4	17.61	20.84	21.05	0.42	5.16	3.22	5.4	0	0	0	1	1	1	1	1	-1.643	-1.652	0.038	2.794	9.902	7.492	7.149	4.734	1	1	1	0.02541	8.088e-35
Niben101Scf07442g00008	38.32	34.59	41.34	48.67	35.39	37.84	30.88	40.39	39.38	52.7	29.09	39.18	29.51	36.07	33.32	24.56	117.58	127.42	90.71	100.15	355.98	327.58	296.2	295.81	106.32	298.35	232.02	245.86	0	0	0	1	1	1	1	1	-0.173	-0.022	-0.401	1.419	2.968	2.437	1.549	1.018	0.8042	1	0.4221	2.092e-11	1.624e-42
Niben101Scf07462g00005	13.11	10.55	11.12	13.41	10.43	11.46	10.59	10.89	13.24	11.94	10.78	13.04	10.75	12.19	10.12	11.56	15.95	19.29	19.62	18.21	186.57	169.64	219.93	147.88	27.03	46.99	52.51	46.08	0	0	0	1	1	1	1	1	-0.152	0.024	-0.113	0.599	3.908	1.84	3.309	1.241	0.7688	1	0.8876	0.0002695	1.809e-125
Niben101Scf07522g00002	0.3	0.16	0.75	0.54	0.71	0.83	0.57	0.38	0.53	0.9	0.47	0.68	0.27	0.44	0.63	0.61	1	0.92	1.02	0.64	2.44	2.31	3.02	1.9	1.65	2.73	2.85	3.75	0	0	0	1	1	1	1	1	0.525	0.578	0.174	1.017	2.452	2.635	1.437	1.62	0.6628	1	0.9703	0.01379	1.357e-12
Niben101Scf07563g02007	0	0	0.11	0.05	0	0.09	0	0	0	0.04	0.16	0.05	0.16	0	0.16	0	0.28	0.2	0.24	0.37	5.74	4.3	4.06	3.33	0.47	3.06	2.22	1.6	0	0	0	1	1	1	1	1	-0.646	0.476	0.928	2.596	6.528	5.295	3.949	2.713	1	1	0.9055	0.003544	9.079e-24
Niben101Scf07589g01006	0.71	0.7	1.03	0.59	1.07	0.74	0.15	0.59	1.06	0.53	0.73	0.97	0.97	0.96	0.63	1.13	1.44	1.53	1.84	0.88	79.83	84.33	76.86	54.29	12.69	31.59	32.58	21.59	0	0	0	1	1	1	1	1	-0.208	0.121	0.285	0.901	6.603	5.019	5.703	4.119	0.8895	1	0.8742	0.0128	5.467e-87
Niben101Scf07607g03002	6.44	5.3	7.23	5.77	5.46	5.07	4.65	4.53	5.92	5.83	4.97	5.89	5.43	6.54	6.01	4.04	13.08	11.35	12.36	12.87	23	24.08	27.83	20.5	11.89	22.5	20.12	22.59	0	0	0	1	1	1	1	1	-0.322	-0.126	-0.174	1.009	1.949	1.642	0.941	0.634	0.4472	1	0.8181	1.017e-08	2.993e-30
Niben101Scf07616g02006	4.55	4.66	3.56	4.29	4.97	3.54	4.85	3.24	4.19	3.04	4.08	4.53	4.3	4.26	4.38	3.63	5.98	5.75	9.89	7.03	28.36	27.15	33.47	21.77	10.14	14.62	15.68	16.94	0	0	0	1	1	1	1	1	-0.037	-0.112	-0.044	0.751	2.697	1.748	1.946	0.998	0.9876	1	0.9912	0.0002578	8.814e-44
Niben101Scf07619g00002	10.39	10.39	9.58	9.76	7.5	10.45	11.15	9	9.77	12.56	8.37	9.54	8.33	8.96	10.07	9.36	16.27	15.88	19.18	16.86	40.48	36.69	37.62	38.22	15.99	31.59	30.72	31.29	0	0	0	1	1	1	1	1	-0.075	0.008	-0.126	0.766	1.931	1.45	1.165	0.684	0.9258	1	0.8709	7.187e-06	1.191e-31
Niben101Scf07680g02001	2.18	3.37	2.92	2.12	2.58	4.16	4.03	3.61	2.79	3.04	2.88	2.09	3.49	2.94	3.22	3.02	5.46	3.51	3.26	7.06	54.5	47.55	57.82	48.55	6.32	7.6	7.93	8	0	0	0	1	1	1	1	1	0.437	0.03	0.26	0.875	4.295	1.492	3.42	0.617	0.3519	1	0.7374	5.268e-05	1.671e-99
Niben101Scf07933g01011	5.14	4.39	3.73	4.39	4.44	6.26	4.13	2.8	5.73	5.21	3.87	4.67	3.71	4.7	4.74	4.35	7.73	7.79	10.32	8.95	33.39	36.36	43.84	27.5	8.68	25.72	22.74	22.14	0	0	0	1	1	1	1	1	0.006	0.145	-0.013	0.98	2.998	2.168	2.018	1.187	1	1	1	0.0001008	9.514e-34
Niben101Scf07937g01004	0.47	1.18	0.69	0.35	0.71	0.52	0.52	0.81	0.53	0.9	0.63	0.49	0.32	0.96	0.84	0.67	1.55	1.73	2.16	1.05	6.01	4.63	5.28	6.41	1.84	4.95	3.31	4.15	0	0	0	1	1	1	1	1	-0.069	-0.059	0.033	1.263	3.047	2.403	1.786	1.141	1	1	1	0.0006516	2.967e-19
Niben101Scf08020g06001	12.34	9.69	9.17	14.94	7.37	8.27	9.55	8.57	12.71	15.51	7.33	11.97	5.97	8.37	8.65	8.59	27.35	37.35	18.64	27.7	227.59	196.79	150.42	185.34	26.46	63.54	42.91	49.88	0	0	0	1	1	1	1	1	-0.452	0.044	-0.548	1.264	4.04	1.985	2.776	0.721	0.3814	1	0.2788	8.047e-08	1.444e-59
Niben101Scf08298g03011	45.11	40.16	40.48	43.39	42.76	41.86	37.9	37.85	42.22	40.18	40.29	39.42	35.96	41.58	41.6	38.37	74.92	78.26	71.13	79.79	289.08	271.48	275.91	259.96	104.25	156.24	158.44	154.84	0	0	0	1	1	1	1	1	-0.076	-0.061	-0.104	0.846	2.696	1.762	1.85	0.916	0.8585	1	0.8261	2.642e-13	1.624e-118
Niben101Scf08341g01001	93.7	88.62	70.65	93.44	113	87.53	71.78	69.93	92.28	89.51	83.62	93.44	84.13	89.26	109.08	80.52	156.13	139.58	164.03	187.4	398.35	347.08	468.91	365.24	233.5	440.34	399.3	356.47	0	0	0	1	1	1	1	1	-0.017	0.051	0.067	0.902	2.189	2.045	1.287	1.143	0.996	1	0.9496	1.361e-07	1.613e-37
Niben101Scf08391g03023	0.53	0.91	0.86	0.94	1.15	0.83	1.08	1.35	0.77	0.82	1.15	1.17	0.81	1.32	1.21	1.02	1.16	2.34	1.26	1.25	2.76	2.69	2.3	3.12	2.36	2.52	2.36	2.3	0	0	0	1	1	1	1	1	0.423	0.248	0.4	0.841	1.729	1.54	0.889	0.7	0.5851	1	0.6587	0.002685	1.674e-11
Niben101Scf08546g03002	2.18	3.21	3.1	2.27	1.64	1.62	3.1	2.7	2.41	2.34	1.83	2.82	1.56	2.57	1.63	4.81	5.38	4.38	2.67	5.98	6.22	6.85	7.8	9.74	3.63	12.96	8.06	11.65	0	0	0	1	1	1	1	1	-0.255	-0.193	-0.022	0.775	1.508	1.753	0.733	0.978	0.8502	1	1	0.03473	1.223e-05
Niben101Scf08609g00017	24.97	22.01	21.5	34.91	23.89	23.88	19.78	17.79	26.04	24.09	22.29	21.85	20.37	21.89	28.52	20.11	39.15	43.86	33.47	42.53	147.81	141.12	133.24	107.26	41.94	75.68	65.52	72.77	0	0	0	1	1	1	1	1	-0.277	-0.134	-0.187	0.619	2.355	1.306	1.735	0.687	0.5102	1	0.762	0.0005121	2.494e-41
Niben101Scf08691g00003	0	0.11	0	0	0.04	0.04	0	0.11	0	0.04	0.05	0.05	0.11	0.07	0	0	0.16	0.1	0.63	0.07	1.95	3.49	1.67	2.32	2.17	1.16	1.95	1.8	0	0	0	1	1	1	1	1	0.696	0.313	0.536	2.899	6.14	5.726	3.264	2.847	0.9399	1	1	0.002969	3.151e-20
Niben101Scf08698g00005	0.06	0.16	0.17	0.25	0.04	0.04	0.1	0.05	0.19	0.04	0	0	0.16	0	0	0.05	0.6	0.92	0.63	1.05	4.17	3.4	2.44	3.46	1.42	2.11	1.4	2.1	0	0	0	1	1	1	1	1	-1.35	-1.376	-1.424	2.252	4.311	3.38	2.064	1.133	0.5987	1	0.5353	1.874e-06	6.609e-29
Niben101Scf08721g01033	91.87	69.77	77.07	90.13	85.56	78.7	74.88	81.26	78.61	86.93	66.09	71.49	71.98	73.98	76.76	70.14	205.54	207.51	210.21	183.18	1290.81	1160.91	989.64	1135.58	313.64	550.09	460.83	455.63	0	0	0	1	1	1	1	1	-0.037	-0.117	-0.167	1.294	3.799	2.437	2.505	1.143	0.9616	1	0.6995	3.261e-21	5.968e-149
Niben101Scf08804g01009	22.26	23.4	25.98	20.51	22.16	25.68	22.82	26.42	21.95	25.94	20.67	24.67	24.67	22.99	27.89	24.04	72.49	68.44	64.42	58.37	233.11	212.89	208.07	150.29	85.66	172.71	140.95	156.54	0	0	0	1	1	1	1	1	0.075	0.018	0.114	1.517	3.126	2.593	1.609	1.076	0.9178	1	0.8836	1.731e-20	1.394e-77
Niben101Scf08947g01011	0.3	0.05	0.11	0.15	0.22	0.31	0.36	0.38	0.05	0.21	0.21	0.29	0.16	0.29	0.21	0.46	0.92	0.71	0.9	1.08	12.39	13.5	7.44	10.84	0.8	4.5	2.27	3.6	0	0	0	1	1	1	1	1	1.029	0.313	0.876	2.549	6.138	4.16	3.594	1.616	0.5069	1	0.716	3.86e-06	2.152e-36
Niben101Scf09005g01013	2.6	2.46	2.06	2.96	3.06	3.24	3.61	3.07	2.7	3	3.56	3.07	2.9	2.57	3.01	2.97	5.1	4.33	4.94	3.99	12.94	11.95	13.76	13.58	4.48	7.35	9.02	9.5	0	0	0	1	1	1	1	1	0.359	0.281	0.184	0.858	2.366	1.582	1.508	0.724	0.4624	1	0.8479	2.359e-05	5.793e-37
Niben101Scf09017g00015	126.52	117.75	121.28	147.48	123.56	128.52	103.95	118.14	129.63	141.84	106.33	110.33	119.44	107.84	126	103.24	276.82	296.66	252.42	261.75	749.08	718.32	627.72	714.91	272.89	476.51	452.13	490.47	0	0	0	1	1	1	1	1	-0.114	-0.072	-0.168	1.084	2.453	1.721	1.369	0.638	0.8158	1	0.7207	7.233e-14	1.511e-62
Niben101Scf09025g02007	0	0.11	0.06	0.2	0	0	0.31	0.11	0	0.21	0	0.05	0.11	0.15	0.11	0.05	0.44	0.76	0.86	0.68	1.68	1.75	1.31	1.56	1.32	1.65	0.95	1.1	0	0	0	1	1	1	1	1	0.025	-0.405	0.058	2.771	3.96	3.646	1.196	0.88	1	1	1	2.819e-07	1.363e-17
Niben101Scf09133g03016	1.06	1.77	1.78	0.99	2.09	1.36	2.79	2.05	1.64	2.01	1.67	1.46	2.04	1.47	1.63	1.74	2.63	4.12	3.33	3.28	5.95	5.81	5.41	5.44	4.25	5.2	5.71	5.4	0	0	0	1	1	1	1	1	0.558	0.288	0.313	1.249	2.014	1.878	0.765	0.629	0.238	1	0.7119	2.439e-08	9.15e-22
Niben101Scf09184g02002	0.65	1.18	0.63	1.04	1.2	1.01	1.08	1.51	1.25	1.15	1.57	1.36	2.42	1.47	0.74	0.92	1.79	1.02	1.22	1.72	3.19	3.82	4.42	2.66	1.65	3.22	2.22	2.8	0	0	0	1	1	1	1	1	0.438	0.59	0.644	0.717	1.993	1.486	1.277	0.77	0.6356	1	0.4447	0.04054	1.534e-10
Niben101Scf09202g01007	0.06	0.54	0.8	0.35	0.53	0.52	0.52	0.65	0.29	0.37	0.31	0.78	0.38	0.59	0.37	0.26	1.4	1.32	1.06	0.88	3.3	3.87	3.29	2.83	2.17	3.1	2.08	2.45	0	0	0	1	1	1	1	1	0.338	0.002	-0.18	1.39	2.909	2.476	1.521	1.087	0.827	1	0.9832	7.658e-05	3.841e-21
Niben101Scf09230g02002	15.47	12.26	13.02	20.12	11.63	10.37	10.84	8.25	15.55	14.57	11.3	12.26	9.68	15.57	8.44	7.21	20.69	32.41	17.07	25.2	46.33	47.55	37.53	39.31	22.03	57.39	44.4	42.38	0	0	0	1	1	1	1	1	-0.566	-0.181	-0.582	0.646	1.486	1.448	0.841	0.803	0.2263	1	0.2426	0.008523	2.468e-10
Niben101Scf09321g01008	5.9	7.34	2.92	11.83	8.17	6.61	8.47	8.3	5.87	5.42	2.62	4.82	7.15	4.7	11.81	5.17	18.46	19.23	12.99	21.31	62.13	77.62	63.37	68.21	32.03	35.76	19.3	28.59	0	0	0	1	1	1	1	1	0.167	-0.581	0.042	1.358	3.271	2.042	1.914	0.684	0.8831	1	0.9986	3.716e-06	1.041e-27
Niben101Scf09401g02003	0.35	0	0.34	0.15	0.58	0.17	0	0.49	0	0.21	0.63	0.15	0.38	0.37	0.26	0	1.2	1.42	1.92	0.98	5.2	6.28	3.88	4.98	2.41	3.1	3.81	3.35	0	0	0	1	1	1	1	1	0.574	0.204	0.232	2.703	4.578	3.896	1.879	1.197	0.7969	1	0.9749	2.968e-07	1.767e-20
Niben101Scf09417g00002	0.59	0.86	1.43	0.74	0.89	0.96	1.29	1.56	1.11	0.62	1.26	0.73	0.7	0.81	1	0.77	3.83	3.05	2.24	5.17	107.22	94.71	122.23	99.04	3.16	8.05	6.98	6.75	0	0	0	1	1	1	1	1	0.366	0.023	-0.137	1.985	6.864	2.782	4.879	0.797	0.7218	1	0.964	1.723e-11	3.537e-115
Niben101Scf09512g03008	4.55	3.43	4.93	5.67	2.75	1.62	2.48	2.37	3.75	3.78	4.24	5.11	2.58	4.92	1.48	1.69	8.17	9.82	6.04	8.58	106.03	109.96	71.76	86.43	10.28	42.16	24.65	26.44	0	0	0	1	1	1	1	1	-1.011	-0.14	-0.825	0.809	4.33	2.477	3.52	1.668	0.06925	1	0.2013	0.01022	1.707e-40
Niben101Scf09547g02002	42.04	35.72	41.29	38.21	39.03	36.7	36.82	42.33	36.92	39.03	41.86	40.59	38.54	36.07	38.86	35.96	73.84	79.53	83.1	68.23	329.02	310.06	368.6	283.83	93.49	136.54	134.93	128.35	0	0	0	1	1	1	1	1	-0.022	0.011	-0.073	0.954	3.038	1.65	2.084	0.696	0.9824	1	0.9048	1.84e-15	4.955e-136
Niben101Scf09590g03004	0.12	0.27	0.63	0.05	0.13	0.13	0.26	0.22	0.05	0.04	0.16	0.19	0.22	0.29	0	0.1	1.12	0.61	1.22	0.78	10.28	8.26	10.24	6.88	0.8	5.45	5.21	7.85	0	0	0	1	1	1	1	1	-0.515	-1.242	-0.831	1.807	5.051	4.168	3.248	2.364	0.8358	1	0.8003	0.002701	1.667e-18
Niben101Scf09597g03004	29.46	32.88	25.06	38.36	20.91	26.38	23.39	33.7	34.18	32.38	15.28	26.81	22.9	19.61	24.41	19.49	91.38	130.88	64.97	85.87	294.76	264.59	217.9	278.9	83.4	181.09	153.32	157.79	0	0	0	1	1	1	1	1	-0.27	-0.21	-0.541	1.568	3.069	2.194	1.502	0.626	0.6734	1	0.2642	1.625e-11	8.615e-38
Niben101Scf09686g00011	54.67	46.53	44.04	47.24	42.22	40.16	35.01	39.15	46.11	46.01	38.36	39.03	39.46	40.04	42.33	39.65	74.8	97.75	72.5	73.87	264.34	213.41	216.05	202.42	82.36	154.91	122.79	122.36	0	0	0	1	1	1	1	1	-0.298	-0.183	-0.253	0.728	2.219	1.326	1.491	0.598	0.3362	1	0.4937	7.368e-07	3.548e-52
Niben101Scf09825g01008	0.53	0.21	0.29	0.2	0.27	0.52	0.26	0.05	0.34	0.37	0.31	0.44	0.22	0.07	0.16	0.41	1.71	0.97	1.45	1.55	2.44	2.88	1.62	2.49	1.23	3.06	3.35	3.3	0	0	0	1	1	1	1	1	-0.085	0.269	-0.422	2.223	2.937	3.152	0.716	0.931	0.9931	1	0.885	2.039e-07	5.534e-13
Niben101Scf09825g01009	0.35	1.02	0.57	0.99	0.49	0.57	0.57	0.92	0.63	1.03	0.63	1.22	0.54	0.88	0.16	0.67	2.15	0.76	1.65	2.26	3.68	3.54	2.57	3.42	2.74	4.13	5.17	6.2	0	0	0	1	1	1	1	1	-0.233	0.243	-0.436	1.213	2.145	2.609	0.932	1.397	0.9161	1	0.827	0.001892	3.113e-09
Niben101Scf10306g00005	1.48	0.8	0.57	1.38	1.15	1.05	0.05	0.16	2.55	2.22	0.63	0.92	1.51	1.4	0.9	0.72	3.35	3.1	6.08	2.43	26.09	18.27	15.2	14.47	2.88	21.39	9.79	15.99	0	0	0	1	1	1	1	1	-0.776	0.579	0.084	1.815	4.119	3.555	2.304	1.74	0.5896	1	0.9992	0.001178	5.171e-13
Niben101Scf10306g00024	0.59	0.27	0.34	0.84	0.4	0.44	0.1	0.11	0.72	1.48	0.21	0.29	0.16	0.22	0.37	0.36	2.67	1.68	5.69	2.67	11.31	11.99	7.98	7.21	3.82	14.66	5.94	13.74	0	0	0	1	1	1	1	1	-0.914	0.417	-0.856	2.62	4.213	4.201	1.594	1.582	0.5102	1	0.6415	6.075e-07	2.131e-15
Niben101Scf10431g00014	0.12	0.05	0.23	0.1	0.04	0.35	0	0.05	0.29	0.12	0.21	0.1	0.11	0.15	0.16	0.15	0.6	0.25	0.47	0.91	8.82	7.6	10.33	5.82	0.52	3.55	1.72	2.55	0	0	0	1	1	1	1	1	-0.062	0.508	0.188	2.156	5.974	4.017	3.825	1.866	1	1	1	0.001065	3.38e-25
Niben101Scf10440g00020	21.61	23.51	23.45	19.82	22.87	23.01	25.3	22.86	23.15	21.96	20.04	22.19	21.72	25.27	22.83	24.5	34.81	30.99	32.8	33.95	85.25	80.83	79.11	66.86	39.53	55.53	60.49	61.03	0	0	0	1	1	1	1	1	0.09	-0.016	0.093	0.586	1.82	1.293	1.234	0.708	0.8398	1	0.867	2.219e-06	7.37e-53
Niben101Scf10713g00046	16.41	14.24	17.43	14.3	14.34	14.74	13.12	13.91	16.13	14.78	16.43	14.26	15	17.34	15.13	15.35	28.31	22.95	26.21	27.53	63.05	70.11	65.45	56.27	29.77	44.51	42.27	42.58	0	0	0	1	1	1	1	1	-0.15	-0.018	0.008	0.754	2.032	1.353	1.277	0.598	0.6716	1	1	1.376e-09	1.245e-64
Niben101Scf10919g01030	1.12	1.18	0.46	0.59	0.93	1.01	1.65	1.19	1.35	0.86	0.89	1.51	1.77	1.47	1.11	1.79	1.55	1.32	2.12	1.76	2.71	3.45	3.79	2.66	2.26	3.3	2.36	2.85	0	0	0	1	1	1	1	1	0.503	0.458	0.878	1.022	1.911	1.687	0.889	0.665	0.4973	1	0.1372	0.0009532	3.668e-12
Niben101Scf11491g00007	1.54	2.73	2.98	2.42	2.04	2.67	2.17	2	2.94	2.54	2.72	2.19	2.74	2.2	2.79	2.97	4.27	4.89	4	5.44	6.87	6.89	6.59	8.27	6.84	8.67	8.2	8.25	0	0	0	1	1	1	1	1	-0.121	0.099	0.156	0.94	1.562	1.72	0.622	0.78	0.8909	1	0.8769	3.111e-07	2.996e-19
Niben101Scf11552g01003	11.16	10.12	12.27	11.78	11.94	12.64	12.5	11.92	11.89	12.85	9.68	10.8	13.22	11.61	11.44	11.72	17.46	17.76	19.62	16.35	40.05	42.16	41.86	31.93	20.8	31.59	30.72	30.34	0	0	0	1	1	1	1	1	0.112	0	0.083	0.65	1.782	1.324	1.132	0.673	0.8083	1	0.9079	1.587e-06	1.017e-42
Niben101Scf11552g04016	1.83	1.23	1.38	0.94	0.89	1.22	0.52	0.54	2.12	1.07	0.63	1.02	1.24	0.96	1.48	0.67	2.79	2.9	2.51	2.5	3.46	3.87	5.14	5.69	3.77	4.09	4.67	4.15	0	0	0	1	1	1	1	1	-0.722	-0.137	-0.294	0.998	1.768	1.64	0.77	0.642	0.2675	1	0.8223	0.0007188	1.704e-10
Niben101Scf11609g01012	27.51	26.45	28.33	23.82	29.44	24.06	22.88	27.12	25.66	28.44	25.85	29.35	25.26	23.36	30.74	22.82	47.09	52.16	59.24	47.7	245.02	204.3	266.66	198.12	64.29	95.71	99.27	86.17	0	0	0	1	1	1	1	1	-0.035	0.044	-0.053	0.959	3.107	1.704	2.148	0.745	0.9683	1	0.9568	9.458e-12	1.337e-104
Niben101Scf11706g00008	31.23	31.65	23.85	27.17	28.9	26.47	28.61	27.82	26.67	27.33	24.96	29.1	29.14	26.89	25.73	24.71	44.26	42.29	50.73	47.7	144.3	139.85	144.56	127.68	50.38	93.15	90.21	91.62	0	0	0	1	1	1	1	1	-0.027	-0.076	-0.098	0.7	2.288	1.514	1.588	0.814	0.981	1	0.8864	1.362e-06	7.943e-58
Niben101Scf11779g01001	21.02	16.97	13.59	15.78	15.5	16.71	14.77	18.17	14.44	14.61	17.43	17.23	16.23	15.87	19.35	14.43	24.52	19.29	38.37	27.63	104.68	96.98	129.18	77.74	37.27	86.42	81.1	90.77	0	0	0	1	1	1	1	1	-0.048	-0.081	-0.031	0.706	2.601	2.134	1.894	1.427	0.9739	1	0.9973	0.00145	8.814e-33
Niben101Scf11838g00002	0.59	0.43	0.57	0.35	0.36	0.48	0.41	0.32	0.91	1.15	0.31	0.44	0.16	0.29	0.53	0.31	1.08	1.68	0.98	1.22	6.55	5.1	4.74	3.8	1.42	2.85	4.94	3.55	0	0	0	1	1	1	1	1	-0.278	0.57	-0.556	1.346	3.373	2.715	2.029	1.371	0.8961	1	0.7435	0.001592	1.773e-18
Niben101Scf12017g05029	0	0	0	0	0	0	0	0	0.05	0	0.05	0.05	0	0	0	0	0.08	0.1	0.12	0.1	2.98	3.97	2.89	2.45	0.42	0.29	0.59	1.3	0	0	0	1	1	1	1	1	0	2.726	0	4.197	8.931	6.701	4.863	2.614	1	1	1	0.01068	1.631e-28
Niben101Scf12083g00014	33.53	33.57	36.24	33.33	36.27	33.16	33.51	34.18	35.28	33.94	35.11	37.18	34.89	32.32	34.22	34.07	50.44	47.93	64.15	50.26	220.23	201.51	217.27	165.39	72.13	104.21	103.67	103.91	0	0	0	1	1	1	1	1	0.005	0.05	-0.012	0.639	2.557	1.49	1.918	0.851	1	1	1	3.508e-07	3.01e-94
Niben101Scf12568g00007	23.56	25.38	21.39	22.39	23.58	22.83	22.57	25.29	25.13	23.44	21.77	21.9	25.96	22.99	26.41	25.02	40.67	39.13	39.94	37.16	80.37	76.35	72.03	78.62	52.22	62.39	63.79	62.38	0	0	0	1	1	1	1	1	0.023	-0.007	0.117	0.758	1.729	1.377	0.97	0.618	0.9729	1	0.7373	1.738e-14	5.435e-73
Niben101Scf12672g00005	6.91	6.32	6.37	7.05	5.68	5.29	6.35	6.36	8.04	7.39	4.55	8.71	5.7	7.93	5.64	7.62	11.16	13.84	11.42	10.03	18.46	17.23	17.77	16.87	13.63	21.47	18.3	20.04	0	0	0	1	1	1	1	1	-0.173	0.109	0.007	0.797	1.399	1.462	0.602	0.665	0.7547	1	1	3.227e-06	2.429e-17
Niben101Scf12983g01013	0	0	0.06	0	0.04	0.13	0	0.05	0	0.04	0.05	0.1	0	0	0.16	0.1	0.24	0	0.2	0.14	2.6	2.5	2.89	0.72	0.19	1.11	0.82	0.65	0	0	0	1	1	1	1	1	1.715	1.421	1.894	2.979	6.768	5.142	3.83	2.198	0.6995	1	0.7431	0.01114	2.234e-15
Niben101Scf13141g02001	11.93	12.42	13.48	11.24	11.59	12.77	12.39	12.13	12.37	13.38	11.67	13.29	10.43	11.17	11.97	11.61	20.97	22.9	22.17	21.35	62.68	58.59	62.79	48.8	23.11	36.87	39.83	35.74	0	0	0	1	1	1	1	1	-0.004	0.05	-0.118	0.833	2.247	1.467	1.414	0.634	1	1	0.8399	6.292e-10	2.92e-67
Niben101Scf14022g00011	9.27	6.75	7.4	8.23	8.26	9.49	6.61	8.36	8.76	9.07	6.75	10.61	6.83	6.32	5.96	6.39	27.71	45.54	31.03	27.36	525.28	507.42	415.96	472.67	67.22	172.5	176.3	134.7	0	0	0	1	1	1	1	1	0.05	0.155	-0.311	2.055	5.923	4.121	3.869	2.066	0.9756	1	0.642	9.312e-21	1.021e-124
Niben101Scf14179g00003	0.77	0.7	0.75	0.69	0.75	0.66	0.72	0.92	1.2	1.07	1.05	0.97	1.18	0.81	0.58	0.51	1.95	1.83	2.94	2.4	5.41	4.49	5.23	5.36	2.03	5.62	6.66	4.7	0	0	0	1	1	1	1	1	0.068	0.564	0.082	1.655	2.813	2.707	1.159	1.053	0.9898	1	0.997	4.283e-07	8.297e-20
Niben101Scf14374g00005	0.35	0.16	0.06	0.44	0.53	0.26	0.26	0.05	0.24	0.12	0.1	0.1	0.48	0.22	0.11	0.05	0.92	0.97	1.29	0.98	2.87	2.17	2.07	1.77	2.03	1.73	2.17	2	0	0	0	1	1	1	1	1	0.144	-0.839	-0.273	1.988	3.066	2.911	1.082	0.925	0.9905	1	0.9682	8.738e-07	2.157e-17
Niben101Scf14996g00010	0.53	0.43	0.23	0.44	0.44	0.09	0.46	0.27	0.53	0.45	0.21	0.24	1.24	0.44	0.69	0.41	1.24	0.87	1.37	1.38	5.9	6.52	5.68	4.47	0.8	3.22	2.36	2.8	0	0	0	1	1	1	1	1	-0.375	-0.169	0.768	1.568	3.766	2.474	2.2	0.907	0.8729	1	0.5407	0.0003811	2.703e-21
Niben101Scf15766g00009	26.33	22.06	19.55	22.04	20.69	19.16	16.68	18.01	20.75	19.74	19.1	20.05	17.58	18.15	21.51	16.32	35.17	26.51	40.84	34.39	124	125.45	117.81	113.13	48.3	74.53	69.82	75.92	0	0	0	1	1	1	1	1	-0.27	-0.176	-0.29	0.607	2.416	1.578	1.809	0.971	0.3906	1	0.3837	2.527e-05	2.799e-66
Niben101Scf15766g00010	0.53	1.23	0.63	0.39	0.75	0.61	0.52	0.59	1.01	0.62	0.78	0.24	0.75	1.76	0.79	0.67	1	0.87	1.57	1.69	2.54	3.64	3.29	3.46	1.46	2.44	2.9	3.1	0	0	0	1	1	1	1	1	-0.162	-0.073	0.463	0.888	2.207	1.819	1.32	0.932	0.9454	1	0.7191	0.02659	3.813e-10
Niben101Scf16019g00008	4.25	5.25	4.93	5.03	6.35	3.46	5.16	4.04	6.16	5.17	4.92	3.6	4.3	5.29	5.69	3.53	9.65	10.99	6.63	9.39	19.27	19.45	15.06	17.93	9.76	15.94	16.22	16.04	0	0	0	1	1	1	1	1	-0.034	0.028	-0.055	0.909	1.878	1.572	0.97	0.664	0.9883	1	0.985	1.23e-05	7.883e-21
Niben101Scf16244g00001	1.71	3.16	2.87	3.7	1.24	1.01	1.08	3.4	2.26	2.46	0.78	2.68	1.08	1.03	1.05	3.33	10.61	14.91	7.26	12.23	54.56	43.82	48.98	50.74	7.17	39.93	33.3	33.44	0	0	0	1	1	1	1	1	-0.775	-0.48	-0.807	1.971	4.109	3.31	2.138	1.339	0.4471	1	0.4426	5.686e-06	1.145e-19
Niben101Scf16244g02026	0.18	0.05	0.17	0.05	0.13	0.09	0	0.05	0.14	0.16	0.05	0.05	0	0	0.21	0.1	2.15	1.37	2.08	2.09	30.69	29.51	47.36	22.69	2.31	22.58	12.69	20.29	0	0	0	1	1	1	1	1	-0.583	-0.063	-0.369	4.063	8.129	6.96	4.073	2.903	0.8501	1	0.9828	7.897e-11	6.707e-39
Niben101Scf17398g00013	0.06	0	0	0	0.22	0.22	0	0	0	0	0	0.05	0.11	0.07	0	0.15	0.72	0.51	0.63	0.44	2.49	2.17	0.99	1.6	2.26	3.92	2.95	5.45	0	0	0	1	1	1	1	1	2.635	-0.141	2.152	4.895	6.504	7.519	1.647	2.657	0.3138	1	0.6209	1.138e-08	9.523e-20
Niben101Scf17652g00006	7.56	7.93	8.14	9.61	8.04	7.96	7.07	8.63	8.04	7.67	8.01	8.22	8.65	8.23	7.8	5.73	17.06	20.2	11.14	13.21	64.08	63.03	60.85	51.59	29.1	36.21	36.79	36.39	0	0	0	1	1	1	1	1	-0.071	-0.06	-0.135	0.882	2.846	2.056	1.964	1.174	0.9249	1	0.8569	1.497e-08	2.751e-77
Niben101Scf17795g00001	1.54	2.73	2.81	2.66	1.91	3.41	1.6	2.7	3.71	3.08	3.4	3.5	2.2	2.06	2.43	2.3	7.97	8.5	6.04	5.44	13.04	12.32	12.54	12.7	6.23	14.12	11.28	12.75	0	0	0	1	1	1	1	1	-0.018	0.484	-0.116	1.51	2.37	2.181	0.86	0.672	1	1	0.9415	1.745e-10	9.219e-25
Niben101Scf17839g04012	1.12	0.37	0.57	0.49	0.09	0.87	0.62	0.75	0.63	0.66	0.05	0.97	0.22	0.73	0.26	0.56	4.43	4.33	2	4.02	22.46	18.51	24.76	30.07	2.64	11.89	8.34	9.65	0	0	0	1	1	1	1	1	-0.127	-0.127	-0.545	2.527	5.222	3.664	2.697	1.139	0.9696	1	0.7859	1.626e-07	9.861e-26
Niben101Scf17872g00013	1.12	0.96	1.2	0.1	0.98	1.01	1.39	1.51	1.16	1.11	0.94	1.22	1.24	0.73	1.58	0.82	1.71	1.68	2.35	2.03	6.6	6.23	6.36	7.76	3.35	3.39	3.31	3.3	0	0	0	1	1	1	1	1	0.544	0.418	0.42	1.233	3.018	2.003	1.786	0.771	0.4674	1	0.7074	2.295e-05	8.394e-33
Niben101Scf19922g00001	1.89	2.57	1.89	1.78	1.64	2.14	3.72	3.18	2.41	2.5	2.35	2.97	2.85	2.87	2.85	3.89	3.11	4.68	3.61	4.29	21.76	16.81	20.61	17.55	4.95	7.97	7.52	7	0	0	0	1	1	1	1	1	0.379	0.332	0.619	0.943	3.234	1.754	2.291	0.811	0.4991	1	0.1782	3.24e-05	3.625e-54
Niben101Scf23942g00005	0.12	0.16	0.46	0.2	0.13	0.48	0.62	0.27	0.19	0.04	0.1	0.15	0.16	0.07	0.21	0.15	0.4	0.36	0.86	0.78	1.57	1.84	1.71	1.69	0.75	1.03	1.22	2	0	0	0	1	1	1	1	1	0.671	-0.935	-0.566	1.371	2.842	2.392	1.474	1.024	0.6696	1	0.8439	0.009916	5.389e-11
Niben101Scf25141g00001	10.15	9.75	11.35	9.61	12.74	11.9	11.15	11.81	11.55	11.25	14.29	12.31	10.97	11.31	12.23	11.97	16.95	17.91	19.58	19.29	50.12	47.55	46.37	47.79	20.57	30.76	33.75	31.09	0	0	0	1	1	1	1	1	0.222	0.272	0.188	0.853	2.231	1.508	1.378	0.655	0.4814	1	0.6439	5.477e-11	1.536e-70
Niben101Scf27305g00006	18.66	18.58	18.69	20.31	20.51	18.63	18.8	18.39	20.07	18.8	19.73	21.61	21.61	19.98	18.61	20.67	28.95	28.65	33.23	30.1	146.62	117.71	162.38	120.51	36.28	64.62	66.29	59.88	0	0	0	1	1	1	1	1	0.002	0.072	0.085	0.665	2.842	1.574	2.177	0.909	1	1	0.9116	6.315e-06	2.274e-85
Niben101Scf34484g00001	6.61	8.41	9.06	9.02	6.17	6.74	7.85	9.22	9.24	7.96	8.11	7.74	5.81	7.35	7.75	12.64	18.14	18.68	13.3	17.36	73.01	75.07	72.17	56.23	15.47	38.19	29.31	31.69	0	0	0	1	1	1	1	1	-0.147	-0.003	0.021	1.025	3.06	1.791	2.035	0.766	0.8579	1	1	2.732e-06	6.208e-44
Niben101Scf34538g00005	1	0.59	0.29	1.04	0.98	1.36	1.34	1.08	0.96	1.11	0.42	0.92	2.1	1.32	2.58	0.82	2.91	4.48	2.79	4.9	10.5	16.05	16.64	8.94	7.31	8.22	5.53	5.4	0	0	0	1	1	1	1	1	0.693	0.233	1.218	2.353	4.142	3.165	1.79	0.812	0.3963	1	0.0509	7.11e-12	1.254e-34
Niben101Scf04410g09016	6.73	4.02	5.22	6.21	4.35	2.19	1.45	1.83	7.36	5.7	5.91	4.28	2.74	4.55	4.43	1.79	11.12	10.58	12.48	8.71	101.32	90.32	85.65	78.37	15.24	32.78	30.22	33.64	-1	0	0	1	1	1	1	1	-1.163	0.069	-0.724	0.951	4.002	2.334	3.051	1.383	0.009005	1	0.1942	0.0005235	9.978e-46
Niben101Scf01453g11005	0.3	0.8	0.46	0.59	0.4	0.66	0.26	0.43	0.34	0.29	0.26	0.68	0.22	0.15	0.11	0.05	2.07	1.83	2.16	1.69	6.55	5.52	4.15	4.85	2.64	3.96	3.17	4.1	0	0	-1	1	1	1	1	1	-0.293	-0.473	-2.035	1.823	3.258	2.661	1.437	0.839	0.8517	1	0.01955	3.988e-09	2.211e-31
Niben101Scf04869g01008	18.36	20.19	8.83	27.22	11.01	11.59	7.44	12.83	16.99	17.85	4.29	17.47	4.57	7.27	8.07	5.73	65.31	137.85	61.83	74.89	389.1	401.04	347.89	203.1	56.56	234.6	195.78	163.59	0	0	-1	1	1	1	1	1	-0.799	-0.398	-1.542	2.187	4.167	3.123	1.981	0.937	0.3143	1	0.01545	2.782e-08	1.171e-23
Niben101Scf07563g02008	12.87	13.44	12.39	17.21	7.55	9.84	6.3	9.33	15.45	22	6.91	13.38	6.67	8.6	6.06	4.19	39.75	90.37	31.35	39.28	490.15	486.5	334.23	358.66	76.98	259.83	195.64	190.98	0	0	-1	1	1	1	1	1	-0.76	0.048	-1.136	1.843	4.899	3.693	3.057	1.85	0.2363	1	0.04172	2.495e-08	1.709e-41
Niben101Scf01292g01008	0.83	1.02	0.46	0.74	1.02	1.22	1.55	1.19	1.11	1.48	1.47	1.17	1.02	1.18	1.85	2.15	0.92	0.71	0.71	0.91	1.68	0.85	1.62	1.43	1.37	1.73	1.22	1.45	0	0	1	0	1	1	1	1	0.697	0.772	1.033	0.1	0.864	0.919	0.765	0.819	0.2758	1	0.04974	0.87	0.005131
Niben101Ctg05021g00002	11.57	11.03	13.48	10.9	11.41	11.99	8.52	9.92	15.45	10.47	10.62	10.32	9.3	13.66	14.08	9.46	15.83	13.43	16.99	14.25	46.87	45.23	42.4	40.11	19.86	25.23	23.02	23.99	0	0	0	0	1	1	1	1	-0.163	-0.003	-0.019	0.367	1.894	0.972	1.527	0.605	0.7202	1	1	0.02218	6.126e-38
Niben101Ctg07470g00002	0.94	0.59	0.97	1.38	0.53	0.74	0.67	0.54	0.91	0.57	0.63	0.54	0.81	0.88	0.74	0.82	0.68	0.61	0.82	0.91	2.6	2.22	1.71	2.07	1.13	1.32	1.9	2	0	0	0	0	1	1	1	1	-0.645	-0.561	-0.276	-0.35	1.124	0.69	1.475	1.041	0.361	1	0.8548	0.3178	2.771e-05
Niben101Ctg15693g00002	3.19	1.71	2.06	3.75	2.53	2.1	2.12	1.94	3.23	2.91	2.35	1.9	3.49	2.94	2.32	2.3	2.99	2.49	2.31	2.57	5.36	4.15	6.5	4.56	4.01	4.58	6.12	4.95	0	0	0	0	1	1	1	1	-0.302	-0.044	0.036	-0.051	0.934	0.87	0.986	0.921	0.6504	1	1	0.8771	3.792e-05
Niben101Ctg16058g00002	3.96	1.98	1.15	1.78	2.58	2.06	2.48	1.56	3.56	2.59	2.25	2.19	1.45	1.98	1.74	0.72	2.27	4.12	2.79	3.28	15.64	15.44	17.68	10.88	4.25	7.06	4.76	5.15	0	0	0	0	1	1	1	1	-0.02	0.264	-0.599	0.492	2.754	1.266	2.262	0.774	1	1	0.4446	0.1202	2.274e-22
Niben101Scf00015g04023	12.63	10.92	10.09	11.69	13.1	10.85	10.69	11.75	13.91	9.11	12.04	11.19	12.2	12.05	12.07	9.92	11.72	13.18	17.93	12.23	27.77	27.24	24.99	25.56	19.29	21.55	20.3	23.34	0	0	0	0	1	1	1	1	0.034	0.026	0.027	0.28	1.218	0.898	0.938	0.617	0.9716	1	0.9905	0.05806	1.315e-19
Niben101Scf00017g04017	35.42	34.86	34.35	33.43	32.77	36.48	29.38	28.95	36.2	34.52	35.48	32.95	33.33	34.75	34.22	35.4	42.34	41.37	49.51	43.07	83.73	89.57	87.28	72	51.37	69.03	72.13	74.52	0	0	0	0	1	1	1	1	-0.112	0.011	-0.004	0.353	1.268	0.952	0.915	0.599	0.7541	1	1	0.003385	6.523e-29
Niben101Scf00033g00002	4.07	3.53	3.9	3.9	4.53	4.42	3.05	3.99	4.24	3.82	4.24	4.57	4.46	5.66	3.43	3.94	4.66	3.92	5.02	3.68	35.78	31.35	37.08	31.64	4.25	10.32	10.15	10.75	0	0	0	0	1	1	1	1	0.058	0.13	0.171	0.167	3.139	1.203	2.972	1.036	0.9696	1	0.8524	0.5062	2.172e-52
Niben101Scf00035g01012	27.04	23.88	21.85	29.24	21.67	21.57	20.71	20.49	23.59	24.95	20.56	24.19	20.96	22.33	24.94	17.39	36.52	41.62	34.33	36.99	100.67	91.93	91.02	91.83	42.17	66.56	61.17	62.88	0	0	0	0	1	1	1	1	-0.273	-0.129	-0.254	0.549	1.879	1.19	1.329	0.64	0.3365	1	0.4324	4.069e-05	7.393e-48
Niben101Scf00071g04002	1.3	1.71	1.32	1.04	1.6	0.83	0.83	1.08	1.73	0.86	1.62	1.31	1.67	0.66	0.95	1.79	1.04	1.02	1.14	1.18	5.95	6.23	5.82	5.36	2.22	4.5	4.17	4.9	0	0	0	0	1	1	1	1	-0.298	0.034	-0.051	-0.286	2.119	1.555	2.405	1.842	0.7619	1	0.9968	0.416	6.259e-15
Niben101Scf00090g05004	10.98	7.55	9.46	9.17	9.41	9.4	10.48	8.52	9.05	9.56	9.05	9.2	8.71	9.7	10.7	9.87	10.41	11.45	12.01	9.66	18.62	17.42	16.96	16.83	16.46	17.96	15.22	16.19	0	0	0	0	1	1	1	1	0.029	-0.008	0.073	0.227	0.911	0.829	0.684	0.601	0.9752	1	0.9119	0.07474	1.531e-15
Niben101Scf00109g04007	0	0.05	0	0.05	0	0	0	0	0	0	0	0	0	0	0	0	0.04	0	0.08	0.2	1.35	1.46	0.54	1.52	0.47	1.07	0.41	0.6	0	0	0	0	1	1	1	1	-2.394	-2.405	-2.297	1.512	5.193	4.282	3.708	2.793	0.8618	1	0.8936	0.268	3.447e-14
Niben101Scf00127g00008	0.65	1.29	1.09	1.43	1.15	1.53	0.83	0.65	1.11	1.11	1.57	2.38	1.4	1.54	1.05	1.74	1.4	0.92	0.82	1.55	40.27	41.17	43.35	30.83	2.12	1.53	2.36	2.15	0	0	0	0	1	1	1	1	-0.089	0.445	0.345	0.078	5.105	0.851	5.027	0.773	0.9719	1	0.7303	0.8681	1.975e-94
Niben101Scf00155g04002	3.84	3.86	4.36	4.19	4.04	3.94	3.72	2.86	3.37	4.68	3.77	5.01	4.57	3.31	4.53	4.55	4.47	4.58	5.06	3.78	10.39	5.57	6.77	8.18	6.6	6.23	7.97	6.5	0	0	0	0	1	1	1	1	-0.153	0.054	0.073	0.136	0.923	0.748	0.787	0.613	0.8254	1	0.9663	0.5455	5.255e-07
Niben101Scf00157g02002	2.36	1.55	2.01	1.92	2.66	2.58	2.74	2.05	1.73	2.38	1.94	2.09	2.96	1.91	1.69	1.84	2.07	2.34	2.28	1.62	3.36	3.16	3.43	3.96	2.83	3.39	2.99	3.2	0	0	0	0	1	1	1	1	0.364	0.066	0.107	0.075	0.833	0.667	0.759	0.592	0.4662	1	0.9458	0.787	2.819e-05
Niben101Scf00173g00019	10.21	7.55	9.63	8.78	8.75	9.32	6.04	8.3	7.36	8.09	9.63	7.59	6.61	8.96	7.59	8.65	10.57	10.74	11.42	11.18	38.7	33.29	33.51	28.64	11.32	18.83	19.03	20.44	0	0	0	0	1	1	1	1	-0.154	-0.147	-0.187	0.281	1.891	0.946	1.609	0.665	0.773	1	0.7582	0.1171	4.521e-32
Niben101Scf00182g07004	40.21	34.81	35.55	35.75	38.09	35.26	34.44	31.06	34.13	36.57	36	34.75	32.52	34.38	41.23	38.42	53.67	53.02	58.38	50.63	166.22	152.55	166.03	160.33	75	92.65	100.54	87.07	0	0	0	0	1	1	1	1	-0.074	-0.048	0.004	0.56	2.141	1.28	1.58	0.72	0.8509	1	1	3.007e-07	7.096e-90
Niben101Scf00187g02037	1.71	1.39	0.4	0.59	0.44	0.66	0.36	1.02	1.16	1.76	0.78	1.02	0.59	0.51	0.37	0.82	3.03	1.88	0.86	1.59	33.02	30.5	30.99	16.96	1.75	6.36	6.52	3.05	0	0	0	0	1	1	1	1	-0.717	0.22	-0.816	0.846	4.763	2.111	3.918	1.265	0.5427	1	0.507	0.06466	3.999e-26
Niben101Scf00193g01002	15.29	17.24	17.78	17.01	14.39	14.35	14.56	16.07	17.33	15.02	14.02	17.13	13.76	14.1	15.03	16.78	19.1	18.12	20.09	20.23	29.71	33.33	29.68	28.09	24.15	32.2	28.14	37.09	0	0	0	0	1	1	1	1	-0.183	-0.085	-0.172	0.205	0.843	0.852	0.638	0.647	0.5514	1	0.6405	0.1172	8.224e-13
Niben101Scf00201g00004	1.3	1.18	1.09	0.64	0.89	0.83	1.08	1.46	1.68	0.82	0.99	0.73	1.02	0.81	1.21	0.77	1.71	0.66	1.37	1.35	2.11	1.98	2.07	2.32	1.89	2.44	1.95	2.2	0	0	0	0	1	1	1	1	0.014	0.015	-0.12	0.311	1.022	1.02	0.712	0.71	1	1	0.9542	0.3981	0.0004062
Niben101Scf00216g00017	2.18	1.02	1.26	1.87	1.11	1.36	1.19	1.19	2.26	1.68	1.05	1.56	1.88	1.76	1.58	1.64	1.95	1.73	1.8	2.3	4.28	5.24	5.5	4.18	1.51	3.22	3.26	4.1	0	0	0	0	1	1	1	1	-0.384	0.054	0.114	0.304	1.597	0.93	1.293	0.626	0.6322	1	0.9532	0.3421	6.863e-10
Niben101Scf00231g03009	3.31	4.23	4.99	3.06	3.82	6.43	6.25	6.15	4.43	4.19	4.6	6.13	6.45	4.7	4.22	4.6	5.06	4.48	4.59	5.34	12.72	9.63	13.08	10.12	5.75	8.38	6.66	8.6	0	0	0	0	1	1	1	1	0.539	0.313	0.362	0.327	1.548	0.918	1.221	0.591	0.1594	1	0.4937	0.1425	1.499e-15
Niben101Scf00236g01011	9.15	10.92	6.94	12.67	11.63	11.46	11.67	10.57	11.79	9.64	9.31	9.73	10.48	10.65	11.81	11	10.17	10.43	14.05	13.07	24.19	24.46	20.57	19.28	13.77	22.38	17.13	20.14	0	0	0	0	1	1	1	1	0.188	0.025	0.144	0.264	1.151	0.884	0.887	0.62	0.6835	1	0.8298	0.1321	3.406e-13
Niben101Scf00239g07008	2.83	3.91	3.73	3.65	2.35	3.11	2.58	2.86	2.79	2.71	2.46	2	2.85	2.57	2.69	2.25	4.07	4.78	2.71	4.97	8.01	5.62	6.63	6.33	4.95	7.14	7.57	7.25	0	0	0	0	1	1	1	1	-0.375	-0.503	-0.449	0.222	0.906	0.927	0.684	0.705	0.4309	1	0.3627	0.3063	2.013e-06
Niben101Scf00245g02003	5.31	5.89	3.9	5.42	5.02	4.68	5.58	5.61	5.39	4.43	5.76	5.69	4.19	4.26	5.22	4.91	4.35	5.14	5.85	5.13	8.39	9.02	7.49	8.27	6.84	8.09	8.88	7.45	0	0	0	0	1	1	1	1	0.017	0.043	-0.141	-0.007	0.687	0.605	0.695	0.612	0.9933	1	0.8231	0.9892	2.254e-06
Niben101Scf00247g01003	16.41	15.64	11.76	12.67	15.45	12.34	13.74	10.46	14.68	12.35	13.97	12.26	13.71	13.44	13.02	13.25	14.55	14.91	14.4	11.96	22.95	19.07	22.6	22.36	18.44	19.74	24.38	22.59	0	0	0	0	1	1	1	1	-0.116	-0.084	-0.079	-0.019	0.624	0.593	0.642	0.611	0.7909	1	0.9101	0.9221	1.774e-06
Niben101Scf00254g04005	2.89	2.09	3.04	3.9	3.37	2.97	1.86	1.35	2.65	3.24	2.15	2	3.6	3.01	2.85	2.56	4.35	2.8	5.37	4.59	7.42	8.78	6.13	7.55	4.53	9.41	10.83	9.95	0	0	0	0	1	1	1	1	-0.308	-0.245	0.009	0.525	1.322	1.539	0.797	1.014	0.7108	1	1	0.07286	8.248e-07
Niben101Scf00262g01005	0.59	1.12	0.97	0.84	0.98	0.79	1.08	1.08	0.82	0.41	1.2	0.78	1.02	0.66	0.63	1.02	1.16	1.02	0.94	0.81	1.68	3.07	1.98	1.35	1.37	1.69	1.9	1.5	0	0	0	0	1	1	1	1	0.142	-0.165	-0.068	0.142	1.184	0.867	1.043	0.726	0.9411	1	0.9984	0.7371	7.667e-05
Niben101Scf00262g05007	61.17	58.31	51.49	57.2	51.1	53.98	51.28	47.18	57.14	52.57	55.1	53.58	55.15	54.66	58.41	51.31	73.36	64.12	68.03	69.55	278.96	235.65	293.27	175.81	107.41	167.18	165.6	152.29	0	0	0	0	1	1	1	1	-0.164	-0.063	-0.056	0.27	2.108	1.377	1.838	1.107	0.6668	1	0.9496	0.0655	1.418e-52
Niben101Scf00271g01018	10.15	10.12	9.35	9.96	8.48	8.62	9.24	6.9	9	8.25	8.37	7.45	9.84	8.23	9.6	9.57	9.05	9.97	7.81	9.49	16.62	14.92	18.13	13.79	10.94	15.77	14.77	18.49	0	0	0	0	1	1	1	1	-0.25	-0.259	-0.084	-0.126	0.68	0.599	0.805	0.725	0.4624	1	0.9106	0.4449	1.07e-06
Niben101Scf00293g02006	26.15	30.52	32.8	32.44	29.3	29.48	29.8	27.12	29.36	27.21	29.62	29.05	27.42	33.94	28.57	30.18	29.94	31.04	31.23	32.43	94.01	98.58	84.3	88.37	37.08	49.42	51.83	49.83	0	0	0	0	1	1	1	1	-0.076	-0.083	-0.025	0.031	1.582	0.625	1.55	0.594	0.8532	1	0.9875	0.8194	1.351e-48
Niben101Scf00298g03006	5.73	5.03	4.07	4.14	4.84	6.3	5.47	4.74	6.07	5.25	6.12	5.11	5.75	5.36	5.96	6.19	5.86	5.95	5.77	7.97	12.5	10.01	12.36	9.7	9.01	13.46	13.09	10.5	0	0	0	0	1	1	1	1	0.176	0.25	0.301	0.438	1.232	1.284	0.795	0.846	0.7387	1	0.508	0.01479	4.246e-14
Niben101Scf00315g00003	0.3	0.86	0.57	0.54	0.36	0.66	0.26	0.7	0.67	0.86	1.1	0.83	0.38	0.29	0.42	0.56	0.52	0.41	0.63	0.51	0.81	1.04	0.9	0.97	0.71	1.24	0.95	1.15	0	0	0	0	1	1	1	1	-0.213	0.588	-0.43	-0.136	0.702	0.822	0.839	0.959	0.9155	1	0.7778	0.8319	0.04296
Niben101Scf00332g08004	9.45	9.16	10.21	9.22	9.01	9.67	7.54	8.63	9.92	9.6	10.15	9.39	9.57	8.6	8.75	8.39	11.8	11.75	10.12	12.33	38.16	29.51	33.02	34.04	13.96	18.46	16.9	20.84	0	0	0	0	1	1	1	1	-0.122	0.039	-0.105	0.276	1.824	0.884	1.548	0.608	0.7673	1	0.8584	0.04227	2.253e-51
Niben101Scf00337g04009	2.24	1.87	1.32	1.63	2	1.66	1.14	1.51	1.3	1.52	1.57	1.31	2.31	1.54	1.85	1.33	1.48	1.42	1.65	1.32	7.04	5.15	5.73	4.94	1.98	3.39	3.94	2.9	0	0	0	0	1	1	1	1	-0.15	-0.304	0.001	-0.266	1.689	0.794	1.955	1.06	0.8863	1	1	0.3661	3.328e-14
Niben101Scf00341g09017	17.83	14.46	15.77	14.84	15.1	14.57	12.03	13.21	15.79	14.82	11.93	12.22	16.34	14.25	14.08	14.38	12.36	13.48	14.12	15.47	31.93	30.08	32.2	30.92	19.39	27	24.38	24.74	0	0	0	0	1	1	1	1	-0.192	-0.196	-0.089	-0.178	0.994	0.605	1.172	0.783	0.5191	1	0.876	0.1801	3.019e-17
Niben101Scf00343g01004	4.61	4.28	5.22	5.13	4.66	5.29	5.27	3.61	4.62	4.72	5.34	4.87	4.78	2.94	4.59	5.32	5.66	4.17	4.59	5.61	8.12	7.37	6.59	8.52	7.59	6.36	8.47	8.45	0	0	0	0	1	1	1	1	-0.027	0.021	-0.108	0.065	0.668	0.679	0.603	0.614	0.9857	1	0.8936	0.7738	6.066e-05
Niben101Scf00352g02001	4.19	5.62	5.05	6.11	3.64	4.99	5.06	4.91	7.08	10.47	5.49	6.57	5.38	4.78	4.06	3.99	4.78	4.73	4.12	6.82	21.76	20.49	25.57	19.57	8.21	7.27	10.24	9.2	0	0	0	0	1	1	1	1	-0.18	0.499	-0.211	-0.034	2.054	0.729	2.088	0.763	0.7895	1	0.7741	0.9039	1.348e-28
Niben101Scf00363g00015	21.08	16.87	19.44	22.83	20.29	19.03	15.49	12.13	22.09	21.83	19.88	19.27	19.3	19.91	19.24	17.24	21.69	20.3	23.78	22.63	77.94	70.73	76.36	65.55	31.46	46.82	47.53	46.23	0	0	0	0	1	1	1	1	-0.257	0.051	-0.085	0.141	1.856	1.1	1.715	0.96	0.422	1	0.9091	0.3776	4.01e-41
Niben101Scf00369g02010	19.07	22.6	22.71	22.68	23.75	20.08	20.76	22.21	22	23.27	23.29	21.71	21.93	21.45	18.24	19.75	28.03	31.65	30.05	26.21	65.71	57.84	59.36	57.74	35.33	47.69	49.61	47.68	0	0	0	0	1	1	1	1	-0.005	0.051	-0.1	0.411	1.465	1.05	1.055	0.639	1	1	0.8366	0.0003857	4.869e-41
Niben101Scf00369g11005	0	0	0	0	0	0	0	0	0.05	0	0	0	0	0	0	0	0	0	0.16	0	1.24	2.12	1.04	1.05	0.24	0.29	0.27	0.55	0	0	0	0	1	1	1	1	0	1.519	0	2.989	7.765	5.771	4.912	2.899	1	1	1	0.183	3.591e-18
Niben101Scf00376g03010	1.54	1.12	1.66	1.82	1.29	1.79	1.03	1.08	1.25	1.07	1.99	1.56	1.61	1.84	2	2.05	1.48	1.12	1.45	0.88	2.87	3.02	3.92	2.53	1.42	1.78	3.08	3.05	0	0	0	0	1	1	1	1	-0.232	-0.081	0.286	-0.324	1.002	0.593	1.326	0.917	0.8121	1	0.8026	0.338	0.0002387
Niben101Scf00402g02003	7.68	8.46	8.37	8.09	8.3	7.87	8.73	8.36	7.36	8.54	10.78	9.49	8.92	8.23	8.44	7.11	7.3	7.89	8.83	7.97	17.97	13.55	15.52	13.24	11.23	13.13	13.09	11.95	0	0	0	0	1	1	1	1	0.028	0.146	0.003	-0.027	0.883	0.6	0.91	0.627	0.9774	1	1	0.879	3.96e-12
Niben101Scf00414g01005	1.95	2.14	1.89	1.18	2.09	1.62	1.08	1.29	1.06	2.22	2.77	1.95	1.61	1.54	1.42	1.69	1.83	2.19	2.04	1.69	4.6	5.05	3.52	3.42	2.41	3.67	3.26	2.6	0	0	0	0	1	1	1	1	-0.216	0.162	-0.184	0.113	1.211	0.746	1.099	0.634	0.8177	1	0.8892	0.746	9.632e-07
Niben101Scf00420g09002	10.92	10.98	10.26	9.42	10.3	11.5	10.69	8.9	10.2	8.13	10.15	9.78	11.13	10.06	10.28	9.41	10.09	10.08	11.5	12.06	32.26	28.56	26.3	26.19	18.11	16.02	15.59	16.49	0	0	0	0	1	1	1	1	-0.002	-0.122	-0.023	0.078	1.445	0.672	1.368	0.594	1	1	0.9929	0.5982	1.642e-37
Niben101Scf00428g17012	0.71	0.43	0.29	0.54	1.07	1.01	1.03	0.75	0.48	0.78	0.68	0.49	0.75	0.59	0.37	0.26	0.52	0.2	0.43	0.78	1.79	0.99	1.89	1.27	0.94	1.69	1.09	0.95	0	0	0	0	1	1	1	1	0.971	0.311	-0.021	0.027	1.579	1.251	1.554	1.225	0.1911	1	1	1	9.013e-06
Niben101Scf00472g08007	2.01	2.09	3.15	1.97	2.35	2.32	2.48	1.83	3.23	2.13	2.09	2	1.77	2.64	1.69	2	2.11	0.92	2.63	2.09	7.25	7.13	5.41	6.03	3.3	4.29	5.48	5	0	0	0	0	1	1	1	1	-0.031	0.038	-0.199	-0.226	1.485	0.972	1.711	1.199	0.997	1	0.8735	0.4124	2.146e-10
Niben101Scf00494g07007	10.45	8.09	8.43	8.38	8.61	5.95	6.35	5.66	7.36	5.05	6.8	7.11	8.39	9.4	9.38	8.9	8.93	5.04	7.77	8.34	30.9	29.41	26.39	29.69	10.99	16.31	14.86	17.24	0	0	0	0	1	1	1	1	-0.406	-0.427	0.03	-0.223	1.72	0.75	1.943	0.973	0.2244	1	0.9949	0.2188	1.661e-26
Niben101Scf00497g07006	20.25	17.89	18.06	19.77	16.12	17.93	16.32	13.7	18.87	19	20.04	15.43	17.15	19.03	22.2	16.42	16.31	24.48	20.95	21.42	66.09	56.37	53.27	58.38	29.44	33.73	37.38	32.64	0	0	0	0	1	1	1	1	-0.244	-0.051	-0.023	0.128	1.623	0.81	1.495	0.682	0.4004	1	0.9938	0.3759	2.007e-38
Niben101Scf00508g10006	3.72	4.5	6.77	4.63	5.64	5.99	6.25	5.5	5.68	5.21	6.02	5.55	3.33	5.14	4.53	4.76	6.62	7.07	7.34	7.5	12.94	14.35	12.13	13.03	9.67	12.22	10.74	11.25	0	0	0	0	1	1	1	1	0.254	0.193	-0.15	0.542	1.419	1.163	0.877	0.621	0.4935	1	0.8275	0.0005353	6.308e-23
Niben101Scf00530g08007	0.41	0.54	0.69	0.35	0.62	0.66	0.52	0.16	0.39	0.29	0.37	0.58	0.48	0.15	0.42	0.26	0.4	0.36	0.47	0.57	1.19	0.94	0.95	1.1	0.71	0.91	1.4	1.2	0	0	0	0	1	1	1	1	0.022	-0.287	-0.535	-0.104	1.073	1.088	1.178	1.193	1	1	0.7435	0.822	0.003617
Niben101Scf00539g02002	0	0	0	0.1	0	0.04	0	0	0.05	0	0	0	0	0.07	0	0.1	0.04	0.05	0.08	0.2	7.2	5.52	7.98	4.85	0.71	0.54	0.23	0.55	0	0	0	0	1	1	1	1	-0.87	-0.886	0.534	1.671	7.577	3.933	5.933	2.284	1	1	1	0.17	2.081e-48
Niben101Scf00555g00003	7.26	5.78	9.17	7.1	7.5	6.74	8.21	7.12	8.04	7.51	8.42	7.35	8.28	9.4	7.96	7.78	7.46	8.55	8.59	8.24	20.19	17.89	25.39	16.24	9.91	14.2	13.86	12.15	0	0	0	0	1	1	1	1	0.013	0.096	0.186	0.165	1.444	0.777	1.279	0.612	1	1	0.7238	0.3525	5.897e-22
Niben101Scf00586g01004	5.84	4.82	5.28	4.39	4.44	5.6	4.8	3.4	6.07	4.27	5.08	5.11	5.75	6.02	5.01	6.24	4.78	5.04	5.61	6.86	48.01	39.19	45.96	34.88	7.45	11.56	12.87	9.2	0	0	0	0	1	1	1	1	-0.147	0.014	0.181	0.142	3.049	1.02	2.907	0.878	0.8192	1	0.7986	0.5209	1.686e-68
Niben101Scf00596g01007	0.12	0.48	0.23	0.3	0.36	0.22	0.52	0.11	0.19	0.25	0.21	0.44	0.16	0.51	0.16	0.46	0.4	0.2	0.43	0.37	2.06	1.32	1.4	1.39	0.42	0.7	0.95	0.95	0	0	0	0	1	1	1	1	0.072	-0.07	0.133	0.322	2.401	1.386	2.083	1.067	1	1	0.978	0.6335	1.623e-09
Niben101Scf00602g02003	5.73	8.25	9.35	6.36	7.73	7.31	8.78	8.73	8.76	7.1	9.05	9.44	6.93	9.62	8.49	6.34	7.26	7.02	7.14	6.82	11.26	9.21	12.58	13.5	6.89	11.85	12.41	13.6	0	0	0	0	1	1	1	1	0.131	0.209	0.074	-0.071	0.651	0.592	0.722	0.664	0.8486	1	0.9516	0.7623	0.0004857
Niben101Scf00611g08017	0.41	0.11	0.4	0.35	0.27	0.17	0.26	0.22	0.19	0.16	0.1	0.24	0.43	0.07	0.21	0.05	0.32	0.05	0.08	0.3	2.38	2.46	1.85	2.4	0.52	1.07	0.63	1	0	0	0	0	1	1	1	1	-0.451	-0.808	-0.654	-0.651	2.829	1.347	3.484	2.001	0.8558	1	0.7282	0.2796	1.345e-14
Niben101Scf00690g04007	4.43	3.8	4.82	4.29	4.75	4.99	4.03	3.94	3.56	3.82	3.87	3.84	4.19	3.6	3.59	4.5	4.78	4.99	5.22	3.92	14.99	13.6	13.85	9.03	5.24	9.04	8.93	7.55	0	0	0	0	1	1	1	1	0.036	-0.198	-0.12	0.122	1.567	0.83	1.445	0.708	0.9908	1	0.9048	0.5781	8.731e-19
Niben101Scf00712g15021	0.18	0	0.4	0.1	0.09	0.09	0.31	0.22	0.19	0.08	0.05	0.24	0.38	0	0	0.2	0.36	0.31	0.35	0.24	1.79	1.27	1.53	1.56	0.28	0.78	0.82	1.45	0	0	0	0	1	1	1	1	0.042	-0.21	-0.102	0.895	3.17	2.286	2.28	1.395	1	1	1	0.1853	2.534e-09
Niben101Scf00713g01012	9.27	8.19	8.66	8.68	8.92	6.08	6.25	6.36	8.23	8.04	6.8	7.54	7.9	7.49	8.07	6.86	9.25	8.85	8.91	9.05	35.94	33.33	29.68	29.86	10.94	15.65	15.95	15.99	0	0	0	0	1	1	1	1	-0.329	-0.181	-0.198	0.053	1.887	0.751	1.834	0.698	0.2454	1	0.6474	0.7633	5.407e-48
Niben101Scf00725g07016	1.71	2.78	2.7	1.87	2.35	2.8	2.48	2.53	2.45	1.85	1.26	2.92	2.69	1.98	2.69	3.63	2.55	2.49	2.86	2.26	5.03	5.52	5.28	5.53	2.88	4.62	4.39	4.85	0	0	0	0	1	1	1	1	0.166	-0.094	0.294	0.165	1.236	0.885	1.071	0.72	0.8544	1	0.7064	0.5522	1.119e-08
Niben101Scf00744g02003	20.49	19.71	18.06	20.31	21.53	20.82	20.91	19.2	22.48	19.95	20.41	18.35	21.18	22.77	20.19	20.67	22.01	21.63	23.54	23.44	71.28	63.69	67.88	69.09	30.43	37.66	38.65	40.79	0	0	0	0	1	1	1	1	0.07	0.047	0.107	0.207	1.79	0.908	1.584	0.702	0.8568	1	0.7781	0.06246	2.804e-74
Niben101Scf00745g00015	132.07	123.22	112.28	151.67	132.31	122.57	106.84	92.36	138.82	126.37	147.77	122.39	117.46	131.94	124.37	113.83	91.26	103.4	105.89	104.58	274.09	243.96	279.78	214.02	190.72	212.43	203.84	202.93	0	0	0	0	1	1	1	1	-0.193	0.044	-0.091	-0.358	0.962	0.641	1.32	0.999	0.5066	1	0.8662	0.004637	1.105e-15
Niben101Scf00780g03004	10.51	13.01	12.21	10.95	12.48	13.21	12.39	12.67	12.66	13.01	13.08	12.6	13.39	10.06	14.66	13.86	16.67	15.57	18.4	16.82	79.78	65.96	64.77	64.62	19.01	26.38	27.55	28.99	0	0	0	0	1	1	1	1	0.121	0.138	0.162	0.532	2.558	1.126	2.026	0.594	0.7843	1	0.7252	8.02e-05	1.053e-91
Niben101Scf00793g07001	9.98	9.32	9.58	8.09	9.01	7.83	6.46	8.52	7.61	6.77	9.63	7.84	8.76	7.35	8.54	8.95	11.16	9.57	9.93	10.94	33.02	29.65	26.97	25.48	15.57	16.72	17.31	19.14	0	0	0	0	1	1	1	1	-0.211	-0.218	-0.128	0.176	1.639	0.897	1.463	0.721	0.5191	1	0.8035	0.2354	3.314e-39
Niben101Scf00799g03004	1.77	1.55	1.38	1.33	1.73	1.05	1.45	0.92	1.49	0.66	1.26	1.46	0.75	0.59	1.11	1.13	1.59	0.97	1.02	0.95	4.82	5.05	4.92	4.13	1.46	2.23	3.26	3.3	0	0	0	0	1	1	1	1	-0.219	-0.319	-0.722	-0.407	1.648	0.764	2.056	1.172	0.8407	1	0.2962	0.2306	7.317e-10
Niben101Scf00851g01002	12.87	11.83	11.58	12.87	11.72	11.5	11.26	10.14	11.36	11.66	12.77	12.22	11.07	11.39	11.23	10.74	16.03	14.2	17.34	14.83	36.86	36.21	31.84	32.35	24.53	30.47	31.49	24.24	0	0	0	0	1	1	1	1	-0.138	-0.036	-0.147	0.345	1.48	1.172	1.135	0.827	0.6791	1	0.7061	0.003748	6.333e-43
Niben101Scf00878g04012	2.89	3.11	1.49	2.37	2.04	2.19	2.07	1.94	1.97	2.05	1.52	2.24	2.69	2.35	2	2.86	2.75	2.44	2.67	3.24	9.63	6.85	8.3	5.99	3.44	5.37	5.62	4.45	0	0	0	0	1	1	1	1	-0.257	-0.337	0.01	0.178	1.635	0.938	1.457	0.76	0.7058	1	1	0.5074	4.046e-15
Niben101Scf00905g00006	0.3	0.32	0.29	0.3	0.49	0.22	0.31	0.27	0.1	0.29	0.68	0.15	0.27	0	0.58	0.26	0.28	0.36	0.67	0.17	0.76	0.94	1.44	1.22	0.38	1.11	0.95	1.25	0	0	0	0	1	1	1	1	0.105	-0.01	-0.048	0.278	1.85	1.603	1.575	1.328	0.995	1	1	0.7548	0.0002295
Niben101Scf00920g05009	1.36	2.36	0.92	2.12	2.13	1.14	1.03	1.02	1.35	1.6	2.3	1.41	0.97	1.69	1.9	1.38	1.67	1.22	1.37	1.15	4.49	3.64	5.14	5.15	2.41	2.6	3.62	3.5	0	0	0	0	1	1	1	1	-0.339	-0.035	-0.202	-0.327	1.435	0.831	1.763	1.158	0.6996	1	0.9057	0.337	1.123e-07
Niben101Scf00920g09017	1.77	2.14	2.18	2.22	1.95	2.1	1.96	1.35	2.55	2.18	2.93	1.95	1.83	1.84	1.48	2.35	1.75	1.53	1.65	1.82	4.22	4.49	4.56	3.8	4.1	3.06	2.99	2.85	0	0	0	0	1	1	1	1	-0.168	0.197	-0.149	-0.294	1.03	0.639	1.325	0.934	0.8276	1	0.8892	0.204	3.801e-08
Niben101Scf00927g10012	6.79	4.77	4.3	4.59	4.62	4.29	5.01	4.48	4.62	5.13	3.87	3.94	5.27	4.92	4.38	4.4	5.5	5.6	5.53	5.54	10.99	11.19	11.05	8.48	6.7	9.37	9.47	9.6	0	0	0	0	1	1	1	1	-0.149	-0.208	-0.106	0.121	1.03	0.786	0.909	0.665	0.7897	1	0.903	0.5231	2.786e-11
Niben101Scf00944g07004	30.82	32.45	32.51	28.94	26.64	31.28	28.56	21.95	35.52	33.24	28.05	28.71	30.37	32.32	30.58	37.91	41.74	46.36	43.59	40.84	203.56	202.5	246.72	195.63	67.13	67.47	76.98	65.18	0	0	0	0	1	1	1	1	-0.2	0.01	0.074	0.468	2.766	1.15	2.299	0.683	0.4824	1	0.9048	0.0001471	1.136e-116
Niben101Scf00961g01023	2.36	1.77	2.52	1.82	4	2.62	3.92	3.02	2.45	2.22	2.83	2.48	2.53	2.94	3.32	4.25	1.44	2.19	1.88	1.62	4.28	3.68	4.19	4.01	1.98	3.14	3.76	4.05	0	0	0	0	1	1	1	1	0.683	0.237	0.632	-0.255	0.935	0.613	1.19	0.867	0.09104	1	0.1566	0.3517	2.745e-05
Niben101Scf00963g05034	3.19	2.25	3.1	3.55	3.06	2.19	3.15	2.75	4.04	2.75	2.3	3.8	3.44	3.53	2.9	4.3	2.47	2.8	3.26	2.97	9.58	8.78	10.1	9.15	3.92	8.09	8.29	8.05	0	0	0	0	1	1	1	1	-0.119	0.092	0.229	-0.071	1.635	1.229	1.706	1.299	0.9142	1	0.7967	0.8024	1.774e-14
Niben101Scf00994g05001	8.74	9.05	8.03	10.16	9.19	8.88	9.24	8.47	10.2	9.07	6.85	8.81	9.89	9.99	8.8	9.72	13.68	11.7	14.36	13.31	26.3	25.78	21.56	22.99	16.98	20.6	24.47	23.64	0	0	0	0	1	1	1	1	-0.01	-0.042	0.09	0.56	1.421	1.249	0.861	0.689	1	1	0.8897	4.059e-05	2.752e-28
Niben101Scf01001g01003	3.13	2.41	2.47	2.32	3.33	3.89	3.3	2.86	2.12	3.28	2.56	3.26	3.87	3.23	2.69	3.58	3.27	3.41	3.49	3.68	5.47	6.09	4.01	6.75	4.76	5.62	8.06	5.4	0	0	0	0	1	1	1	1	0.383	0.13	0.379	0.43	1.117	1.211	0.687	0.782	0.4404	1	0.504	0.05703	4.998e-08
Niben101Scf01006g03016	6.26	6	7.51	8.04	7.37	7.39	6.15	5.5	8.23	6.2	8.63	8.42	6.4	6.46	5.32	6.75	8.37	6.51	5.41	10.23	90.6	87.82	91.65	95.75	10	13.05	10.6	12.9	0	0	0	0	1	1	1	1	-0.071	0.173	-0.16	0.14	3.715	0.741	3.574	0.601	0.9249	1	0.8116	0.4664	2.484e-119
Niben101Scf01018g04002	1.54	1.5	1.95	1.48	2.04	2.06	1.86	2.1	1.4	1.44	1.88	1.9	2.04	2.06	1.69	1.64	1.55	1.93	1.53	1.42	3.09	1.94	2.89	2.07	2.31	2.64	3.31	3.4	0	0	0	0	1	1	1	1	0.322	0.029	0.193	-0.017	0.619	0.85	0.637	0.867	0.5895	1	0.8478	1	0.004898
Niben101Scf01025g05001	22.55	14.89	13.02	18.34	16.56	15.62	14.82	11.38	15.69	15.8	20.77	16.79	15.21	18.95	14.97	15.71	17.82	18.47	17.69	17.4	47.52	44.52	57.96	40.54	26.09	26.63	29.18	30.24	0	0	0	0	1	1	1	1	-0.234	0.004	-0.089	0.053	1.47	0.705	1.417	0.652	0.5203	1	0.9122	0.772	5.79e-24
Niben101Scf01037g08006	18.54	19.17	17.6	21.6	17.63	19.07	18.75	17.63	18.58	17.32	19.41	16.6	19.94	14.91	18.19	16.68	22.65	26.26	24.83	20.27	129.14	125.31	153.67	100.05	31.7	43.15	45.49	43.33	0	0	0	0	1	1	1	1	-0.075	-0.099	-0.139	0.286	2.722	1.088	2.436	0.802	0.8966	1	0.7834	0.04606	2.908e-91
Niben101Scf01061g08012	3.07	4.02	4.36	3.9	4.84	3.72	5.01	5.12	4.38	5.05	4.55	4.53	4.95	4.04	4.8	5.27	5.94	5.09	4.39	5.24	7.9	8.22	6.54	8.69	5.61	9.37	7.57	8.45	0	0	0	0	1	1	1	1	0.278	0.271	0.318	0.427	1.028	1.014	0.601	0.587	0.5103	1	0.4875	0.01925	9.921e-10
Niben101Scf01063g02021	2.07	1.66	1.43	1.63	1.38	1.71	1.7	1.73	1.68	1.48	1.99	1.07	0.97	1.62	1.32	1.23	2.35	1.98	1.49	1.28	5.25	5.62	6.04	3.12	2.41	4.95	3.4	5.4	0	0	0	0	1	1	1	1	-0.06	-0.127	-0.415	0.06	1.558	1.25	1.498	1.191	0.9869	1	0.6755	0.8688	9.481e-09
Niben101Scf01063g05019	20.37	15.53	19.27	18.54	17.76	15.22	12.14	13.48	20.89	17.16	19.94	14.31	16.61	16.82	21.62	18.26	23.92	16.49	18.52	19.73	148.63	141.79	172.75	111.15	20.71	32.91	33.12	33.49	0	0	0	0	1	1	1	1	-0.328	-0.028	-0.006	0.096	2.962	0.706	2.866	0.611	0.3705	1	1	0.6324	3.751e-68
Niben101Scf01063g07013	53.02	58.8	59.87	57.49	59.18	58.79	57.63	51.71	53.82	52.08	57.56	54.36	57.95	59.21	65.69	62.51	61.4	66.36	70.93	68.6	122.48	116.1	122.05	111.69	73.26	107.47	115.36	117.96	0	0	0	0	1	1	1	1	-0.011	-0.074	0.099	0.222	1.043	0.853	0.821	0.631	0.997	1	0.8392	0.07583	1.505e-19
Niben101Scf01065g05003	2.07	1.98	1.03	1.87	2.13	1.71	2.48	1.46	2.07	1.68	1.31	3.07	1.99	1.54	1.69	1.59	1.87	1.22	1.73	1.86	3.3	2.46	2.26	2.83	2.03	3.26	3.17	3.05	0	0	0	0	1	1	1	1	0.158	0.221	-0.029	-0.048	0.632	0.724	0.68	0.773	0.8975	1	1	0.8803	0.01692
Niben101Scf01068g05007	35.9	31.33	32.86	40.78	32.46	32.06	29.49	23.94	30.28	32.79	36.84	31.34	28.22	30.71	28.68	28.44	38.48	42.39	52.61	40.43	210.81	185.7	254.21	172.31	67.17	89.06	92.34	79.37	0	0	0	0	1	1	1	1	-0.255	-0.103	-0.281	0.304	2.546	1.219	2.242	0.915	0.414	1	0.391	0.03873	7.192e-74
Niben101Scf01075g00018	8.92	8.09	8.31	7.79	7.24	8.18	8.52	7.06	7.56	7.14	6.44	7.69	8.65	7.57	6.12	7.62	7.62	8.24	6.87	10.1	21.43	21.01	23.18	17.67	10.57	14.53	15.9	13.89	0	0	0	0	1	1	1	1	-0.093	-0.197	-0.143	-0.008	1.331	0.732	1.339	0.739	0.8744	1	0.8098	0.9664	2.224e-21
Niben101Scf01125g03027	2.3	1.93	3.15	3.7	3.37	2.54	3	2.86	2.31	2.59	3.24	2.82	3.01	3.09	3.53	3.22	1.91	3.05	3.14	3.21	10.82	10.1	7.67	10.21	4.53	6.19	7.84	9	0	0	0	0	1	1	1	1	0.081	-0.024	0.21	0.025	1.8	1.306	1.775	1.281	0.9479	1	0.8281	0.9337	3.358e-17
Niben101Scf01136g00003	4.72	4.23	4.07	3.16	3.15	3.67	3.61	3.45	4.33	3.69	4.29	4.28	3.28	5.51	4.22	3.84	3.91	3.66	3.61	4.36	8.71	8.17	8.52	8.18	4.81	6.07	6.34	7.4	0	0	0	0	1	1	1	1	-0.214	0.04	0.046	-0.047	1.058	0.61	1.105	0.657	0.6545	1	0.9782	0.8184	2.13e-11
Niben101Scf01143g09002	2.77	1.07	2.41	2.27	2.62	2.71	2.17	1.29	1.68	1.85	1.94	1.51	3.06	3.01	2.79	2.92	2.67	1.53	3.06	2.8	8.17	7.88	9.74	7.8	3.68	4.83	4.76	5.25	0	0	0	0	1	1	1	1	0.064	-0.282	0.471	0.26	1.982	1.123	1.723	0.863	0.9825	1	0.4151	0.3622	2.9e-19
Niben101Scf01166g14020	0	0	0	0	0	0	0	0	0	0	0	0	0	0	0	0	0.08	0.1	0	0.07	5.09	2.46	5.41	2.07	0.09	1.07	0.59	0.5	0	0	0	0	1	1	1	1	0	0	0	3.52	9.221	6.534	5.833	3.127	1	1	1	0.1117	9.921e-23
Niben101Scf01209g02014	2.83	2.14	2.92	2.17	2.66	1.84	2.17	3.13	3.18	2.5	1.83	2.97	3.6	3.16	3.06	2.25	4.07	2.34	3.92	4.05	13.59	14.12	11.91	10.46	5.42	10.86	8.34	9.05	0	0	0	0	1	1	1	1	-0.04	0.065	0.262	0.529	2.315	1.745	1.787	1.217	0.9867	1	0.7659	0.03782	6.124e-25
Niben101Scf01221g16001	1.24	0.7	1.09	0.49	0.8	1.36	0.26	0.86	1.06	0.9	0.94	1.17	0.97	1.03	1.05	0.97	0.92	1.27	0.63	0.74	1.35	1.27	2.17	1.14	1.56	1.73	1.81	2.1	0	0	0	0	1	1	1	1	-0.063	0.226	0.209	0.012	0.769	1.045	0.758	1.035	0.9796	1	0.9273	1	0.02469
Niben101Scf01236g05002	29.22	27.68	26.95	26.87	28.99	26.51	24.48	23.78	26.96	27.46	26.06	29.15	28.17	29.75	27.73	27.98	38.79	37.35	42.37	36.95	84.11	79.32	68.15	67.95	44.72	59.04	67.69	64.33	0	0	0	0	1	1	1	1	-0.092	-0.014	0.037	0.49	1.435	1.091	0.945	0.601	0.8204	1	0.9693	4.282e-05	5.225e-36
Niben101Scf01241g03005	6.67	6.75	6.42	5.57	5.37	6.61	6.4	5.61	4.91	5.83	6.23	5.84	7.74	5.88	8.38	5.27	5.82	5.34	6.32	6.52	14.56	10.62	14.48	12.32	7.5	11.64	8.97	10.45	0	0	0	0	1	1	1	1	-0.081	-0.155	0.108	-0.076	1.032	0.605	1.109	0.681	0.9155	1	0.9006	0.6945	9.028e-11
Niben101Scf01241g06001	0.59	0.54	0.75	0.39	0.53	0.22	0.1	0.75	0.53	0.49	0.52	0.58	0.75	0.07	0.95	0.36	0.6	0.36	0.9	1.05	1.84	1.51	2.07	1.56	1.27	1.78	1.86	1.75	0	0	0	0	1	1	1	1	-0.491	-0.08	-0.021	0.397	1.623	1.556	1.228	1.16	0.7236	1	1	0.4165	1.896e-05
Niben101Scf01250g05001	1.06	0.54	0.97	1.63	1.33	1.05	2.32	0.97	1.73	1.11	1.26	1.65	1.56	1.18	1.74	1.38	1.87	1.42	2.12	1.32	4.28	4.82	2.62	3.84	1.89	3.47	4.39	2.7	0	0	0	0	1	1	1	1	0.419	0.44	0.477	0.671	1.872	1.557	1.202	0.886	0.6598	1	0.6452	0.05573	2.884e-09
Niben101Scf01281g07004	6.97	6.69	8.66	6.56	7.28	7.66	6.92	7.39	5.82	6.28	7.17	7.35	7.31	7.27	8.12	7.98	9.93	9.46	11.06	10.17	29.5	30.08	28.96	29.32	12.22	21.22	21.16	23.19	0	0	0	0	1	1	1	1	0.021	-0.117	0.092	0.496	2.03	1.431	1.535	0.936	0.9937	1	0.9164	0.001888	2.883e-43
Niben101Scf01292g01009	6.73	6.8	7.11	5.62	6.57	6.3	4.96	5.39	5.29	5.7	5.76	6.13	8.39	6.76	7.54	5.93	6.1	4.58	6.67	4.63	18.62	18.32	14.39	17.59	9.29	13.75	15.5	15.04	0	0	0	0	1	1	1	1	-0.171	-0.196	0.127	-0.252	1.392	1.03	1.645	1.283	0.7423	1	0.8739	0.1767	7.562e-18
Niben101Scf01305g03002	2.24	2.36	1.55	2.12	3.06	3.02	2.01	2.8	2.55	1.89	2.25	1.95	2.58	3.09	1.79	2.35	2.15	1.78	3.1	2.43	4.6	4.06	4.1	5.69	3.35	3.14	5.84	3.75	0	0	0	0	1	1	1	1	0.4	0.057	0.23	0.202	1.156	0.955	0.955	0.753	0.4871	1	0.8069	0.4861	5.818e-07
Niben101Scf01326g00005	1	0.75	0.97	0.49	0.44	0.74	0.46	0.7	0.82	0.9	0.26	0.29	0.65	0.22	0.42	0.36	0.56	0.71	0.67	0.68	1.89	2.36	1.17	1.52	0.52	1.94	1.5	2.15	0	0	0	0	1	1	1	1	-0.438	-0.461	-0.918	-0.291	1.11	0.929	1.402	1.221	0.7589	1	0.4058	0.5534	0.005482
Niben101Scf01326g10015	37.2	36.68	35.67	33.63	35.79	33.68	36.61	34.24	34.51	30.58	37.15	32.46	33.17	36.73	36.38	35.09	46.77	44.83	50.14	47.7	79.83	74.46	83.31	70.4	51.98	77.25	78.11	81.62	0	0	0	0	1	1	1	1	-0.029	-0.088	-0.018	0.405	1.105	1.013	0.701	0.609	0.9696	1	0.9966	0.0008465	9.754e-22
Niben101Scf01365g00010	0.94	1.5	1.03	0.89	1.24	1.27	0.52	0.92	0.53	0.9	1.05	1.22	1.08	0.88	0.95	0.2	1.16	1.22	1.18	1.35	2.44	2.5	4.15	2.36	2.08	1.94	2.45	2.3	0	0	0	0	1	1	1	1	-0.129	-0.242	-0.501	0.17	1.388	1	1.219	0.83	0.9379	1	0.6691	0.6937	3.365e-06
Niben101Scf01376g03017	0.53	0.59	0.46	0.64	0.49	0.57	0.67	0.7	0.34	0.7	0.84	0.73	0.32	0.73	0.95	0.41	0.6	0.61	0.78	0.78	8.61	7.98	9.92	7.68	0.52	1.61	1.09	1.5	0	0	0	0	1	1	1	1	0.11	0.216	0.095	0.32	3.922	1.076	3.604	0.757	0.9655	1	0.9917	0.5043	2.564e-43
Niben101Scf01382g01002	1.71	2.09	1.72	1.48	2.26	2.01	1.29	2.1	1.59	1.81	1.26	1.51	1.88	2.13	1.9	1.64	1.32	1.68	2.04	1.76	4.44	4.86	5.46	3.75	2.26	2.77	2.67	3.1	0	0	0	0	1	1	1	1	0.141	-0.172	0.1	-0.039	1.401	0.625	1.44	0.664	0.8793	1	0.9521	0.8865	1.345e-12
Niben101Scf01395g02005	2.42	1.66	0.97	1.53	1.33	2.23	1.45	2.05	3.37	3.94	1.67	0.97	1.18	1.76	0.84	0.67	1.04	3.31	1.22	1.62	9.42	7.98	5.55	3.16	6.09	6.23	3.13	3.45	0	0	0	0	1	1	1	1	0.102	0.602	-0.581	0.114	1.983	1.52	1.87	1.407	0.9766	1	0.6797	0.8329	2.113e-06
Niben101Scf01397g00021	17	15.05	13.65	12.77	13.85	11.42	9.81	8.84	14.1	11.29	15.54	12.36	10.43	11.61	12.6	9.87	17.54	18.42	21.7	19.22	147.06	129.93	156.87	135.15	30.8	45	45.31	40.19	0	0	0	0	1	1	1	1	-0.407	-0.135	-0.393	0.397	3.284	1.466	2.887	1.069	0.1408	1	0.1865	0.009342	7.979e-113
Niben101Scf01402g02031	23.38	25.6	26.43	24.41	20.51	21.74	20.09	22.11	23.59	24.91	23.23	25.6	23.22	24.32	25.25	22.77	38.71	37.3	32.88	34.35	68.41	65.35	55.16	56.48	44.01	60.32	62.34	58.28	0	0	0	0	1	1	1	1	-0.241	-0.036	-0.063	0.52	1.297	1.172	0.776	0.652	0.3138	1	0.9164	4.372e-06	7.22e-33
Niben101Scf01409g00020	1.42	1.07	1.72	1.92	1.2	1.75	2.12	1.4	2.12	1.72	2.04	1.75	1.72	1.76	1.53	2	1.24	1.73	1.73	1.86	4.87	4.77	4.19	6.66	3.3	3.39	2.36	4.15	0	0	0	0	1	1	1	1	0.069	0.307	0.188	0.092	1.736	1.095	1.644	1.003	0.9716	1	0.8877	0.8052	1.297e-14
Niben101Scf01436g03009	0.06	0.05	0.29	0.05	0.09	0.09	0	0.16	0.1	0.08	0.21	0.19	0.22	0	0.16	0.1	0.2	0.05	0.08	0.1	1.46	1.84	1.53	2.07	0.52	0.74	0.41	0.55	0	0	0	0	1	1	1	1	-0.356	0.359	0.2	0.008	3.91	2.288	3.913	2.289	0.9716	1	1	1	1.65e-18
Niben101Scf01440g01012	18.24	17.99	17.72	17.11	18.34	16.71	19.06	20.97	19.11	17.94	17.74	18.79	20.32	19.91	20.82	19.44	19.7	21.17	22.72	19.12	73.28	76.77	75.96	75.17	28.59	42.53	41.5	43.73	0	0	0	0	1	1	1	1	0.078	0.05	0.18	0.218	2.084	1.138	1.865	0.92	0.8568	1	0.5817	0.07927	1.169e-78
Niben101Scf01445g00015	4.55	6.69	8.49	5.08	6.66	7.66	5.94	5.5	5.97	3.9	6.07	6.33	5.81	5.95	5.17	6.65	6.82	6.72	6.9	8.92	19.21	16.95	13.76	25.6	17.26	16.27	12.69	13.84	0	0	0	0	1	1	1	1	0.058	-0.159	-0.072	0.247	1.607	1.276	1.36	1.029	0.965	1	0.9632	0.2747	2.07e-16
Niben101Scf01450g01001	36.61	36.36	32.97	36.39	33.43	34.25	37.44	36.23	34.61	33.04	31.92	33.34	34.62	29.61	36.43	29.21	51.39	46.31	44.02	47.29	115.23	121.48	105.5	103.97	52.88	88.27	74.58	79.97	0	0	0	0	1	1	1	1	-0.011	-0.099	-0.131	0.409	1.648	1.055	1.239	0.646	1	1	0.7666	0.001364	1.091e-41
Niben101Scf01462g02022	61.7	65.17	62.39	60.7	59.36	56.95	54.12	55.81	65.99	59.39	59.08	57.77	60.8	57.67	64	57.81	73.8	79.99	80.51	70.77	249.19	233.9	233.64	200.48	96.8	125.02	138.92	123.7	0	0	0	0	1	1	1	1	-0.143	-0.045	-0.056	0.287	1.875	0.955	1.588	0.668	0.6097	1	0.9223	0.01052	1.828e-69
Niben101Scf01485g02010	0.59	0.59	0.92	0.79	1.02	0.87	0.88	0.81	1.06	0.9	1.31	0.68	0.97	0.88	1	1.02	0.96	0.81	1.02	0.78	6.28	8.26	8.12	4.34	1.32	2.11	2.22	2.5	0	0	0	0	1	1	1	1	0.313	0.441	0.427	0.303	3.212	1.487	2.911	1.185	0.7783	1	0.7326	0.4567	1.858e-32
Niben101Scf01485g02011	0.12	0.32	0.06	0.39	0.27	0.26	0.1	0.38	0.19	0.16	0.37	0.19	0.22	0.44	0.37	0.26	0.12	0.25	0.2	0.3	2.92	2.41	2.75	1.39	0.57	0.87	0.68	0.8	0	0	0	0	1	1	1	1	0.129	-0.03	0.432	-0.065	3.322	1.639	3.391	1.707	0.9893	1	0.8417	1	2.191e-17
Niben101Scf01485g02013	1.12	1.82	2.47	2.02	2.84	2.58	2.12	1.94	3.08	2.3	1.73	2.34	3.98	2.35	2.32	2.3	2.39	2.14	1.57	3.21	11.58	10.29	11.41	9.95	3.02	4.25	4.3	3.9	0	0	0	0	1	1	1	1	0.354	0.343	0.559	0.33	2.532	1.054	2.203	0.724	0.5908	1	0.3143	0.2428	8.433e-29
Niben101Scf01497g03009	1.3	1.98	0.75	1.53	1.86	2.1	1.6	1.24	1.59	1.23	1.78	1.7	1.02	1.69	1.16	1.84	2.71	1.63	2	1.38	3.73	3.07	3.65	3.21	8.54	3.47	2.81	3.2	0	0	0	0	1	1	1	1	0.293	0.171	0.028	0.468	1.288	1.686	0.82	1.218	0.7996	1	1	0.2076	9.79e-05
Niben101Scf01516g00001	12.1	10.39	9.98	11.09	13.19	9.8	9.86	7.98	11.07	12.03	10.78	11.39	10.21	13	11.81	12.79	9.65	9.16	10.59	10.64	37.29	31.87	41.95	32.61	15.19	23.49	19.75	20.89	0	0	0	0	1	1	1	1	-0.089	0.057	0.132	-0.119	1.722	0.866	1.84	0.984	0.8745	1	0.8208	0.4787	3.348e-34
Niben101Scf01534g04008	0.53	0	0.06	0.1	0.09	0.39	0	0.22	0.05	0.16	0.05	0.1	0.11	0.22	0.11	0.41	0.36	0.1	0.47	0.17	0.81	1.04	1.08	1.27	0.94	0.74	0.77	1.15	0	0	0	0	1	1	1	1	0.104	-0.783	0.34	0.732	2.625	2.396	1.898	1.669	1	1	0.9671	0.2987	1.048e-06
Niben101Scf01538g00026	0.35	0.7	0.8	0.3	0.31	0.48	0.21	0.38	0.48	0.41	0.68	0.68	0.43	0.44	0.53	0.87	0.4	0.46	0.59	0.54	1.3	1.51	1.44	1.77	1.37	1.2	1.22	1	0	0	0	0	1	1	1	1	-0.608	0.061	0.113	-0.092	1.495	1.16	1.588	1.253	0.5891	1	0.989	0.884	1.747e-06
Niben101Scf01538g00027	0.47	1.12	0.75	0.44	0.49	0.74	0.46	0.86	0.39	0.21	0.26	0.39	0.54	0.44	0.37	0.41	0.64	0.61	0.63	0.24	1.24	1.37	1.04	1.27	1.46	1.11	1.09	1.15	0	0	0	0	1	1	1	1	-0.126	-1.163	-0.658	-0.427	0.814	0.783	1.242	1.21	0.9705	1	0.5159	0.3161	0.01259
Niben101Scf01550g01001	7.79	7.34	7.86	9.22	9.5	9.93	8.62	7.12	9.34	8.78	9.26	9.73	9.19	7.71	8.12	8.95	12.92	9.46	12.16	10.91	43.84	40.56	44.43	34.17	12.55	23.82	25.1	21.69	0	0	0	0	1	1	1	1	0.129	0.202	0.079	0.497	2.337	1.367	1.839	0.87	0.8354	1	0.9369	0.004408	6.47e-46
Niben101Scf01569g02006	3.01	4.28	3.96	7.05	6.26	3.67	7.07	5.93	6.11	7.43	3.51	6.03	8.06	6.69	6.85	3.38	4.86	5.55	3.3	5.17	25.44	23.89	28.87	28.26	6.98	12.76	12.55	11.4	0	0	0	0	1	1	1	1	0.317	0.332	0.44	0.037	2.533	1.249	2.496	1.212	0.6628	1	0.5336	0.9138	1.289e-21
Niben101Scf01574g03001	8.21	7.82	6.14	7.3	7.73	5.91	6.76	5.72	8.62	7.51	4.81	5.74	7.47	8.89	9.38	4.25	5.02	11.35	4.79	7.23	26.14	31.54	25.94	19.45	15	10.28	8.29	13.2	0	0	0	0	1	1	1	1	-0.173	-0.141	0.022	-0.059	1.806	0.666	1.865	0.725	0.852	1	1	0.8619	4.335e-13
Niben101Scf01594g04001	6.08	5.03	4.99	5.87	4.13	4.37	3.98	4.48	5.29	6.65	3.87	4.82	3.6	4.04	5.59	3.89	5.22	6.26	4.16	4.12	15.32	15.91	13.4	12.82	6.56	9.66	8.65	9.9	0	0	0	0	1	1	1	1	-0.374	-0.083	-0.357	-0.163	1.384	0.662	1.547	0.825	0.3576	1	0.4378	0.454	5.883e-16
Niben101Scf01626g02022	14.7	14.24	11.81	13.16	13.54	11.33	13.63	12.62	13.33	11.53	14.65	12.02	13.28	13.37	13.34	13.61	13.16	13.64	11.77	13.61	24.84	24.41	25.44	23.62	17.93	24.24	22.97	22.64	0	0	0	0	1	1	1	1	-0.078	-0.068	-0.008	-0.048	0.866	0.704	0.914	0.752	0.8585	1	1	0.7361	3.407e-15
Niben101Scf01671g06021	19.25	17.3	20.53	18.98	18.78	18.15	15.13	15.21	21.42	18.96	20.46	20.15	20.37	18.59	20.3	20.57	19.22	18.93	22.87	18.17	54.29	50.14	56.29	43.19	25.8	31.05	38.65	33.19	0	0	0	0	1	1	1	1	-0.174	0.091	0.072	0.059	1.422	0.759	1.364	0.7	0.5828	1	0.9134	0.6931	7.123e-33
Niben101Scf01687g03005	1.95	2.14	2.52	1.82	2.26	1.49	1.45	1.83	2.79	1.52	1.73	1.17	2.2	1.98	1.48	2.35	2.59	2.34	2.31	2.57	9.8	9.96	7.44	6.75	3.35	5.57	5.57	6.3	0	0	0	0	1	1	1	1	-0.257	-0.227	-0.07	0.222	2.005	1.301	1.783	1.079	0.7532	1	0.9828	0.4561	3.94e-18
Niben101Scf01687g03006	3.13	3.16	3.56	4.14	3.91	4.55	4.03	3.72	3.8	4.51	4.03	2.87	5.54	3.6	4.59	3.53	3.51	3.26	4.55	3.41	17.43	17.94	15.79	11.94	7.26	9.95	11.92	10.5	0	0	0	0	1	1	1	1	0.211	0.122	0.305	0.073	2.166	1.498	2.093	1.424	0.7293	1	0.5977	0.7847	2.569e-31
Niben101Scf01718g02006	11.87	9.8	8.66	9.27	11.41	10.59	8.88	8.73	11.22	10.06	9.52	9.93	9.35	11.97	9.81	9.16	10.53	10.08	14.83	12.03	29.61	30.26	24.58	26.28	15.47	23.12	25.96	23.24	0	0	0	0	1	1	1	1	0.005	0.042	0.021	0.265	1.484	1.15	1.219	0.885	1	1	1	0.1198	3.091e-22
Niben101Scf01727g08006	0	0.05	0.17	0	0.18	0	0.15	0.22	0.24	0	0.05	0	0.05	0	0	0	0.16	0.41	0.04	0.17	9.04	8.4	8.39	6.96	0.28	0.83	0.41	0.45	0	0	0	0	1	1	1	1	1.188	0.342	-1.548	1.64	7.072	3.052	5.447	1.423	0.5651	1	0.837	0.05921	1.4e-54
Niben101Scf01734g01022	1.12	1.87	1.26	1.73	2.4	2.06	1.45	1.19	1.54	2.22	1.62	1.61	1.88	1.84	2.43	1.69	1.87	2.19	2.39	2.2	8.23	7.55	9.61	7.63	3.16	4.71	4.21	4.75	0	0	0	0	1	1	1	1	0.251	0.222	0.379	0.52	2.449	1.478	1.93	0.959	0.7481	1	0.5771	0.03625	1.959e-32
Niben101Scf01749g01004	9.39	10.5	7.97	11.34	8.92	7.74	6.87	6.96	8.42	9.15	10.52	8.27	8.06	9.62	8.86	8.44	13.04	13.54	13.42	11.96	46.44	41.08	46.59	48.34	20.05	32	33.89	32.29	0	0	0	0	1	1	1	1	-0.361	-0.112	-0.17	0.402	2.215	1.59	1.813	1.188	0.2374	1	0.7582	0.009183	1.256e-53
Niben101Scf01756g00004	13.99	11.41	10.38	11.98	13.85	10.72	10.53	11.16	14.1	10.96	12.3	11.19	12.58	14.62	11.65	12.74	11.48	9.72	14.36	11.79	29.17	25.35	32.43	23.2	15.8	19.82	20.03	16.29	0	0	0	0	1	1	1	1	-0.044	0.023	0.108	-0.008	1.205	0.593	1.214	0.601	0.9581	1	0.8677	0.9628	6.291e-18
Niben101Scf01763g00001	3.96	5.84	5.73	5.47	4.66	4.02	7.44	5.66	4.57	4.06	3.92	5.6	4.62	5.07	5.85	4.4	6.22	6.21	6.59	6.11	17.37	13.46	15.43	13.5	10.52	13.29	9.74	11.55	0	0	0	0	1	1	1	1	0.042	-0.213	-0.078	0.256	1.503	1.1	1.247	0.844	0.9668	1	0.9521	0.1818	2.165e-19
Niben101Scf01777g03001	1.42	0.64	1.03	1.13	1.33	1.75	1.19	0.92	1.49	2.26	1.83	1.36	1.77	0.81	1.11	1.13	1.4	1.27	0.63	0.98	4.65	3.92	3.2	4.85	1.51	2.39	2.9	2.1	0	0	0	0	1	1	1	1	0.311	0.724	0.21	0.01	1.974	1.079	1.965	1.069	0.7545	1	0.902	1	3.319e-12
Niben101Scf01779g03010	17.06	17.99	20.99	21.05	19.09	19.12	18.9	17.96	18.29	20.19	19.57	19.42	20.37	18.37	20.61	18.72	27.27	24.78	32.68	29.05	79.18	80.03	71.13	65.46	34.77	57.43	53.6	53.43	0	0	0	0	1	1	1	1	-0.039	0.007	0.019	0.562	1.938	1.369	1.376	0.807	0.9601	1	1	2.518e-05	5.487e-52
Niben101Scf01795g14001	1.06	3	3.1	3.01	2.62	3.15	2.63	4.31	2.6	3.08	2.3	3.84	3.01	3.01	3.06	2.76	3.03	4.89	2.9	3.51	6.66	5.85	7.85	7.17	5	5.7	6.34	5.85	0	0	0	0	1	1	1	1	0.309	0.212	0.211	0.477	1.428	1.161	0.951	0.684	0.6341	1	0.8281	0.0533	3.105e-10
Niben101Scf01795g14002	0.77	1.45	1.55	1.23	1.11	0.79	0.77	1.02	0.82	0.86	1.05	1.27	1.24	1.25	0.95	1.18	1.04	0.92	1.88	1.69	3.68	2.55	1.94	1.77	1.75	3.59	1.81	2.3	0	0	0	0	1	1	1	1	-0.435	-0.329	-0.123	0.158	0.976	0.919	0.818	0.762	0.6515	1	0.9693	0.704	0.001461
Niben101Scf01826g03012	0.65	0.48	0.4	0.3	0.8	0.48	0.62	0.81	0.77	0.82	0.73	0.58	1.13	0.51	0.53	0.46	0.64	0.87	0.75	0.91	1.84	2.17	2.44	2.57	1.37	3.01	1.54	3.05	0	0	0	0	1	1	1	1	0.57	0.682	0.545	0.798	2.307	2.296	1.511	1.5	0.612	1	0.7259	0.05374	2.278e-11
Niben101Scf01826g03013	1.65	1.55	0.63	1.33	0.62	1.92	1.6	1.24	1.4	1.64	1.31	1.61	1.02	2.06	0.95	0.56	0.76	0.76	1.02	1.01	6.06	4.72	3.97	4.47	1.23	2.93	2.81	1.95	0	0	0	0	1	1	1	1	0.057	0.204	-0.215	-0.53	1.886	0.787	2.417	1.318	0.9928	1	0.9246	0.1787	7.031e-09
Niben101Scf01832g00003	0.06	0	0	0.1	0.09	0.26	0.36	0.27	0.19	0.21	0.05	0.24	0.16	0	0.05	0.15	0.08	0.15	0.08	0.34	0.81	1.56	3.52	1.39	0.85	0.95	0.5	1.05	0	0	0	0	1	1	1	1	2.4	1.952	1.135	1.894	5.285	4.164	3.409	2.286	0.1309	1	0.8353	0.08664	6.013e-15
Niben101Scf01847g05016	45.82	44.98	55.51	47.58	45.07	45.23	44.72	41.25	55.07	43.01	53.58	42.05	48.43	56.71	51.35	51.52	50.72	47.12	55.95	50.3	105.76	89.09	98.69	82.46	62.6	85.55	95.24	86.82	0	0	0	0	1	1	1	1	-0.137	-0.002	0.101	0.074	0.955	0.768	0.881	0.694	0.7108	1	0.8516	0.6163	1.931e-14
Niben101Scf01876g00008	6.14	6.21	5.56	6.51	6.75	5.21	5.94	5.77	5.29	5.87	6.02	5.65	5.7	7.05	5.96	5.06	6.74	7.12	6.04	5.98	12.56	13.69	11.55	12.74	7.26	11.15	10.1	10.15	0	0	0	0	1	1	1	1	-0.047	-0.099	-0.052	0.077	1.046	0.662	0.97	0.586	0.9583	1	0.9758	0.6518	1.272e-14
Niben101Scf01918g02007	4.61	5.73	4.24	4.98	5.82	5.21	5.47	6.58	5.92	4.35	6.23	4.77	5.7	5.73	6.01	5.58	4.59	6.82	7.3	5.71	9.63	9.87	11.05	8.06	5.85	12.1	11.64	8.95	0	0	0	0	1	1	1	1	0.234	0.115	0.233	0.315	0.978	0.978	0.663	0.664	0.6708	1	0.725	0.1369	3.683e-07
Niben101Scf01942g06001	24.03	20.62	23.91	21.5	21.98	22.83	21.79	16.12	21.23	23.23	21.66	19.56	22.31	21.45	22.88	19.29	26.71	27.27	29.5	28.31	67.76	61.76	68.97	53.48	38.44	47.11	43.22	45.28	0	0	0	0	1	1	1	1	-0.119	-0.07	-0.067	0.313	1.485	0.952	1.171	0.638	0.7306	1	0.9128	0.00973	5.034e-40
Niben101Scf01942g06002	0.06	0.05	0	0.15	0	0.04	0	0.05	0	0.08	0	0	0.11	0.07	0.11	0	0.16	0.36	0.04	0.17	1.03	0.85	2.93	0.8	0.05	1.61	1.27	0.45	0	0	0	0	1	1	1	1	-1.273	-1.325	0.072	1.317	4.262	3.542	2.958	2.236	0.8637	1	1	0.2563	2.613e-07
Niben101Scf01942g08004	0.53	0.11	0.34	0.3	0.18	0.39	0.15	0.22	0.48	0.25	0.37	0.24	0.05	0.15	0.05	0.1	0.32	0.1	0.75	0.2	2.65	1.89	0.72	1.73	0.28	1.24	0.72	1.5	0	0	0	0	1	1	1	1	-0.402	0.07	-1.806	0.13	2.437	1.546	2.311	1.419	0.8607	1	0.2593	0.9458	7.012e-06
Niben101Scf01948g00005	15.65	18.21	14.85	15.98	18.96	18.07	21.53	16.71	16.94	16.01	18.68	17.76	18.17	17.26	16.34	17.29	25.44	19.85	27.42	23.24	58.62	53.07	61.61	45.64	29.2	47.65	48.43	47.73	0	0	0	0	1	1	1	1	0.218	0.1	0.094	0.57	1.758	1.419	1.188	0.849	0.541	1	0.894	0.0001061	4.696e-36
Niben101Scf01964g08023	11.87	19.81	12.39	13.71	12.57	16.75	20.09	17.25	17.52	14	15.28	17.23	13.71	16.46	13.18	15.55	17.1	18.42	22.87	20.06	89.52	82.77	72.21	77.99	20.85	35.76	40.51	38.09	0	0	0	0	1	1	1	1	0.204	0.146	0.025	0.441	2.479	1.225	2.038	0.784	0.6877	1	0.9982	0.01821	2.829e-44
Niben101Scf01971g01006	1.83	8.51	5.45	6.71	8.7	13.43	11.26	9.65	12.66	11	3.82	6.81	11.29	6.32	4.11	4.96	8.37	11.86	8.67	8.55	47.68	34.84	74.83	22.27	27.69	17.01	14.91	23.29	0	0	0	0	1	1	1	1	0.933	0.607	0.243	0.731	2.993	1.878	2.263	1.147	0.1911	1	0.8936	0.06526	1.234e-14
Niben101Scf01975g03011	3.13	2.89	2.87	3.85	4	4.07	3.3	3.56	5.39	3.94	3.24	3.55	3.39	4.33	3.9	4.96	3.83	4.12	5.49	4.12	18.84	15.49	18.09	16.7	6.93	13.05	13	13.69	0	0	0	0	1	1	1	1	0.229	0.338	0.376	0.46	2.434	1.869	1.974	1.409	0.7268	1	0.4937	0.03783	5.262e-35
Niben101Scf01983g04019	12.87	12.48	13.36	11.09	12.65	15.31	11.41	12.72	12.85	13.58	11.72	10.85	15.64	12.78	13.29	12.02	16.87	15.67	21.3	17.26	33.18	31.02	35.32	26.53	21.65	32.58	30.36	32.99	0	0	0	0	1	1	1	1	0.068	-0.02	0.112	0.516	1.34	1.241	0.824	0.724	0.9183	1	0.8669	0.000472	6.043e-22
Niben101Scf01999g06011	91.22	72.56	75.18	84.17	76.1	66.27	54.17	54.19	85.92	78.23	75.56	66.72	73.43	76.92	81.08	67.99	89.75	92.46	101.22	92.65	524.95	500.57	546.04	413.32	131	208.34	197.91	188.78	0	0	0	0	1	1	1	1	-0.365	-0.076	-0.11	0.219	2.619	1.168	2.4	0.949	0.1651	1	0.8537	0.145	1.938e-75
Niben101Scf02000g00010	0.83	1.82	0.97	0.79	0.93	1.09	0.77	0.54	1.01	0.82	1.1	1.07	0.97	0.88	1.63	0.82	0.84	0.61	0.9	1.35	2.33	2.88	2.17	1.48	1.27	1.9	2.95	1.95	0	0	0	0	1	1	1	1	-0.385	-0.147	-0.028	-0.229	0.994	0.867	1.224	1.097	0.7072	1	1	0.5525	0.00243
Niben101Scf02014g00036	0.77	0.48	0.29	0.05	0.58	0.26	0.26	0.49	0.43	0.53	0.37	0.29	0.16	0.29	0.21	0.51	0.56	0.25	0.63	0.27	2.81	3.02	2.03	2.91	0.57	0.87	0.95	1.1	0	0	0	0	1	1	1	1	0.035	0.085	-0.376	0.153	2.781	1.158	2.631	1.006	1	1	0.877	0.8201	1.204e-13
Niben101Scf02024g02023	6.73	11.08	13.07	10.55	11.19	13.6	12.86	10.62	11.6	9.69	11.25	11.73	12.63	9.7	12.97	11.87	11.64	9.97	9.38	12.46	20.57	20.63	21.83	20.2	11.13	18.91	17.72	19.19	0	0	0	0	1	1	1	1	0.22	0.092	0.189	0.069	1.004	0.691	0.935	0.621	0.6282	1	0.7533	0.734	1.413e-09
Niben101Scf02026g08001	1.12	0.59	1.03	0.35	1.11	0.74	0.72	1.13	0.91	0.62	0.42	0.88	1.18	1.03	0.9	0.67	1	0.66	1.33	1.59	4.22	3.97	4.24	3.25	1.13	2.56	1.9	2.45	0	0	0	0	1	1	1	1	0.284	-0.102	0.302	0.613	2.356	1.4	1.744	0.788	0.8517	1	0.8739	0.1194	9.152e-14
Niben101Scf02027g01008	4.25	2.52	2.81	3.55	3.51	2.06	1.91	2.43	4.24	3.49	3.3	3.6	2.96	2.2	4.06	2.76	4.03	4.73	3.45	4.49	17.32	20.07	19.17	13.33	4.29	8.05	7.52	8.5	0	0	0	0	1	1	1	1	-0.4	0.157	-0.119	0.347	2.411	1.112	2.065	0.766	0.4824	1	0.9243	0.1713	4.517e-28
Niben101Scf02029g00006	0.89	0.86	1.32	0.89	0.93	0.66	1.08	0.92	0.96	0.86	0.68	1.02	2.1	0.66	1.37	1.23	1.12	1.27	1.92	1.55	2.87	3.26	2.89	2.36	1.93	2.52	2.17	3.2	0	0	0	0	1	1	1	1	-0.141	-0.154	0.472	0.58	1.523	1.312	0.943	0.732	0.9387	1	0.589	0.0677	2.351e-08
Niben101Scf02030g02011	29.28	35.29	30.85	36.34	32.94	31.41	30.11	28.85	35.72	35.21	31.55	31.97	33.97	34.31	33.79	29.57	35.49	34.55	34.88	36.31	64.3	62.09	62.56	60.32	43.07	56.23	60.35	54.33	0	0	0	0	1	1	1	1	-0.096	0.029	-0.004	0.099	0.918	0.698	0.819	0.599	0.7851	1	1	0.4108	1.372e-18
Niben101Scf02031g08011	24.62	28.97	35.95	34.86	30.99	30.36	30.47	30.14	32.78	28.65	29.15	28.66	30.91	34.75	33	31.05	40.11	37.55	38.84	37.49	79.78	68.65	66.8	70.78	50.52	66.56	64.84	65.68	0	0	0	0	1	1	1	1	-0.03	-0.062	0.058	0.307	1.199	0.992	0.893	0.685	0.9688	1	0.9273	0.01148	4.703e-26
Niben101Scf02044g12015	10.75	11.83	13.19	10.6	11.68	10.8	8.83	9.65	12.52	10.3	11.04	8.52	13.71	15.28	12.92	12.07	11.44	9.57	14.83	12.09	26.09	24.65	29.45	21.81	13.73	19.41	21.34	18.84	0	0	0	0	1	1	1	1	-0.175	-0.13	0.216	0.052	1.137	0.662	1.085	0.61	0.697	1	0.6372	0.7965	3e-14
Niben101Scf02060g07007	5.2	7.34	5.62	4.24	4.8	6.08	5.89	7.01	5.87	5.66	5.7	5.74	5.05	4.78	4.53	6.29	4.15	3.77	4.75	5.34	37.13	37.54	42.67	35.85	7.36	10.07	7.66	10.15	0	0	0	0	1	1	1	1	0.084	0.039	-0.11	-0.304	2.775	0.656	3.079	0.96	0.9109	1	0.8958	0.08775	3.206e-72
Niben101Scf02068g03005	7.32	7.87	7.86	6.76	8.08	8.18	6.04	4.85	5.73	6.69	5.91	6.38	7.36	6.32	6.96	8.29	9.05	9.11	8.44	9.9	21.05	24.98	22.46	21.17	11.98	17.92	16.49	16.39	0	0	0	0	1	1	1	1	-0.124	-0.267	-0.036	0.294	1.59	1.077	1.296	0.783	0.8042	1	0.9826	0.06925	1.617e-28
Niben101Scf02073g08015	8.8	11.67	10.95	10.85	9.95	9.67	11.52	11.27	10.11	9.77	11.04	8.76	8.28	9.92	9.96	10.79	10.88	13.08	14.16	13.78	24.68	23.65	22.96	22.27	15.9	24.32	23.38	21.24	0	0	0	0	1	1	1	1	0	-0.094	-0.12	0.295	1.143	1.004	0.848	0.709	1	1	0.8399	0.0404	3.702e-18
Niben101Scf02133g00004	8.09	7.93	7.45	8.04	8.04	5.95	6.87	7.6	7.27	5.99	6.12	5.55	6.67	5.66	6.22	6.86	9.93	10.43	13.3	10.64	17.81	18.6	17.95	15.61	14.1	18.41	20.25	18.59	0	0	0	0	1	1	1	1	-0.149	-0.338	-0.305	0.492	1.149	1.179	0.657	0.687	0.7369	1	0.361	0.0004882	4.209e-18
Niben101Scf02137g00005	1.3	0.96	0.63	2.42	0.44	1.44	1.19	0.43	1.78	2.38	0.42	1.56	0.86	1.25	0.9	0.2	1.4	1.73	0.67	1.18	8.66	8.78	9.97	7.97	1.08	3.43	5.89	3	0	0	0	0	1	1	1	1	-0.597	0.209	-0.751	-0.107	2.724	1.326	2.832	1.433	0.6708	1	0.6318	0.8792	2.777e-08
Niben101Scf02139g02009	63.29	54.78	56.31	66.32	60.65	56.43	54.48	60.23	53.72	61.97	54.37	53.19	53.97	55.24	60.84	53.46	78.11	83.96	94.16	79.79	365.99	341.79	339.46	287.75	96.7	160.98	148.34	140.1	0	0	0	0	1	1	1	1	-0.055	-0.108	-0.107	0.481	2.471	1.182	1.99	0.701	0.925	1	0.8399	0.0002394	1.751e-81
Niben101Scf02145g07015	5.49	5.78	7.17	4.93	7.15	6.91	5.42	5.01	6.21	5.01	7.06	5.45	6.72	5.58	5.64	5.78	4.47	3.51	4.35	3.88	13.64	12.51	11.28	9.07	7.64	9.7	11.15	13.25	0	0	0	0	1	1	1	1	0.075	0.021	0.026	-0.521	0.991	0.837	1.512	1.358	0.9399	1	1	0.007272	1.885e-08
Niben101Scf02151g04014	10.92	7.55	8.54	10.95	7.24	7.04	7.8	7.6	10.2	7.51	10.41	7.59	7.36	11.02	10.76	9.05	10.21	8.29	11.06	13.07	30.2	28.85	35	22.9	10.94	21.64	22.16	17.84	0	0	0	0	1	1	1	1	-0.356	-0.09	0.005	0.171	1.622	0.935	1.451	0.764	0.4309	1	1	0.4448	2.986e-17
Niben101Scf02151g04017	2.3	1.34	1.89	1.97	2.8	1.97	3.15	3.24	2.65	2.59	2.09	2.09	2.31	2.35	3.06	1.89	2.55	3.41	2.2	2.77	5.68	5.48	6.04	5.61	3.63	4.95	5.03	3.75	0	0	0	0	1	1	1	1	0.564	0.335	0.36	0.535	1.605	1.216	1.07	0.681	0.1775	1	0.5681	0.01798	8.779e-16
Niben101Scf02151g04028	6.14	8.57	10.32	7.64	8.04	7.83	8.26	8.52	9.29	7.67	9.94	7.01	8.39	8.67	7.54	8.54	8.25	8.19	6.36	8.48	15.05	13.74	13.44	13.03	9.76	12.63	15.31	13.5	0	0	0	0	1	1	1	1	-0.002	0.051	0.019	-0.063	0.756	0.648	0.819	0.711	1	1	1	0.7403	6.185e-07
Niben101Scf02175g03015	40.44	41.07	39.39	44.23	36.67	37.31	36.72	39.68	42.94	38.13	40.61	40.25	40.21	40.33	44.29	37.14	39.07	39.33	44.29	44.22	95.26	84.75	88.54	83.39	46.46	66.27	69.64	69.47	0	0	0	0	1	1	1	1	-0.136	-0.029	-0.028	0.016	1.091	0.608	1.075	0.593	0.6715	1	0.9803	0.9155	9.843e-23
Niben101Scf02188g02027	2.48	2.2	2.81	2.66	1.38	2.97	2.48	2.7	2.41	2.59	2.35	2.58	2.53	3.38	3.16	3.22	3.83	3.31	3.22	3.21	11.64	10.25	10.1	9.15	4.76	8.09	7.57	8.25	0	0	0	0	1	1	1	1	-0.096	-0.03	0.271	0.417	2.015	1.497	1.598	1.08	0.9263	1	0.6884	0.05877	1.518e-26
Niben101Scf02210g08006	1.48	1.07	2.18	1.78	1.11	1.62	0.72	1.46	1.59	1.27	1.57	1.56	1.45	1.25	1.95	1.18	1.67	2.04	1.8	1.99	5.57	5.76	5.64	5.15	2.97	4.71	4.85	4.5	0	0	0	0	1	1	1	1	-0.395	-0.123	-0.147	0.207	1.763	1.389	1.557	1.183	0.5286	1	0.9246	0.4704	1.556e-16
Niben101Scf02217g02020	0	0	0.11	0	0.04	0.22	0	0	0	0	0.05	0.05	0.05	0	0.05	0	0.16	0	0	0.1	1.84	1.61	2.98	2.15	0.24	0.95	0.86	1.2	0	0	0	0	1	1	1	1	1.198	-0.166	0.034	1.18	5.999	4.605	4.848	3.451	0.8486	1	1	0.3896	2.115e-18
Niben101Scf02222g00005	14.64	13.6	10.21	19.33	10.17	9.1	7.18	6.15	14.59	20.03	8.37	11.1	8.06	10.87	11.23	5.99	16.39	27.27	9.65	15.57	249.3	213.65	157.82	167.92	25.85	65.81	45.35	36.34	0	0	0	0	1	1	1	1	-0.825	-0.094	-0.679	0.251	3.769	1.584	3.519	1.334	0.1306	1	0.2799	0.4451	1.413e-33
Niben101Scf02245g02007	0.83	0.43	1.72	1.48	1.51	1.22	1.08	0.97	1.59	1.19	1.26	1.36	0.97	0.88	1.58	0.82	1.52	0.81	2.28	2.5	40.59	35.88	48.98	38.09	1.37	4.09	3.67	3.45	0	0	0	0	1	1	1	1	0.109	0.272	-0.061	0.688	5.188	1.492	4.501	0.805	0.9612	1	0.9953	0.05217	2.491e-56
Niben101Scf02253g06001	125.4	79.36	98	95.8	89.15	81.71	70.08	70.09	82.17	90.58	97.07	87.74	87.3	92.05	107.6	94.23	97.64	116.88	117.89	98.26	362.47	315.63	475.27	325.38	146.09	184.44	171.72	164.54	0	0	0	0	1	1	1	1	-0.357	-0.156	-0.064	0.112	1.892	0.743	1.78	0.631	0.1844	1	0.9365	0.4852	8.143e-41
Niben101Scf02280g05005	13.52	11.83	9.92	15.63	11.99	12.03	11.46	11	13.62	13.58	14.44	11.19	14.08	13.15	13.18	11.51	13.04	12.67	14.4	12.57	24.3	21.01	22.46	23.54	16.04	21.88	23.97	22.04	0	0	0	0	1	1	1	1	-0.132	0.051	0.025	0.047	0.84	0.719	0.793	0.672	0.7558	1	0.9908	0.7731	1.21e-10
Niben101Scf02315g01009	47.76	30.84	33.77	43.83	41.16	35.87	21.17	28.52	48.14	43.01	33.33	31.92	33.6	30.27	35.01	27.27	53.23	51.9	49.35	56.78	302.39	292.92	294.04	230.26	58.49	120.81	121.29	109.16	0	0	0	0	1	1	1	1	-0.301	0.002	-0.308	0.436	2.841	1.391	2.406	0.956	0.541	1	0.5736	0.03921	6.071e-43
Niben101Scf02354g12005	1.54	1.5	1.55	1.82	1.69	1.4	1.76	1.83	2.02	1.23	1.88	1.65	1.94	1.62	1.58	1.69	1.48	1.78	1.88	2.06	5.9	5.85	5.41	4.01	2.41	3.47	3.85	2.25	0	0	0	0	1	1	1	1	0.049	0.069	0.089	0.169	1.712	0.903	1.544	0.734	0.9799	1	0.9709	0.5548	4.743e-16
Niben101Scf02390g02001	10.98	10.98	14.91	11.98	11.81	11.9	13.99	10.41	11.12	9.85	14.23	11.14	11.23	11.09	10.28	10.85	11.48	12.47	11.5	10.13	27.98	25.92	26.12	22.82	14.58	17.8	22.38	21.14	0	0	0	0	1	1	1	1	-0.021	-0.079	-0.169	-0.102	1.073	0.636	1.176	0.738	0.989	1	0.7277	0.5451	6.755e-15
Niben101Scf02405g05020	51.31	46.37	45.59	46.15	38.81	41.86	41.78	42.22	45.1	44.16	44.95	40.44	39.13	42.17	43.02	43.28	60.48	60.5	78.27	64.65	217.53	203.12	202.7	164.46	117.83	169.78	174.07	173.19	0	0	0	0	1	1	1	1	-0.202	-0.117	-0.176	0.479	2.056	1.745	1.577	1.266	0.4921	1	0.6274	0.0001483	5.672e-63
Niben101Scf02408g01009	2.42	2.46	2.01	2.56	2.58	2.71	2.01	2.32	2.26	2.09	2.2	2.58	1.99	1.98	2.43	2.4	2.31	1.68	3.37	2.03	4.82	4.53	4.96	4.6	3.49	3.67	3.35	3.85	0	0	0	0	1	1	1	1	0.029	-0.056	-0.098	-0.002	0.994	0.598	0.996	0.601	0.9932	1	0.9416	1	2.105e-08
Niben101Scf02408g02001	1.12	1.34	1.03	0.99	0.98	1.27	0.83	1.83	0.96	1.68	0.94	1.02	0.7	0.66	1.27	1.23	0.96	1.78	0.98	1.22	2.87	3.12	3.74	1.73	2.26	2.27	1.59	2.35	0	0	0	0	1	1	1	1	0.124	0.057	-0.192	0.123	1.348	0.916	1.226	0.793	0.946	1	0.9109	0.7589	5.731e-06
Niben101Scf02423g02010	3.42	4.39	3.78	2.61	3.2	4.86	4.08	3.56	3.66	3.37	4.34	3.26	2.96	2.72	4.22	2.76	3.79	3.05	3.92	3.85	15.97	14.16	17.05	11.22	5.14	8.01	6.43	6.7	0	0	0	0	1	1	1	1	0.148	0.041	-0.157	0.049	2.039	0.891	1.99	0.842	0.849	1	0.8677	0.8801	1.41e-27
Niben101Scf02429g05009	23.85	27.04	30.22	30.23	28.06	27.21	24.06	25.02	31.48	27.95	30.87	23.21	28.33	32.4	27.94	29.16	34.97	29.97	36.29	36.41	81.84	79.56	84.35	75.5	51.79	61.48	59.63	58.08	0	0	0	0	1	1	1	1	-0.093	0.027	0.079	0.307	1.527	1.052	1.221	0.745	0.8095	1	0.8796	0.009342	4.956e-44
Niben101Scf02439g00019	4.19	5.09	5.45	4.39	4.62	4.37	4.18	3.24	4.67	4.6	3.92	4.19	5.16	5.36	3.64	3.58	4.94	4.53	5.37	3.75	10.12	7.98	9.74	7.59	6.98	9.54	8.38	9.3	0	0	0	0	1	1	1	1	-0.213	-0.134	-0.119	-0.042	0.888	0.84	0.929	0.882	0.6664	1	0.9022	0.8673	1.1e-07
Niben101Scf02450g03009	5.14	4.07	5.1	4.09	5.02	5.16	4.8	3.94	5.05	5.75	5.65	4.33	4.57	5	4.96	5.22	3.67	4.02	4.83	4.32	14.99	12.56	11.77	11.18	5.94	8.88	6.39	6.75	0	0	0	0	1	1	1	1	0.049	0.182	0.106	-0.121	1.457	0.611	1.578	0.732	0.9699	1	0.9105	0.5293	1.272e-21
Niben101Scf02466g01026	3.25	3.43	3.9	1.87	4	4.02	3.2	3.56	3.61	3.24	4.71	3.36	3.71	6.17	4.32	4.4	3.31	2.95	2.98	3.61	19.92	17	20.75	15.14	3.68	5.33	6.98	5.95	0	0	0	0	1	1	1	1	0.259	0.264	0.574	0.059	2.553	0.824	2.494	0.765	0.6904	1	0.1769	0.8564	1.084e-36
Niben101Scf02474g01021	83.6	78.29	88.31	78.2	76.5	69.99	54.64	60.07	75.96	76.67	85.56	72.8	84.13	77.06	89.94	75.61	77.51	70.68	107.97	77.72	182.18	177.24	166.48	149.95	105.99	166.47	167.37	162.04	0	0	0	0	1	1	1	1	-0.33	-0.079	-0.007	0.024	1.041	0.874	1.017	0.85	0.2494	1	1	0.8939	2.363e-13
Niben101Scf02509g10002	16.47	12.64	13.76	15.83	14.25	15.35	13.99	16.01	14.15	15.35	12.82	13.24	12.79	15.72	14.97	13.3	19.78	17.1	20.87	20.61	44.17	38.53	32.57	34.12	23.73	36.66	34.66	34.69	0	0	0	0	1	1	1	1	0.022	-0.077	-0.051	0.419	1.346	1.145	0.927	0.726	0.9869	1	0.9628	0.003114	2.189e-24
Niben101Scf02521g01010	1.18	1.93	1.61	1.28	0.98	1.4	2.32	2.53	1.2	1.52	1.52	1.17	1.88	1.03	1.32	1.84	1.79	1.42	2.04	2.03	4.11	4.82	3.52	4.34	3.73	4.29	3.17	4.3	0	0	0	0	1	1	1	1	0.248	-0.147	0.038	0.29	1.481	1.365	1.191	1.075	0.7619	1	1	0.3378	1.114e-09
Niben101Scf02531g02017	4.9	5.19	4.3	5.72	6.44	5.82	4.49	5.72	4.57	6.44	5.49	5.26	6.02	4.85	5.75	3.79	5.86	5.34	7.1	5.17	9.63	10.06	10.73	11.05	8.82	10.16	8.74	10.45	0	0	0	0	1	1	1	1	0.159	0.114	0.018	0.22	1.041	0.92	0.822	0.7	0.7619	1	1	0.2117	1.275e-11
Niben101Scf02537g06002	2.07	1.45	1.61	0.94	2.31	1.75	1.5	0.86	2.02	2.46	2.09	2.19	1.61	1.47	1.85	3.27	1.71	2.39	3.02	2.33	5.68	4.34	4.69	2.45	4.48	2.64	6.93	3.1	0	0	0	0	1	1	1	1	0.103	0.542	0.456	0.65	1.504	1.507	0.854	0.857	0.9766	1	0.6891	0.07517	7.033e-06
Niben101Scf02538g06008	31	29.02	30.16	32.05	31.88	25.07	26.03	27.18	30.47	26.64	26.06	26.33	25.32	29.02	27.89	28.09	46.29	47.88	39.43	41.72	147.33	142.31	126.56	110.43	44.81	98.18	74.89	79.42	0	0	0	0	1	1	1	1	-0.15	-0.159	-0.149	0.52	2.107	1.283	1.587	0.763	0.7535	1	0.8035	0.001109	2.434e-42
Niben101Scf02553g02008	3.01	4.12	3.21	3.7	3.06	2.45	2.38	3.34	2.84	3.2	3.51	2.63	3.17	3.45	3.16	3.58	3.83	4.33	5.92	4.02	12.18	12.13	8.03	10.42	6.51	10.69	9.65	12.4	0	0	0	0	1	1	1	1	-0.327	-0.209	-0.075	0.362	1.6	1.478	1.238	1.116	0.5515	1	0.9657	0.1054	4.798e-16
Niben101Scf02581g01003	2.48	2.89	2.12	3.75	2.71	3.15	1.81	3.45	4.81	2.96	2.46	2.19	3.71	3.16	3.37	2.51	3.79	5.14	4.08	3.85	11.26	11.85	13.22	9.57	4.91	6.9	6.34	7.4	0	0	0	0	1	1	1	1	-0.022	0.138	0.173	0.57	2.02	1.175	1.449	0.605	1	1	0.877	0.0171	3.926e-20
Niben101Scf02597g01005	1.54	1.66	1.61	1.78	2.18	2.93	2.32	2.91	2.41	2.18	2.72	2.29	2.47	2.35	3.01	2.05	1.24	1.37	1.53	1.62	7.52	9.07	5.28	7.04	3.92	1.65	2.85	1.8	0	0	0	0	1	1	1	1	0.648	0.536	0.584	-0.187	2.128	0.628	2.316	0.816	0.1824	1	0.2999	0.5356	7.534e-20
Niben101Scf02600g00011	0.41	0.16	0.86	0.2	0.4	0.48	0.31	0.38	0.53	0.29	0.78	0.78	0.16	0.37	0.63	0.36	0.48	0.25	0.27	0.68	4.17	3.78	3.25	2.91	1.23	2.23	1.45	2.35	0	0	0	0	1	1	1	1	-0.018	0.545	-0.067	0.112	3.118	2.165	3.009	2.056	1	1	1	0.9438	1.605e-16
Niben101Scf02601g02008	7.38	7.5	8.37	9.22	8.48	8.44	8.52	6.96	8.28	6.2	7.74	6.62	8.65	10.28	7.38	8.24	9.45	9.72	13.93	11.65	19.76	16.67	20.61	16.87	11.51	20.02	22.2	22.19	0	0	0	0	1	1	1	1	-0.003	-0.175	0.083	0.463	1.184	1.224	0.721	0.76	1	1	0.9338	0.01244	8.639e-12
Niben101Scf02618g02006	3.6	4.71	3.9	4.34	4.71	3.63	5.27	5.82	4.96	4.15	3.4	4.04	3.98	3.23	4.53	4.91	5.1	6.06	3.3	4.49	16.62	15.91	15.97	13.71	4.86	8.3	5.75	9.4	0	0	0	0	1	1	1	1	0.223	-0.001	0.016	0.185	1.905	0.771	1.72	0.586	0.7171	1	1	0.4341	1.154e-21
Niben101Scf02626g07011	1.59	2.09	2.01	2.96	2.22	1.66	1.76	1.35	2.26	2.38	2.51	1.51	2.53	2.2	2.06	2.4	1.48	1.73	2.28	1.93	6.87	5.15	5.5	5.23	2.97	4.5	5.48	4.55	0	0	0	0	1	1	1	1	-0.31	-0.007	0.079	-0.229	1.379	1.006	1.609	1.235	0.644	1	0.9635	0.4081	1.514e-10
Niben101Scf02668g01010	0.41	0.32	0.46	0.3	0.58	0.39	0.1	0.38	0.53	0.82	0.42	0.29	0.7	0.88	0.63	0.36	0.36	0.1	0.31	0.41	1.68	1.23	1.04	0.72	0.33	1.36	0.5	0.9	0	0	0	0	1	1	1	1	-0.006	0.491	0.762	-0.276	1.627	1.061	1.906	1.339	1	1	0.6218	0.6726	0.0004212
Niben101Scf02700g00006	5.43	4.23	4.01	4.24	4.13	4.11	2.94	4.42	3.32	4.88	5.02	4.09	4.68	4.55	4.9	4.35	6.3	5.24	6.43	4.9	12.12	9.54	11.91	10.29	6.46	9.66	11.33	10.3	0	0	0	0	1	1	1	1	-0.195	-0.046	0.048	0.355	1.292	1.077	0.937	0.723	0.7353	1	0.9822	0.07106	1.575e-13
Niben101Scf02705g02016	0.47	0.7	1.15	0.64	0.93	1.31	0.98	0.86	0.82	1.03	0.84	0.83	0.43	0.88	0.84	0.77	1.2	0.61	1.14	0.84	3.25	2.17	2.84	2.66	1.37	1.69	1.72	1.6	0	0	0	0	1	1	1	1	0.478	0.257	-0.028	0.375	1.876	1.11	1.501	0.735	0.5545	1	1	0.2988	6.931e-13
Niben101Scf02706g00004	2.18	2.03	2.06	1.53	1.82	1.84	1.91	2.05	2.17	1.52	2.04	1.95	1.61	2.13	1.32	2.25	2.15	2.24	1.61	2.23	3.3	2.08	4.92	3.5	2.97	3.51	3.08	3.6	0	0	0	0	1	1	1	1	-0.033	-0.027	-0.098	0.079	0.828	0.757	0.749	0.678	0.9933	1	0.9534	0.8151	0.0003751
Niben101Scf02724g00002	14.05	12.32	11.64	13.86	11.9	10.8	11	10.73	12.85	11.9	12.24	10.95	10.64	11.24	11.12	9.26	12.08	15.62	13.93	13.75	59	53.02	43.84	57.58	15.8	22.96	23.38	26.34	0	0	0	0	1	1	1	1	-0.223	-0.114	-0.298	0.092	2.04	0.77	1.948	0.678	0.5102	1	0.3627	0.5632	4.765e-54
Niben101Scf02755g05002	0	0	0	0	0	0	0	0	0	0	0	0	0	0	0	0	0.08	0.05	0.04	0.07	4.65	2.6	4.06	2.99	0.24	1.82	1.31	2.7	0	0	0	0	1	1	1	1	0	0	0	3.508	9.151	7.934	5.775	4.541	1	1	1	0.1118	2.944e-22
Niben101Scf02757g04026	0.18	0.37	0.23	0.15	0.44	0.7	0.36	0.54	0.58	0.29	0.73	0.44	0.81	0.37	0.63	0.82	0.6	0.36	0.39	0.41	1.24	1.37	1.35	1.65	0.57	0.95	1.31	0.5	0	0	0	0	1	1	1	1	1.128	1.087	1.507	0.908	2.57	1.829	1.666	0.924	0.2339	1	0.07591	0.07689	1.03e-10
Niben101Scf02772g05006	0.06	0.21	0	0.15	0	0.09	0	0	0	0.04	0	0	0.16	0.22	0.05	0	0.16	0.15	0.31	0.37	1.73	1.37	1.4	1.69	0.19	1.07	0.41	0.65	0	0	0	0	1	1	1	1	-1.924	-2.668	-0.107	1.198	3.757	2.369	2.567	1.176	0.5553	1	1	0.09195	1.171e-12
Niben101Scf02790g05011	2.18	2.09	2.29	2.42	1.55	1.75	2.12	1.78	1.93	1.85	2.3	2	3.28	2.72	2.16	1.59	2.47	1.37	2	2.53	4.17	3.02	4.33	2.83	2.97	3.88	4.3	3.95	0	0	0	0	1	1	1	1	-0.324	-0.16	0.106	-0.083	0.668	0.748	0.751	0.831	0.6184	1	0.9394	0.7557	0.002938
Niben101Scf02802g00024	4.31	5.57	4.82	3.8	5.91	4.77	4.49	4.64	5.63	6.44	5.18	4.43	5.32	4.33	5.17	4.6	5.86	5.04	7.1	7.06	14.88	13.13	15.29	12.78	9.48	11.35	12.1	11.1	0	0	0	0	1	1	1	1	0.104	0.236	0.078	0.448	1.6	1.253	1.152	0.805	0.8791	1	0.948	0.007712	1.236e-26
Niben101Scf02819g00005	355.36	270.96	263.78	377.2	295.75	290.02	235.89	300.01	323.91	388.55	234.33	295.35	289.96	266.45	339.89	221.87	361.15	534.3	343.29	357.99	2109.87	1418.94	1516.74	1621.92	605.26	706.49	733.91	585.39	0	0	0	0	1	1	1	1	-0.176	-0.029	-0.181	0.333	2.395	1.054	2.062	0.721	0.7316	1	0.7676	0.07112	2.794e-41
Niben101Scf02837g01018	0.12	0.05	0.23	0.39	0.04	0.31	0.1	0.11	0.29	0.04	0.05	0.54	0.05	0.07	0.11	0.1	0.56	0.2	0.31	0.57	3.73	2.36	2.07	2.36	1.37	2.15	1.68	3.3	0	0	0	0	1	1	1	1	-0.484	0.153	-1.195	1.034	3.654	3.346	2.624	2.316	0.8645	1	0.6551	0.08527	4.157e-14
Niben101Scf02842g01017	23.32	17.83	18.87	17.7	19.14	18.28	17.87	16.28	21.61	16.66	18.63	15.38	20.48	18.44	20.4	18.67	17.1	18.57	22.52	16.59	109.11	99.01	115.83	85.42	29.39	43.19	50.52	41.88	0	0	0	0	1	1	1	1	-0.117	-0.104	0.007	-0.055	2.398	1.087	2.453	1.142	0.8184	1	1	0.7609	2.112e-60
Niben101Scf02869g02008	0.53	0.91	0.69	1.13	0.49	1.22	0.72	0.54	0.39	0.86	0.68	0.49	0.86	1.18	0.63	0.67	0.88	0.56	0.71	0.41	1.73	1.37	1.4	1.48	0.8	1.53	1.4	2.4	0	0	0	0	1	1	1	1	-0.134	-0.434	-0.012	-0.374	0.85	0.886	1.225	1.261	0.9538	1	1	0.4386	0.01687
Niben101Scf02878g01001	4.13	4.82	3.21	4.04	4.44	5.73	5.06	3.45	5.01	4.6	2.93	4.19	5	5	4.53	5.12	4.74	4.94	4.51	5.88	24.46	23.99	38.61	22.31	4.91	8.92	7.79	8.7	0	0	0	0	1	1	1	1	0.207	0.047	0.275	0.309	2.752	0.902	2.443	0.593	0.7598	1	0.6926	0.1844	2.152e-40
Niben101Scf02892g01013	0.53	0.32	0.29	0.44	0.27	0.35	0.15	0.81	0.58	0.57	0.52	0.15	0.27	0.07	0.32	0.2	0.6	0.56	0.27	0.3	3.3	3.49	3.25	2.49	0.33	0.99	1.31	0.95	0	0	0	0	1	1	1	1	-0.027	0.208	-0.801	0.108	2.964	1.172	2.859	1.066	1	1	0.6551	0.888	5.019e-14
Niben101Scf02944g01014	210.01	184.1	157.12	181.7	193.18	176.11	145.78	127.52	185.42	168.31	185.87	156.07	189.16	200.55	200.76	174.7	218.73	204.56	335.36	242.9	579.51	515.63	624.34	482.8	362.8	452.44	464.46	470.68	0	0	0	0	1	1	1	1	-0.189	-0.075	0.062	0.451	1.587	1.256	1.137	0.805	0.6289	1	0.9439	0.00326	6.06e-27
Niben101Scf03015g07002	0.71	0.7	0.4	0.44	0.8	0.66	0.1	0.38	1.01	0.53	0.42	0.63	0.38	0.51	0.16	0.2	0.72	0.41	0.71	0.47	1.73	1.23	1.76	2.02	1.42	1.16	1	1.05	0	0	0	0	1	1	1	1	-0.17	0.21	-0.886	0.048	1.581	1.035	1.534	0.987	0.9232	1	0.4766	1	6.145e-06
Niben101Scf03049g02001	3.96	3.48	3.67	4.49	3.73	4.2	4.13	3.4	2.98	3.9	4.45	4.43	4.62	5.07	4.8	4.04	4.55	4.38	4.32	5.78	12.29	10.72	12.22	10.04	7.03	8.71	10.01	8.4	0	0	0	0	1	1	1	1	-0.013	0.01	0.24	0.29	1.531	1.128	1.241	0.838	1	1	0.628	0.109	1.318e-23
Niben101Scf03052g00015	3.6	5.57	6.02	5.13	4.48	4.55	5.11	5.23	5.63	4.51	6.12	5.84	4.95	6.32	5.64	4.76	7.02	8.8	4.47	6.96	14.67	12.04	10.78	12.15	8.73	11.77	11.51	12.55	0	0	0	0	1	1	1	1	-0.073	0.116	0.083	0.415	1.284	1.13	0.869	0.715	0.9439	1	0.9388	0.03296	6.948e-13
Niben101Scf03076g02001	5.08	6.37	4.19	5.47	4.62	4.81	4.96	4.69	4.57	5.46	5.7	5.26	4.89	6.17	5.17	5.01	5.86	6	6.71	7.9	19.32	20.21	24	21.68	8.77	11.97	11.55	8.65	0	0	0	0	1	1	1	1	-0.149	-0.012	-0.003	0.33	2.01	0.955	1.68	0.626	0.7836	1	1	0.04876	7.951e-44
Niben101Scf03080g03001	24.44	20.99	27.75	22.73	20.02	22.44	17.4	18.71	21.71	20.64	22.5	19.32	25.16	24.61	25.62	22.71	25	28.95	28.37	27.83	42.27	38.06	50.07	37.84	35.1	48.72	40.51	41.58	0	0	0	0	1	1	1	1	-0.285	-0.188	0.033	0.2	0.811	0.792	0.611	0.592	0.2405	1	0.9767	0.125	7.55e-12
Niben101Scf03093g00004	1.59	1.12	0.86	0.99	1.15	2.19	1.7	1.67	1.54	1.64	1.57	1.12	2.04	1.4	1.63	2	1.08	1.53	1.73	2.16	2.54	2.64	2.66	2.36	1.93	2.39	2.9	2.65	0	0	0	0	1	1	1	1	0.563	0.373	0.65	0.527	1.164	1.117	0.638	0.591	0.3234	1	0.2526	0.0649	3.006e-06
Niben101Scf03111g01022	1.95	1.87	1.55	1.23	1.38	1.36	0.67	1.51	1.88	1.35	0.78	1.12	1.29	1.69	1.48	1.38	1.52	1.12	1.77	1.72	4.06	3.68	5.1	3.16	3.21	2.52	3.04	3.55	0	0	0	0	1	1	1	1	-0.413	-0.346	-0.181	-0.087	1.279	0.899	1.367	0.986	0.5474	1	0.8985	0.7845	8.069e-08
Niben101Scf03114g00012	2.83	3.32	2.98	3.2	2.8	2.84	2.79	1.89	4.67	3.37	2.56	4.19	2.8	2.87	3.01	2.92	2.39	1.88	3.06	2.47	7.36	8.22	7.08	5.44	2.88	5.08	5.75	6.35	0	0	0	0	1	1	1	1	-0.254	0.259	-0.093	-0.326	1.182	0.697	1.507	1.023	0.7143	1	0.9556	0.195	5.421e-08
Niben101Scf03114g03011	0.71	0.11	0.11	0.1	0.27	0.26	0.05	0.05	0.77	0.53	0.1	0	0.16	0.29	0.11	0.31	0.08	0.41	0.27	0.24	19.92	11.61	16.37	13.33	0.66	2.73	1.13	1.75	0	0	0	0	1	1	1	1	-0.594	0.499	-0.225	-0.035	5.895	2.616	5.935	2.655	0.7815	1	0.9792	1	1.976e-21
Niben101Scf03143g12003	22.26	16.81	20.59	20.36	18.12	17.02	16.27	16.55	20.41	16.83	18.84	16.89	17.36	17.19	17.61	17.39	21.85	22.19	20.56	22.43	40	37.44	35.41	33.15	28.21	35.22	36.02	36.24	0	0	0	0	1	1	1	1	-0.234	-0.133	-0.201	0.122	0.867	0.763	0.745	0.641	0.3141	1	0.4729	0.3178	1.984e-16
Niben101Scf03145g07012	1.77	1.77	1.32	2.12	1.69	2.32	0.77	1.56	2.02	1.64	2.41	2	1.72	1.62	2.69	1.84	1.67	2.04	1.53	1.35	5.63	4.3	3.56	4.01	2.17	3.06	4.8	3.05	0	0	0	0	1	1	1	1	-0.129	0.198	0.176	-0.098	1.314	0.9	1.413	0.999	0.9254	1	0.9119	0.8162	8.796e-07
Niben101Scf03152g00014	13.23	14.3	18.06	17.8	15.18	13.56	11.15	13.05	16.03	13.71	15.75	14.75	14.73	13.15	15.5	15.35	24.96	21.83	20.28	26.65	122.37	117.94	105.64	87.14	29.39	52.31	49.98	48.48	0	0	0	0	1	1	1	1	-0.259	-0.075	-0.109	0.564	2.771	1.506	2.207	0.942	0.498	1	0.8851	0.0004781	9.511e-70
Niben101Scf03185g01019	5.02	5.84	5.96	4.98	5.64	6.39	4.91	4.85	6.59	5.58	5.29	5.35	6.07	6.39	7.38	5.78	6.58	5.65	8.67	7.4	17.37	16.05	12.4	14	7.88	15.65	16.49	16.79	0	0	0	0	1	1	1	1	0.003	0.067	0.234	0.381	1.455	1.382	1.074	1.001	1	1	0.7277	0.06942	1.61e-14
Niben101Scf03202g04019	23.44	23.45	23.57	21.89	23.4	22.05	22.62	19.57	21.13	22.49	25.27	22.24	26.18	25.42	21.83	22.71	22.37	24.32	23.62	21.38	39.94	37.3	42.22	35.09	34.06	39.88	43.45	39.59	0	0	0	0	1	1	1	1	-0.074	-0.019	0.057	-0.012	0.743	0.766	0.754	0.778	0.8442	1	0.9199	0.939	2.982e-13
Niben101Scf03202g05005	21.61	14.78	16.97	23.32	14.56	16.75	11.98	14.23	19.35	19	16.33	14.89	14.03	14.03	14.76	12.33	28.47	32.21	23.03	30.33	75.12	64.26	67.75	58	27.08	51.82	54.51	49.93	0	0	0	0	1	1	1	1	-0.414	-0.14	-0.476	0.571	1.789	1.257	1.217	0.686	0.2369	1	0.1712	0.001494	3.991e-25
Niben101Scf03209g00030	3.72	4.07	3.9	3.5	3.95	4.24	4.29	3.99	4.67	4.47	4.4	4.92	4.03	5.29	5.11	4.86	2.87	3	2.98	2.63	8.77	5.85	6.86	6.58	4.91	5.66	6.57	6.8	0	0	0	0	1	1	1	1	0.118	0.281	0.341	-0.406	0.88	0.655	1.286	1.06	0.8486	1	0.3599	0.02304	9.018e-09
Niben101Scf03210g00020	2.48	2.03	2.12	1.63	1.69	2.58	2.12	1.94	1.73	2.38	2.93	2.04	1.4	1.76	2.37	2.51	1.95	1.73	2.35	2.4	3.95	4.44	5.46	5.91	2.59	3.67	3.53	3.55	0	0	0	0	1	1	1	1	0.021	0.142	-0.022	0.048	1.268	0.7	1.22	0.652	1	1	1	0.9101	3.488e-09
Niben101Scf03239g00007	3.07	3.75	3.61	3.6	3.33	4.02	4.39	3.13	3.85	3.41	4.19	3.84	4.68	4.48	3.95	3.68	3.83	3.1	5.96	4.93	18.56	16.05	16.06	15.44	6.37	13.21	14.54	14.04	0	0	0	0	1	1	1	1	0.083	0.12	0.254	0.352	2.232	1.777	1.881	1.425	0.9408	1	0.7385	0.1421	1.634e-26
Niben101Scf03241g00004	28.46	27.04	32.23	27.66	27.44	26.86	24.74	26.58	28.45	26.35	26.84	24.09	28.22	27.47	26.31	25.94	25.4	25.34	28.33	26.58	56.51	52.22	52.64	50.49	36.09	46.94	47.53	44.88	0	0	0	0	1	1	1	1	-0.126	-0.125	-0.096	-0.126	0.877	0.606	1.002	0.731	0.6491	1	0.8096	0.2603	4.109e-19
Niben101Scf03326g05010	1.54	1.71	1.66	1.18	2.75	2.19	1.24	2.21	1.78	1.11	1.73	2.43	1.83	1.69	1.85	1.33	1.87	1.68	3.26	1.93	12.83	13.5	9.56	9.7	3.82	6.28	6.39	8	0	0	0	0	1	1	1	1	0.47	0.205	0.137	0.527	2.901	2.005	2.375	1.479	0.5102	1	0.9434	0.08645	1.464e-27
Niben101Scf03341g02012	61.87	63.08	65.49	62.96	66.82	64.83	57.94	57.91	65.18	58.07	63.58	58.55	63.81	64.21	66.9	66.45	81.86	85.59	96.04	92.05	184.13	173.37	180.28	164.76	98.82	145.91	155.14	154.09	0	0	0	0	1	1	1	1	-0.033	-0.047	0.045	0.489	1.471	1.128	0.982	0.64	0.9595	1	0.9542	3.824e-05	1.584e-37
Niben101Scf03376g00009	3.48	2.14	2.64	2.32	4.08	4.55	3.67	2.59	3.03	3.61	3.72	3.36	2.58	3.89	3.74	3.63	2.51	2.09	2.31	2.33	6.06	5	5.32	5.48	2.92	5.04	4.39	5.2	0	0	0	0	1	1	1	1	0.508	0.381	0.389	-0.183	1.051	0.737	1.235	0.921	0.2252	1	0.475	0.4447	1.819e-07
Niben101Scf03376g05017	74.98	61.85	59.01	72.63	58.21	52.62	43.07	46.26	71.34	64.35	57.14	54.36	57.03	64.87	63.32	55.56	89.07	97.7	92.28	87.76	485.39	451.94	500.03	388.31	111.04	186.95	195.14	171.69	0	0	0	0	1	1	1	1	-0.423	-0.119	-0.158	0.45	2.765	1.308	2.315	0.858	0.1109	1	0.756	0.002759	1.252e-76
Niben101Scf03400g02001	5.08	3.8	3.38	3.9	4	2.97	3.41	3.72	3.95	2.87	3.3	2.58	3.55	4.41	3.9	4.3	3.83	4.38	3.45	3.95	7.14	6.8	7.26	6.33	4.76	7.39	6.89	7	0	0	0	0	1	1	1	1	-0.195	-0.347	-0.002	-0.051	0.77	0.692	0.821	0.744	0.7137	1	1	0.8243	4.292e-06
Niben101Scf03404g00007	2.66	3.21	1.72	2.66	3.02	4.59	4.23	4.26	2.89	4.06	2.09	3.26	5.32	3.6	3.59	2.92	2.63	3.21	2.67	2.6	4.76	8.59	8.52	6.88	6.27	5.12	3.58	3.55	0	0	0	0	1	1	1	1	0.646	0.267	0.586	0.108	1.485	0.85	1.378	0.743	0.1792	1	0.281	0.723	1.591e-09
Niben101Scf03432g00002	1.36	0.96	2.01	1.04	1.78	1.4	1.34	2.26	1.25	1.15	1.26	1.85	1.61	1.1	1.21	1.23	1.95	0.87	2.12	1.35	2.65	2.93	1.8	2.28	1.84	3.06	2.49	3.55	0	0	0	0	1	1	1	1	0.341	0.043	-0.041	0.25	0.852	1.033	0.602	0.783	0.7021	1	0.9969	0.4928	0.004269
Niben101Scf03432g00021	6.32	6.16	6.65	7.89	7.59	6.61	6.15	7.17	8.04	8.37	7.59	7.11	7.74	8.96	7.91	7.52	7.46	5.75	7.38	8.17	11.58	12.04	11.77	11.35	10.94	13.91	13.09	12.05	0	0	0	0	1	1	1	1	0.024	0.202	0.24	0.097	0.786	0.886	0.69	0.789	0.9851	1	0.473	0.5524	5.196e-10
Niben101Scf03479g05050	1.3	2.25	2.01	1.33	2.58	1.79	2.74	2.53	2.41	1.72	2.2	2.53	3.12	2.42	1.79	1.79	2.51	1.22	1.88	1.93	10.12	8.92	9.47	6.37	2.88	4.05	3.85	3.85	0	0	0	0	1	1	1	1	0.48	0.358	0.4	0.145	2.335	1.086	2.191	0.942	0.3849	1	0.5763	0.6843	5.599e-24
Niben101Scf03482g01011	1.18	0.8	0.46	1.33	0.89	1.14	0.41	0.86	0.87	1.15	1.05	1.17	0.38	0.66	0.32	0.41	1.71	0.97	1.06	1.59	34.48	33	47.13	31.09	2.97	2.93	3.13	2.35	0	0	0	0	1	1	1	1	-0.185	0.156	-1.143	0.502	5.251	1.577	4.75	1.076	0.8958	1	0.09136	0.1015	1.215e-107
Niben101Scf03517g00001	0.35	0.27	0.11	0.25	0.31	0.04	0.46	0.16	0.29	0.16	0.26	0.34	0.11	0.15	0.05	0.31	0.28	0.2	0.35	0.24	1.57	1.13	0.99	1.01	1.27	0.83	0.77	1.05	0	0	0	0	1	1	1	1	-0.025	0.083	-0.638	0.135	2.22	1.964	2.09	1.832	1	1	0.7859	0.9181	4.318e-08
Niben101Scf03526g01002	16.94	13.98	17.15	14.3	14.92	15.35	15.7	13.53	19.78	14.86	16.59	12.56	16.4	14.62	16.87	16.52	12.88	10.38	19.62	16.01	29.71	31.96	27.29	22.19	21.7	29.27	31.22	29.99	0	0	0	0	1	1	1	1	-0.066	0.033	0.049	-0.078	0.834	0.848	0.911	0.926	0.9329	1	0.9732	0.6839	2.876e-07
Niben101Scf03530g02009	27.22	23.19	22.82	23.17	27.26	23.27	26.49	25.61	21.76	22.12	25.59	22.09	27.04	22.55	28.63	23.23	29.62	33.33	36.13	30.67	98.34	86.69	99.37	75.46	50.14	49.17	48.89	56.13	0	0	0	0	1	1	1	1	0.091	-0.074	0.077	0.429	1.9	1.084	1.472	0.655	0.8239	1	0.8965	0.0003145	9.831e-64
Niben101Scf03539g00002	0.06	0.05	0.17	0.1	0	0	0	0	0	0	0.05	0	0.11	0	0.11	0.15	0	0	0.35	0.1	3.95	3.92	5.86	3.84	0.19	1.28	1.54	0.85	0	0	0	0	1	1	1	1	-3.997	-2.486	0.028	0.294	5.433	3.261	5.151	2.977	0.2774	1	1	0.8759	3.26e-19
Niben101Scf03548g02029	0.83	0.96	0.86	0.54	0.98	1.05	0.52	0.32	0.63	0.62	0.73	0.39	1.13	0.96	1.11	0.56	0.92	0.25	0.75	0.78	1.46	1.79	2.26	1.39	1.32	2.23	1.68	1.65	0	0	0	0	1	1	1	1	-0.116	-0.425	0.235	-0.202	1.115	1.113	1.318	1.316	0.9479	1	0.9081	0.6196	0.0009164
Niben101Scf03565g07015	49.77	47.34	49.26	53.1	49.11	44.92	36.87	37.85	47.85	48.27	49.87	43.07	48.33	46.87	46.66	43.07	71.01	65.74	67.4	69.08	356.95	346.56	290.84	324.28	82.93	119.03	114.63	115.06	0	0	0	0	1	1	1	1	-0.24	-0.078	-0.11	0.454	2.724	1.114	2.27	0.66	0.3427	1	0.8125	0.0001742	5.386e-115
Niben101Scf03565g07018	20.19	14.89	18.12	18.98	19.49	16.62	13.17	15.53	17.09	15.84	17.69	18.44	17.74	19.1	17.5	19.7	18.3	17.5	18.64	18.14	48.98	46.55	48.35	39.44	25.19	32.91	35.25	33.54	0	0	0	0	1	1	1	1	-0.152	-0.064	0.037	0.009	1.344	0.814	1.335	0.805	0.6652	1	0.9737	0.9644	1.809e-28
Niben101Scf03565g07023	3.66	3.27	3.33	3.9	2.71	3.19	4.18	4.21	3.42	3.57	3.66	3.84	2.96	2.94	4.11	3.02	3.15	5.09	2.43	3.45	15.26	11.28	12.36	11.09	4.62	5.24	5.57	6.2	0	0	0	0	1	1	1	1	0.004	0.033	-0.115	-0.02	1.816	0.61	1.836	0.629	1	1	0.9231	0.9711	5.244e-23
Niben101Scf03576g01001	0.83	0.91	0.75	0.89	1.07	1.01	0.77	0.86	1.2	0.94	0.99	0.97	1.13	1.03	1.21	1.28	1.44	1.27	0.98	1.11	1.68	2.22	2.17	1.35	1.32	2.11	1.54	2.3	0	0	0	0	1	1	1	1	0.144	0.28	0.467	0.498	1.125	1.099	0.628	0.602	0.925	1	0.5756	0.09937	2.363e-05
Niben101Scf03584g02010	7.73	6.1	5.22	7.1	6.97	7.74	6.15	6.09	6.26	7.06	8.27	7.93	8.39	7.13	7.28	7.72	5.3	4.53	7.85	5.61	12.23	12.28	8.39	10.29	8.92	10.94	13.09	11.6	0	0	0	0	1	1	1	1	0.046	0.172	0.224	-0.163	0.72	0.767	0.883	0.93	0.9699	1	0.6906	0.4106	2.534e-05
Niben101Scf03595g01008	0.59	0.48	0.69	0.44	0.4	0.52	0.1	0.49	0.53	0.49	0.37	0.63	0.32	0.59	0.32	0.31	0.44	0.81	0.43	0.51	2.22	2.6	2.17	2.49	0.85	1.16	1.9	1.25	0	0	0	0	1	1	1	1	-0.507	-0.109	-0.555	-0.03	2.103	1.229	2.134	1.261	0.6253	1	0.7259	1	8.176e-12
Niben101Scf03597g00014	12.58	10.39	9.52	11.73	10.03	10.15	9.55	8.47	12.71	10.63	11.09	9.3	12.31	10.36	10.12	10.69	13.6	12.16	15.5	12.8	35.07	32.53	37.93	32.77	17.03	21.76	24.33	19.99	0	0	0	0	1	1	1	1	-0.208	-0.017	-0.023	0.291	1.644	0.911	1.353	0.62	0.5226	1	0.9947	0.03665	5.163e-39
Niben101Scf03634g09008	7.91	10.5	9.52	9.32	9.41	9.84	10.48	9.87	9.82	9.23	9.21	10.03	10.59	8.96	8.86	10.13	9.29	9.52	11.22	9.66	22.52	20.26	19.03	20.92	13.21	14.99	15.77	17.34	0	0	0	0	1	1	1	1	0.085	0.037	0.051	0.091	1.147	0.716	1.057	0.625	0.8433	1	0.9547	0.5172	1.632e-24
Niben101Scf03711g00002	11.28	7.76	8.03	9.57	12.39	11.59	11.15	10.24	9.53	9.6	8.79	9.1	10.8	10.8	11.76	10.08	9.89	9.92	13.93	9.53	38.59	44.1	39.2	34.21	17.31	20.23	14.5	15.94	0	0	0	0	1	1	1	1	0.312	0.018	0.247	0.242	2.091	0.894	1.85	0.653	0.3001	1	0.5144	0.1201	9.606e-53
Niben101Scf03714g00001	16.24	18.58	20.18	19.08	16.65	20.34	18.85	17.15	23.78	18.55	21.09	19.37	21.23	18.51	17.87	19.39	20.85	20.81	19.15	20.81	53.69	57.51	57.96	48.63	27.78	41.74	40.05	46.73	0	0	0	0	1	1	1	1	-0.022	0.159	0.056	0.139	1.555	1.076	1.416	0.937	0.9859	1	0.9458	0.3434	1.544e-34
Niben101Scf03735g05003	6.2	5.73	4.93	4.78	5.86	6.47	4.65	4.96	6.55	7.02	5.65	5.21	5.64	5.36	6.7	5.53	4.27	2.95	5.69	5.24	9.8	8.5	9.56	6.45	7.97	7.84	7.97	8.75	0	0	0	0	1	1	1	1	0.027	0.18	0.107	-0.239	0.663	0.589	0.902	0.828	0.9935	1	0.9134	0.2085	0.0001467
Niben101Scf03747g04004	27.51	19.97	19.5	25.79	21.31	18.28	14.56	13.05	18.87	18.1	24.23	17.62	18.44	21.67	22.93	19.8	18.3	17.05	17.18	16.55	75.67	72	86.74	65.89	34.44	56.9	55.19	50.43	0	0	0	0	1	1	1	1	-0.462	-0.236	-0.164	-0.425	1.694	1.086	2.12	1.512	0.1204	1	0.7837	0.01202	9.056e-27
Niben101Scf03768g03011	41.51	37.91	36.36	40.38	39.47	35.43	32.89	33	44.14	38.42	36.16	35.43	41.93	38.49	39.86	39.6	52.43	53.18	63.99	49.38	167.41	169.03	179.07	153.11	70.52	84.77	86.99	88.27	0	0	0	0	1	1	1	1	-0.148	-0.019	0.034	0.488	2.098	1.082	1.61	0.594	0.6119	1	0.9701	1.615e-05	1.321e-81
Niben101Scf03781g01004	0.59	0.96	0.4	0.89	0.71	0.66	0.72	0.59	0.43	0.7	1.15	0.54	0.59	0.51	0.47	0.77	0.4	0.46	0.67	0.95	1.68	1.18	1.31	1.6	1.04	1.53	1.18	1.7	0	0	0	0	1	1	1	1	-0.097	-0.04	-0.277	-0.184	0.996	0.914	1.181	1.099	0.9723	1	0.8876	0.6658	0.002077
Niben101Scf03804g05014	10.86	9.26	8.31	8.58	8.88	10.15	8.16	7.49	9.53	7.72	8.22	9.15	7.42	10.21	8.54	11.41	13.64	13.89	10.75	13.21	25.93	26.44	33.33	29.4	15.76	20.02	19.94	21.59	0	0	0	0	1	1	1	1	-0.089	-0.097	0.021	0.476	1.638	1.063	1.162	0.587	0.879	1	1	0.001692	7.58e-31
Niben101Scf03852g00023	4.19	5.09	4.07	4.09	6.26	5.29	3.92	3.24	5.73	4.06	4.81	3.7	5.81	5.66	5.75	4.3	5.06	6.36	4.71	5.95	13.59	14.97	14.39	9.45	8.11	10.78	13	11.95	0	0	0	0	1	1	1	1	0.109	0.067	0.299	0.337	1.584	1.328	1.247	0.991	0.9074	1	0.6242	0.1269	8.697e-16
Niben101Scf03853g03012	23.38	25.06	23.97	22.88	27.84	25.02	33.67	26.1	23.06	19.13	30.09	24.53	24.51	23.29	21.56	27.37	33.57	30.63	21.54	24.49	101.92	85.84	80.2	75.54	33.4	56.85	45.67	47.98	0	0	0	0	1	1	1	1	0.241	0.021	0.022	0.209	1.849	0.949	1.64	0.74	0.5403	1	0.9997	0.2323	1.261e-31
Niben101Scf03860g05006	5.25	6.53	4.36	5.47	5.73	4.81	4.54	5.72	4.62	6.03	5.55	6.47	6.72	5.66	5.9	6.34	4.35	5.65	6.98	6.72	40.97	36.45	27.96	31.42	11.42	11.11	13.05	10.35	0	0	0	0	1	1	1	1	-0.058	0.068	0.189	0.134	2.657	1.084	2.523	0.95	0.9562	1	0.7573	0.4901	1.313e-63
Niben101Scf03885g05004	5.08	4.34	4.76	5.23	4.97	5.38	4.75	5.23	4.14	3.9	5.65	5.84	5.43	4.92	5.96	4.6	4.86	6.31	6.04	6.49	16.83	11.99	19.67	12.91	6.09	10.03	10.19	10.15	0	0	0	0	1	1	1	1	0.068	0.004	0.11	0.288	1.66	0.91	1.372	0.622	0.9506	1	0.9194	0.1661	9.113e-20
Niben101Scf03888g01001	0.83	0.54	0.8	0.79	0.98	0.79	1.34	0.81	1.25	0.78	1.57	1.12	0.86	2.35	1.58	0.67	1.24	0.92	1.06	1.35	2.33	2.12	1.44	2.24	1.6	2.19	2.22	2.65	0	0	0	0	1	1	1	1	0.402	0.661	0.839	0.638	1.453	1.545	0.816	0.909	0.7203	1	0.2357	0.08355	7.821e-06
Niben101Scf03903g02005	1	1.18	1.15	1.18	1.55	1.49	0.83	1.46	1.01	0.74	1.83	1.36	1.72	1.54	1.37	1.02	1.04	1.37	1.57	0.78	3.73	4.11	4.6	3.04	2.69	4.34	4.58	4.75	0	0	0	0	1	1	1	1	0.242	0.109	0.314	0.058	1.769	1.849	1.712	1.792	0.8305	1	0.7898	0.875	6.799e-11
Niben101Scf03929g01008	5.2	5.3	4.3	5.42	5.42	5.86	6.2	4.21	4.38	4.88	3.51	3.41	3.92	3.01	3.69	3.63	6.02	6.26	6.67	6.49	8.06	11.38	11.41	9.28	7.22	13.38	9.79	13.35	0	0	0	0	1	1	1	1	0.101	-0.317	-0.497	0.33	0.988	1.111	0.659	0.781	0.9006	1	0.2267	0.1019	8.076e-08
Niben101Scf03930g00022	1.42	1.39	0.8	1.28	1.78	1.14	2.01	0.75	1.59	1.48	1.36	1.02	0.97	2.28	1.27	1.79	2.03	1.48	1.14	1.55	5.95	4.77	5.73	3.71	1.37	3.06	3.31	2.8	0	0	0	0	1	1	1	1	0.216	0.154	0.341	0.339	2.033	1.102	1.694	0.763	0.8611	1	0.7808	0.3738	1.886e-11
Niben101Scf03946g00015	12.81	9.64	10.44	10.6	10.17	12.29	11.1	9.38	12.03	11.08	13.03	10.71	15.11	14.55	13.55	11.46	11.04	9.31	15.61	12.33	30.74	29.51	27.51	27.42	15.76	19.69	18.08	22.44	0	0	0	0	1	1	1	1	-0.015	0.108	0.329	0.157	1.406	0.806	1.248	0.648	0.9978	1	0.3019	0.3485	3.136e-23
Niben101Scf03949g01008	2.18	3.05	2.24	2.17	2.26	2.84	1.81	2.75	2.45	2.13	2.62	2.43	2.8	2.94	2.43	2.51	2.59	2.09	3.06	3.34	11.64	11.1	15.38	9.7	3.02	6.48	7.11	5.55	0	0	0	0	1	1	1	1	0.004	-0.005	0.139	0.21	2.306	1.2	2.096	0.99	1	1	0.9235	0.4529	7.956e-25
Niben101Scf03964g04034	0.12	0.11	0.17	0.15	0.18	0.26	0.21	0.22	0.05	0.16	0.26	0.34	0.27	0.51	0.05	0.31	0.08	0.1	0.27	0.3	2.06	2.22	2.17	1.65	0.38	0.12	0.95	0.85	0	0	0	0	1	1	1	1	0.639	0.542	0.968	0.513	3.828	2.012	3.322	1.504	0.8166	1	0.645	0.5957	2.16e-14
Niben101Scf03966g00004	14.58	9.05	9.75	11.83	10.03	9.14	8.06	8.47	11.22	10.96	8.95	8.47	9.57	8.89	10.33	7.72	13.8	13.28	13.65	11.92	25.22	24.65	23.95	25.06	13.92	23.12	23.33	26.59	0	0	0	0	1	1	1	1	-0.338	-0.189	-0.307	0.22	1.129	0.944	0.909	0.724	0.3467	1	0.4644	0.2233	2.248e-12
Niben101Scf03977g01014	9.74	10.39	9.86	9.76	8.39	9.05	7.9	8.25	9.53	9.28	11.36	7.88	8.39	9.33	10.39	9.77	9.21	10.33	8.2	10.71	20.13	16.53	15.79	18.9	12.74	14.74	18.89	14.29	0	0	0	0	1	1	1	1	-0.241	-0.065	-0.069	-0.049	0.842	0.61	0.891	0.659	0.4618	1	0.9332	0.7779	2.457e-10
Niben101Scf04003g01002	1.18	0.64	1.03	0.94	1.42	0.61	0.83	0.81	1.73	1.68	1.52	0.44	1.29	1.76	1.69	0.92	1	1.07	0.51	0.98	4.65	5.1	3.11	2.36	1.6	2.35	1.4	1.75	0	0	0	0	1	1	1	1	-0.038	0.508	0.568	-0.093	1.999	0.911	2.094	1.005	1	1	0.5929	0.8737	1.063e-08
Niben101Scf04010g01005	3.48	3.21	2.7	2.76	2.66	1.97	2.48	2.05	2.84	4.47	2.2	2.09	2.74	2.94	2.69	2.05	3.47	3	2.63	3.48	5.85	6.47	5.68	8.1	2.88	5.78	4.85	6.3	0	0	0	0	1	1	1	1	-0.404	-0.053	-0.227	0.054	1.105	0.705	1.051	0.652	0.5032	1	0.8323	0.8686	2.347e-06
Niben101Scf04077g01013	1.42	1.02	2.12	1.28	1.38	2.01	1.29	1.46	1.68	1.52	1.83	1.51	1.83	1.4	1.37	1.07	1.59	1.53	1.22	1.62	4.98	5.1	3.2	4.81	1.51	3.43	4.08	3.15	0	0	0	0	1	1	1	1	0.084	0.167	-0.037	0.037	1.632	1.065	1.596	1.029	0.9658	1	1	0.9511	9.472e-10
Niben101Scf04077g06008	6.67	7.28	6.77	5.92	6.57	6.82	5.27	5.45	8.81	7.59	6.54	6.72	8.06	6.61	7.38	7.93	8.37	6.31	8.51	8.17	39.62	37.39	45.83	34.04	9.2	13.13	12.6	12.45	0	0	0	0	1	1	1	1	-0.137	0.158	0.177	0.243	2.558	0.832	2.315	0.59	0.7841	1	0.7438	0.1425	1.97e-73
Niben101Scf04078g00006	0.89	1.45	0.8	0.74	0.93	1.44	1.14	1.46	3.13	0.9	1.36	0.63	1.51	2.2	2	1.43	1.28	0.97	1.61	1.79	2.81	3.78	12.76	2.78	6.13	2.81	3.76	4.25	0	0	0	0	1	1	1	1	0.355	0.631	0.873	0.547	2.509	2.121	1.963	1.575	0.8411	1	0.4449	0.3142	5.512e-08
Niben101Scf04098g00017	6.2	6.27	6.82	6.21	7.5	6.61	7.07	6.42	6.93	6.77	5.86	5.89	6.93	8.01	6.38	5.78	7.46	7.17	8.67	7.03	31.83	26.63	32.7	25.18	9.39	12.14	14.09	15.94	0	0	0	0	1	1	1	1	0.116	0	0.079	0.251	2.188	1.014	1.938	0.764	0.8418	1	0.9266	0.1351	7.953e-51
Niben101Scf04106g03006	8.27	10.23	10.61	9.27	7.86	7.79	10.48	8.95	8.91	9.52	8.48	9.64	10.91	9.77	8.75	8.39	10.09	14.04	8.28	8.85	28.42	27.72	26.39	22.61	14.58	15.94	16.36	16.44	0	0	0	0	1	1	1	1	-0.133	-0.07	-0.023	0.095	1.452	0.722	1.357	0.627	0.7912	1	0.9974	0.5627	4.405e-25
Niben101Scf04133g02033	2.48	2.25	2.64	2.32	1.78	1.66	1.7	1.29	2.7	1.85	2.67	2.29	2.58	2.94	2.69	2.92	1.99	2.24	2.67	2.2	6.6	6.09	5.01	6.33	2.55	4.54	5.03	4.9	0	0	0	0	1	1	1	1	-0.579	-0.034	0.199	-0.088	1.309	0.815	1.397	0.903	0.1779	1	0.8158	0.7526	1.323e-11
Niben101Scf04148g00002	2.54	2.2	2.52	2.47	1.95	1.79	1.86	2.26	2.21	1.23	2.51	2.38	2.8	2.87	1.48	2.56	1.95	1.42	3.1	3.11	20.78	18.65	20.93	19.95	3.11	4.25	5.48	6.7	0	0	0	0	1	1	1	1	-0.306	-0.231	-0.012	-0.002	3.044	1.004	3.047	1.007	0.6895	1	1	0.9852	7.165e-38
Niben101Scf04196g00004	1.65	0.86	1.2	1.04	1.24	1.31	1.24	1.67	1.68	1.72	0.73	0.97	1.94	1.32	1.37	0.87	1.63	0.81	2.71	1.62	3.68	2.83	4.15	3.5	1.7	2.89	3.76	3.15	0	0	0	0	1	1	1	1	0.205	0.126	0.217	0.532	1.579	1.279	1.048	0.748	0.8897	1	0.9158	0.1525	9.096e-07
Niben101Scf04283g03002	0	0.32	0.52	0	0.09	0	0.15	0.05	0.29	0.04	0.1	0.15	0.11	0.07	0.05	0.05	0.4	0.36	0.2	0.3	16.24	14.68	22.46	13.12	0.33	0.95	1.22	1.2	0	0	0	0	1	1	1	1	-1.431	-0.513	-1.453	0.585	6.293	2.136	5.713	1.554	0.4672	1	0.4664	0.3948	7.694e-48
Niben101Scf04290g03005	2.18	1.98	1.89	2.47	2.89	2.19	3.05	2.86	3.32	2.05	3.14	2.14	2.63	3.01	2.53	2.66	3.11	2.85	2.47	3.14	6.06	6.75	8.16	6.24	4.06	5.12	5.39	5.45	0	0	0	0	1	1	1	1	0.355	0.307	0.334	0.439	1.67	1.225	1.231	0.787	0.4592	1	0.5617	0.04068	3.556e-20
Niben101Scf04323g04024	7.56	6.1	5.39	7.79	6.04	7.79	5.01	4.64	7.22	7.26	8.11	7.64	5.43	6.39	5.64	9.31	5.98	6.16	9.3	10.2	38.7	22	39.69	28.77	9.34	16.89	14.73	12.3	0	0	0	0	1	1	1	1	-0.19	0.17	-0.003	0.241	2.264	0.988	2.024	0.748	0.8042	1	1	0.3438	3.434e-24
Niben101Scf04392g05013	0.94	0.64	0.75	0.69	0.18	0.79	0.77	0.75	0.53	0.9	0.73	0.68	0.65	0.37	0.79	0.72	0.68	0.61	1.14	0.64	1.95	1.7	1.62	1.31	0.94	1.4	1.77	1.35	0	0	0	0	1	1	1	1	-0.285	-0.069	-0.219	0.034	1.115	0.859	1.082	0.825	0.8262	1	0.9134	1	0.0003623
Niben101Scf04396g01010	22.97	23.29	22.25	23.12	23.75	19.82	17.66	18.6	22.58	19.45	21.4	20.49	21.07	22.85	25.1	24.3	23.92	24.78	26.68	25.71	42.05	38.72	40.59	35.81	30.52	44.14	43.86	44.48	0	0	0	0	1	1	1	1	-0.197	-0.128	0.027	0.142	0.777	0.831	0.636	0.689	0.4823	1	0.986	0.2788	1.724e-11
Niben101Scf04401g00001	3.07	3.32	1.89	1.68	3.42	2.89	2.01	2.8	4	3.37	2.67	3.11	3.6	4.41	3.01	3.48	2.27	2.49	3.49	2.3	6.49	5.67	5.91	5.74	3.73	3.96	4.35	4.9	0	0	0	0	1	1	1	1	0.171	0.408	0.535	0.089	1.259	0.769	1.171	0.68	0.8433	1	0.2387	0.7606	9.7e-10
Niben101Scf04407g00002	14.05	11.51	12.44	13.41	10.97	10.59	10.33	11.7	11.84	11.98	10.78	11.44	12.69	9.4	12.6	9.98	18.62	15.93	15.54	17.19	40.16	43.01	36.63	38.43	17.78	31.71	26.14	26.79	0	0	0	0	1	1	1	1	-0.239	-0.158	-0.198	0.389	1.621	0.995	1.232	0.607	0.476	1	0.6421	0.007477	1.171e-33
Niben101Scf04421g00002	5.31	6.05	5.22	5.57	5.37	4.9	4.39	5.01	6.79	6.2	6.12	6.28	5.81	6.24	4.85	4.91	7.34	6	8.67	6.25	31.45	26.39	20.12	26.07	8.68	16.39	15.9	18.04	0	0	0	0	1	1	1	1	-0.171	0.195	-0.029	0.352	2.228	1.412	1.876	1.06	0.7917	1	0.9995	0.07956	5.462e-35
Niben101Scf04440g00008	0	0	0.06	0.1	0	0.04	0.05	0.11	0.1	0.04	0.05	0.1	0	0	0.05	0	0.04	0	0.2	0.07	1.52	2.03	2.17	1.27	0.52	0.45	0.27	0.25	0	0	0	0	1	1	1	1	0.209	0.711	-1.181	0.877	5.215	3.023	4.36	2.164	1	1	0.934	0.4358	4.339e-21
Niben101Scf04487g04005	13.99	10.55	12.9	14.4	13.5	15.22	12.81	13.8	12.18	11.41	11.41	13.58	16.18	13.88	12.23	14.43	13.36	14.35	13.06	14.32	40	35.65	40.28	31	17.64	26.55	24.74	23.09	0	0	0	0	1	1	1	1	0.095	-0.094	0.13	0.087	1.501	0.829	1.414	0.741	0.8486	1	0.8039	0.5793	1.251e-31
Niben101Scf04503g01013	9.8	8.89	9.06	8.43	8.84	9.05	9.5	9.71	11.17	8.54	10.31	7.74	9.41	8.74	9.7	10.33	10.21	11.45	11.22	11.42	23.65	18.65	19.03	20.2	15.43	19.74	22.93	23.59	0	0	0	0	1	1	1	1	0.036	0.061	0.083	0.293	1.172	1.175	0.879	0.882	0.9687	1	0.9161	0.04654	1.769e-18
Niben101Scf04528g02001	3.13	2.62	3.04	2.66	2.97	3.15	1.45	1.51	2.6	1.11	3.61	2.04	3.55	2.64	3.48	2.81	3.35	2.04	4.71	2.97	8.28	7.6	7.58	7.63	2.59	7.64	6.93	7.1	0	0	0	0	1	1	1	1	-0.323	-0.299	0.129	0.196	1.44	1.084	1.244	0.888	0.7331	1	0.9542	0.6164	3.624e-06
Niben101Scf04551g01014	2.3	1.98	2.24	1.97	1.78	2.71	1.65	3.24	3.23	3.08	3.51	1.41	1.56	1.62	2.06	2.25	2.91	4.22	2.43	2.2	10.61	13.36	15.11	14.34	5.28	6.77	4.98	7.4	0	0	0	0	1	1	1	1	0.141	0.403	-0.171	0.457	2.653	1.524	2.197	1.068	0.9041	1	0.8973	0.09787	2.463e-27
Niben101Scf04552g02002	9.15	9.85	8.31	8.92	7.68	7.22	9.09	8.63	7.94	8.87	7.33	7.3	7.04	8.6	8.54	7.42	13.36	13.13	14.4	11.79	94.5	87.58	128.91	66.73	15.71	24.32	23.47	23.09	0	0	0	0	1	1	1	1	-0.155	-0.203	-0.201	0.538	3.38	1.256	2.842	0.718	0.7791	1	0.729	0.001813	2.838e-90
Niben101Scf04627g02003	21.61	16.6	16.29	19.53	17.72	12.95	12.34	14.23	16.41	16.01	18.52	16.16	15.7	18.07	19.14	14.78	17.54	20.71	19.3	17.02	88.38	83.71	101.53	71.66	31.18	58.92	53.87	47.58	0	0	0	0	1	1	1	1	-0.369	-0.142	-0.13	0.01	2.222	1.372	2.212	1.363	0.2562	1	0.8523	0.9655	1.194e-44
Niben101Scf04639g12012	12.52	12.42	9.98	12.77	9.86	10.15	11.15	12.13	11.22	9.4	11.15	12.02	10.32	10.65	12.71	11.1	16.83	19.9	14.16	17.23	27.06	30.41	26.3	27.04	22.17	28.2	24.92	27.09	0	0	0	0	1	1	1	1	-0.144	-0.127	-0.09	0.51	1.214	1.101	0.705	0.591	0.7085	1	0.8836	6.282e-05	7.42e-24
Niben101Scf04654g02012	0.83	0.64	0.63	0.64	0.71	0.61	0.62	0.43	0.67	0.78	0.89	0.24	0.59	0.37	0.74	0.36	1.12	0.87	0.94	0.54	5.2	5.76	3.79	5.15	1.37	2.52	1.72	3.15	0	0	0	0	1	1	1	1	-0.19	-0.076	-0.387	0.329	2.852	1.67	2.524	1.342	0.9162	1	0.808	0.4392	1.56e-20
Niben101Scf04654g03004	1.54	0.96	1.2	2.12	1.51	0.79	1.91	0.86	1.73	1.44	2.46	1.46	1.29	1.47	1.05	1.59	1.79	1.07	1.8	1.49	2.65	2.55	3.07	3.59	2.41	2.89	2.99	3.35	0	0	0	0	1	1	1	1	-0.21	0.266	-0.121	0.082	1.019	0.987	0.937	0.905	0.8585	1	0.9635	0.8429	0.0001539
Niben101Scf04686g02011	0.71	1.29	0.75	0.94	0.8	0.92	1.29	0.97	0.91	1.03	0.94	0.73	1.02	1.1	1.32	1.02	0.68	0.66	1.73	0.68	2.92	1.18	2.17	1.65	1.04	1.4	2.27	2.3	0	0	0	0	1	1	1	1	0.101	-0.028	0.273	0.025	1.087	0.916	1.063	0.892	0.9749	1	0.8772	0.9697	0.001711
Niben101Scf04716g00008	8.5	8.46	10.15	8.14	10.43	10.28	10.17	8.73	10.83	7.96	10.41	9.78	11.29	7.93	8.86	9.87	11.48	10.48	11.06	9.69	15.32	15.86	18.76	17.08	15.24	15.85	18.67	17.84	0	0	0	0	1	1	1	1	0.173	0.143	0.115	0.278	0.93	0.94	0.652	0.662	0.6369	1	0.844	0.04734	2.662e-13
Niben101Scf04727g02003	1.95	1.55	1.66	1.97	1.47	1.49	1.81	1.94	2.41	1.6	1.52	1.9	2.26	1.69	2.69	1.79	2.19	2.54	3.02	2.7	5.74	5.43	5.95	5.36	2.41	4.21	5.75	4.65	0	0	0	0	1	1	1	1	-0.1	0.055	0.249	0.551	1.65	1.251	1.1	0.7	0.9474	1	0.8147	0.03079	2.027e-13
Niben101Scf04745g04005	6.44	6.21	7.86	8.38	7.95	7.22	7.23	5.18	8.09	6.85	7.59	6.38	8.01	7.86	7.06	7.52	6.46	6.36	7.69	6.45	21.11	21.81	17.5	22.27	10.52	15.81	16.36	16.99	0	0	0	0	1	1	1	1	-0.065	-0.002	0.073	-0.1	1.515	1.045	1.615	1.145	0.9347	1	0.9369	0.6011	1.746e-23
Niben101Scf04749g00009	8.03	5.57	6.77	5.13	5.42	5.6	5.01	5.61	6.64	6.81	7.43	5.5	6.67	7.05	7.75	6.86	6.42	7.02	7.26	8.11	15.48	15.3	19.21	15.61	9.1	13.01	13.64	14.49	0	0	0	0	1	1	1	1	-0.23	0.055	0.158	0.185	1.369	0.984	1.185	0.799	0.5782	1	0.8039	0.3182	1.952e-19
Niben101Scf04764g09004	13.76	11.51	11.87	12.08	11.99	11.11	8.88	8.84	11.22	10.55	11.93	10.41	13.71	11.83	13.23	11.1	15.59	15.93	19.5	17.87	51.04	44.05	58.32	37.03	19.81	32.95	30.13	28.09	0	0	0	0	1	1	1	1	-0.265	-0.158	0.021	0.487	1.952	1.174	1.465	0.688	0.4679	1	1	0.00236	1.103e-38
Niben101Scf04779g01029	96.24	83	40.43	101.03	63.27	76.33	60.01	65.4	79.86	115.04	44.79	53.92	73.91	57.89	83.3	35.2	77.87	122.13	89.65	58.37	378.38	250.43	208.29	265.99	341.66	163.3	173.44	127.45	0	0	0	0	1	1	1	1	-0.275	-0.127	-0.358	0.118	1.782	1.329	1.665	1.212	0.7843	1	0.7266	0.7522	1.709e-08
Niben101Scf04785g01002	20.01	16.06	20.7	19.08	20.96	15.09	13.58	15.15	18.82	16.5	20.72	16.4	18.06	20.35	19.82	22.1	17.7	17.3	19.66	20.2	50.44	44.38	47.13	48.3	25.76	33.65	32.58	28.84	0	0	0	0	1	1	1	1	-0.224	-0.067	0.083	-0.017	1.327	0.673	1.343	0.69	0.4583	1	0.8964	0.9164	1.309e-26
Niben101Scf04785g01021	27.16	34.06	36.81	39.74	31.43	36.57	30.57	31.17	41.06	42.72	31.45	35.48	31.29	33.21	32.32	27.63	35.53	49.97	31.31	37.63	101.86	94.85	68.83	82.63	55.8	76.96	62.03	70.37	0	0	0	0	1	1	1	1	-0.087	0.129	-0.148	0.162	1.336	0.944	1.174	0.782	0.8874	1	0.7996	0.3359	6.294e-19
Niben101Scf04804g04001	24.38	21.63	21.27	23.86	21.18	21.48	21.38	18.76	21.81	25.2	25.07	26.91	18.06	19.69	20.77	21.38	35.13	38.47	25.97	31.99	126.7	102.03	133.15	123.5	51.32	52.27	52.42	49.23	0	0	0	0	1	1	1	1	-0.138	0.119	-0.189	0.527	2.412	1.171	1.885	0.644	0.6919	1	0.5722	1.394e-05	1.957e-94
Niben101Scf04819g03006	3.84	3.86	3.5	4.29	3.64	4.07	4.75	3.29	5.49	3.94	4.19	2.92	4.14	3.45	4.32	5.12	4.11	4.78	4.16	3.99	7.31	5.76	5.41	7.26	6.65	5.86	6.57	7.6	0	0	0	0	1	1	1	1	0.022	0.091	0.146	0.13	0.728	0.779	0.599	0.649	0.9959	1	0.8677	0.5322	3.904e-05
Niben101Scf04832g02001	9.98	9	8.54	7.89	9.41	8.31	9.81	9.22	7.51	7.14	7.64	7.64	10	8.08	10.39	9.26	9.69	8.5	8.04	9.96	20.84	19.03	19.76	18.18	11.09	15.24	13.37	14.74	0	0	0	0	1	1	1	1	0.055	-0.241	0.101	0.038	1.137	0.624	1.099	0.586	0.9263	1	0.8693	0.8339	1.466e-21
Niben101Scf04862g00010	28.04	24.26	28.9	28.5	24.91	24.37	23.81	20.7	27.97	26.43	25.75	24.77	26.61	26.67	26.2	22.66	33.09	34.96	33.31	33.34	68.68	68.27	56.92	54.83	40.76	50	55.73	56.28	0	0	0	0	1	1	1	1	-0.225	-0.064	-0.104	0.296	1.18	0.886	0.884	0.59	0.3697	1	0.8229	0.0132	2.39e-26
Niben101Scf04872g00002	3.07	2.57	3.67	2.81	3.06	3.24	2.12	3.29	2.55	3.12	3.72	3.5	2.69	3.53	3.48	2.51	4.98	4.68	4.12	3.99	8.77	7.74	8.98	8.35	5.66	6.98	7.88	7.35	0	0	0	0	1	1	1	1	-0.042	0.089	0.003	0.551	1.483	1.204	0.932	0.653	0.9713	1	1	0.002615	5.47e-19
Niben101Scf04899g03020	24.32	23.19	25.35	25.69	24.02	26.47	21.12	17.96	27.87	23.85	24.12	24.24	23.44	25.12	26.83	22	26.63	30.89	28.01	27.36	55.37	55.71	56.61	53.91	35.14	46.74	47.66	46.28	0	0	0	0	1	1	1	1	-0.135	0.022	-0.018	0.195	1.169	0.835	0.974	0.641	0.6848	1	0.9977	0.1212	7.604e-25
Niben101Scf04900g00006	2.72	2.14	2.64	2.61	2.44	1.62	1.6	2.21	2.21	2.34	1.94	2.77	1.83	3.45	3.69	1.84	2.55	1.48	2.12	3.34	6.93	5.19	8.34	4.64	2.5	4.42	4.67	5.05	0	0	0	0	1	1	1	1	-0.359	-0.123	0.087	-0.076	1.31	0.718	1.386	0.794	0.6462	1	0.9701	0.823	1.238e-06
Niben101Scf04905g04004	425.33	387.58	348.24	503.42	403.55	388.36	392.98	297.9	405.98	404.47	351.07	375.9	350.05	393.61	389.92	329.76	383.92	534.45	493.94	453.38	1294.11	1305.63	1589.99	1044.05	652.81	809.46	763.81	723.29	0	0	0	0	1	1	1	1	-0.167	-0.115	-0.186	0.164	1.653	0.825	1.488	0.661	0.6598	1	0.6551	0.281	9.083e-33
Niben101Scf04910g01027	34.07	38.29	36.93	36.49	37.52	35.04	29.59	33.21	37.64	34.72	39.61	33.29	36.61	38.57	43.92	35.86	39.71	40.86	40.17	36.51	76.1	76.82	62.79	67.36	63.87	67.22	66.65	60.98	0	0	0	0	1	1	1	1	-0.106	-0.006	0.088	0.108	0.956	0.828	0.848	0.719	0.7421	1	0.8439	0.3607	2.637e-20
Niben101Scf04921g00006	0.65	0.32	0.23	0.54	0.09	0.52	0.41	0.11	0.39	0.49	0.26	0.44	0.48	0	0.32	0.1	0.28	0.31	0.39	0.17	1.41	0.76	0.86	0.93	0.33	1.36	1.68	2.85	0	0	0	0	1	1	1	1	-0.597	-0.133	-0.872	-0.608	1.162	1.817	1.772	2.428	0.7554	1	0.6313	0.3844	0.03946
Niben101Scf04925g00008	0	0	0	0	0	0	0	0	0	0	0	0	0	0	0	0	0.04	0.05	0	0	73.45	65.3	66.8	43.66	0.14	0.58	0.41	0.3	0	0	0	0	1	1	1	1	0	0	0	2.163	13.273	5.895	11.255	3.86	1	1	1	0.5756	2.701e-178
Niben101Scf04934g04026	2.3	3.21	2.98	3.06	3.06	2.27	2.43	2.8	2.89	2.01	3.35	2.68	3.33	3.38	2.06	2.92	3.47	2.75	3.3	4.39	16.4	15.01	15.16	12.15	5.28	10.24	10.24	11.4	0	0	0	0	1	1	1	1	-0.132	-0.092	0.005	0.273	2.339	1.68	2.066	1.408	0.9025	1	1	0.2868	1.436e-27
Niben101Scf04977g00001	14.52	14.51	10.32	9.22	9.86	12.86	13.17	11.59	13.09	11.33	12.4	13.09	13.82	12.34	12.23	18.77	11.6	12.31	12.48	12.6	18.62	30.41	19.3	15.4	17.26	20.44	17.31	18.99	0	0	0	0	1	1	1	1	-0.032	0.04	0.239	0.014	0.786	0.609	0.772	0.595	0.9828	1	0.6687	0.9608	9.086e-06
Niben101Scf04989g01026	5.43	5.52	4.42	4.29	5.24	6.56	6.2	5.12	5.1	6.24	5.34	5.84	5.05	5.58	4.48	4.35	6.7	6.11	6.43	8.24	22.25	20.59	23.77	20.63	6.46	11.48	13.77	12.85	0	0	0	0	1	1	1	1	0.237	0.2	-0.019	0.49	2.15	1.182	1.661	0.692	0.643	1	1	0.01065	9.877e-35
Niben101Scf05005g02010	7.5	8.14	8.43	8.68	8.26	9.36	6.04	6.09	10.3	9.19	8.06	7.2	9.68	10.95	11.33	9.16	8.05	9.41	9.18	10.1	16.67	16.34	18.63	14.43	11.13	16.8	15.5	15.64	0	0	0	0	1	1	1	1	-0.132	0.086	0.325	0.166	1.01	0.851	0.845	0.685	0.8027	1	0.364	0.3438	2.557e-11
Niben101Scf05019g00011	0.41	0.05	0.29	0.3	0.44	0.13	0.62	0.43	0.43	0.12	0.16	0.29	0.38	0.22	0.32	0.41	0.4	0.31	0.31	0.24	1.3	0.9	0.59	0.93	0.33	1.11	1.09	0.95	0	0	0	0	1	1	1	1	0.611	-0.061	0.366	0.258	1.8	1.726	1.546	1.471	0.6619	1	0.9273	0.7022	0.0001242
Niben101Scf05025g11022	0.12	0.16	0.29	0	0.09	0.31	0.1	0.11	0.24	0.41	0.21	0.19	0.27	0.22	0.37	0.2	0.2	0.2	0.2	0.41	1.52	1.56	2.03	1.48	0.24	0.5	0.86	1.15	0	0	0	0	1	1	1	1	0.17	0.939	0.932	0.88	3.526	2.258	2.652	1.383	1	1	0.6796	0.2337	2.27e-13
Niben101Scf05030g05006	12.46	14.35	12.84	11.44	12.79	11.2	13.01	12.29	13.57	10.84	12.24	12.8	11.29	12.78	11.7	10.39	16.63	13.69	10.87	15.67	108.36	102.69	91.43	94.53	19.86	30.47	25.64	28.09	0	0	0	0	1	1	1	1	-0.052	-0.048	-0.15	0.156	2.958	1.027	2.802	0.871	0.9421	1	0.7721	0.3143	1.729e-109
Niben101Scf05035g04014	4.19	3.53	3.15	2.71	4.31	4.07	3.2	3.56	4.28	2.91	3.35	2.77	4.03	2.87	3.16	4.14	5.1	4.17	6.83	4.15	11.15	11.47	13.71	7.26	5.94	9.29	9.7	9.75	0	0	0	0	1	1	1	1	0.163	-0.027	0.076	0.581	1.682	1.354	1.102	0.774	0.8585	1	0.9752	0.01454	1.313e-14
Niben101Scf05123g00001	0.71	0.21	0.46	0.25	0.18	0.52	0.31	0.49	0.14	0.29	0.47	0.49	0.16	0.15	0.42	0.2	0.4	0.61	0.47	0.1	2.11	2.79	3.02	2.49	0.33	1.45	1.68	1.45	0	0	0	0	1	1	1	1	-0.101	-0.215	-0.732	-0.063	2.682	1.6	2.747	1.666	0.9981	1	0.6975	1	3.4e-09
Niben101Scf05133g02004	0.35	0.48	0.23	0.39	0.4	0.83	0.21	0.49	0.67	0.21	0.16	0.49	0.38	0.59	0.58	0.41	0.4	0.41	0.47	0.57	2.22	1.65	1.53	1.56	0.99	1.4	0.91	0.9	0	0	0	0	1	1	1	1	0.405	0.042	0.387	0.344	2.218	1.508	1.876	1.165	0.811	1	0.8331	0.4963	5.632e-10
Niben101Scf05140g00001	1.18	1.12	1.95	1.97	1.47	1.4	1.65	1.78	1.78	1.44	2.04	1.41	1.88	1.54	1.74	1.43	1.87	1.83	1.73	1.42	5.14	4.2	6.27	4.94	1.89	3.01	2.85	3.25	0	0	0	0	1	1	1	1	0.002	0.084	0.08	0.122	1.713	0.813	1.591	0.691	1	1	0.9789	0.6846	1.086e-15
Niben101Scf05140g00002	1.54	1.07	1.09	1.53	1.38	1.57	1.24	1.24	1.64	0.94	0.99	2.09	1.02	1.4	2.06	1.69	1.2	1.17	1.61	1.49	5.57	4.49	6.22	3.46	1.23	2.68	3.22	2.05	0	0	0	0	1	1	1	1	0.059	0.111	0.242	0.069	1.909	0.813	1.841	0.744	0.9909	1	0.8742	0.8962	3.746e-11
Niben101Scf05173g05002	9.98	9.69	10.09	10.31	10.57	8.71	10.02	8.68	10.59	10.71	10.47	8.81	10.21	11.02	11.7	9.52	10.53	13.84	12.08	13.28	27.28	26.91	29.41	25.6	14.91	21.92	17.81	21.09	0	0	0	0	1	1	1	1	-0.077	0.019	0.081	0.31	1.446	0.918	1.136	0.609	0.8854	1	0.9047	0.02322	2.266e-31
Niben101Scf05177g02006	1.06	0.86	0.8	1.33	0.89	1.31	0.98	1.02	1.06	1.19	0.52	1.12	0.97	0.73	1	1.07	1.32	1.17	1.57	1.32	3.25	2.97	2.07	2.95	1.84	3.55	2.4	3.8	0	0	0	0	1	1	1	1	0.049	-0.051	-0.092	0.402	1.456	1.503	1.055	1.101	0.9933	1	0.9781	0.2205	8.444e-08
Niben101Scf05193g01008	20.78	23.67	21.45	20.61	22.64	19.6	22.93	21.73	17.67	19.33	22.5	19.13	23.71	18.15	22.14	20.21	32.89	25.85	31.39	26.72	61.05	59.07	58.46	59.14	45.9	52.11	62.48	59.03	0	0	0	0	1	1	1	1	0.006	-0.139	-0.036	0.434	1.458	1.343	1.023	0.909	1	1	0.9695	0.0003162	1.636e-37
Niben101Scf05217g00004	11.75	14.78	11.07	12.33	12.74	12.07	11.67	10.57	11.99	11.33	12.35	11.97	12.09	13.15	12.49	11.66	10.73	11.96	11.22	10.57	28.25	23.8	23.63	21.93	18.02	20.07	22.97	18.34	0	0	0	0	1	1	1	1	-0.084	-0.07	-0.02	-0.171	0.963	0.669	1.134	0.84	0.8462	1	0.9992	0.1982	1.081e-17
Niben101Scf05222g05007	12.4	12.85	11.76	10.45	14.3	11.64	11.57	13.16	14.54	10.92	11.98	11.53	12.9	14.62	14.97	11.1	11.56	13.43	11.65	12.97	32.04	28.28	30.63	23.58	18.4	20.4	17.67	18.74	0	0	0	0	1	1	1	1	0.096	0.045	0.173	0.064	1.27	0.666	1.206	0.602	0.8407	1	0.6729	0.6811	6.714e-25
Niben101Scf05222g06009	5.2	4.34	5.22	5.33	5.37	4.77	5.42	3.88	5.68	5.01	5.34	4.96	5.48	4.33	5.64	5.63	6.14	4.27	5.45	5.47	11.1	10.01	11.77	9.53	6.75	8.34	9.29	11.35	0	0	0	0	1	1	1	1	-0.043	0.063	0.08	0.095	1.077	0.829	0.983	0.734	0.9687	1	0.9459	0.6478	9.914e-12
Niben101Scf05245g00008	5.73	6	4.42	5.33	5.06	4.42	4.7	4.37	5.05	4.76	5.08	4.82	5.32	4.92	5.01	5.01	6.26	6.26	6.32	6.15	10.23	10.58	9.16	12.4	9.06	11.64	9.38	12.35	0	0	0	0	1	1	1	1	-0.21	-0.125	-0.082	0.217	0.981	0.981	0.764	0.764	0.5874	1	0.9244	0.1665	6.434e-13
Niben101Scf05250g00005	1.65	1.07	1.32	1.58	1.86	1.14	1.6	1.35	0.82	1.35	0.94	1.22	1.45	1.03	1.27	1.43	1.32	1.83	1.45	1.79	5.85	3.49	4.15	4.39	1.93	2.31	2.45	3.2	0	0	0	0	1	1	1	1	0.083	-0.362	-0.102	0.182	1.66	0.809	1.479	0.628	0.9685	1	0.9539	0.5594	4.513e-13
Niben101Scf05250g00018	6.91	4.18	6.65	4.73	4.62	5.51	6.92	5.12	4.28	5.7	4.6	4.67	5.21	4.33	4.06	5.12	9.45	6.16	7.45	8.04	22.03	18.51	21.74	22.99	9.34	15.94	14.41	13.6	0	0	0	0	1	1	1	1	-0.016	-0.213	-0.254	0.478	1.928	1.251	1.451	0.774	0.9994	1	0.6751	0.01493	2.982e-27
Niben101Scf05278g01016	0.65	0.54	0.4	0.39	0.31	0.87	0.31	0.38	0.34	0.37	0.37	0.58	0.54	0.29	0.16	0.82	0.6	0.56	0.55	0.37	2.76	2.74	2.89	1.94	1.42	2.6	1.22	1.75	0	0	0	0	1	1	1	1	-0.049	-0.249	-0.09	0.063	2.373	1.82	2.311	1.758	1	1	1	0.9504	2.102e-11
Niben101Scf05295g05010	153.56	144.47	122.14	178.15	141.59	139.59	118.05	106.71	146.67	133.88	130.4	120.69	124.5	118.35	138.55	114.64	145.05	149.4	130.84	134.91	867.56	1029.7	1001.69	693.4	254.3	297.24	304.93	301.44	0	0	0	0	1	1	1	1	-0.242	-0.171	-0.271	-0.095	2.586	0.952	2.681	1.048	0.4136	1	0.3714	0.5317	1.674e-80
Niben101Scf05306g03014	2.18	1.71	2.24	2.66	2.4	2.36	1.91	2.43	2.84	1.76	0.99	2.63	2.85	3.16	2.43	3.17	3.55	3.1	2.51	2.77	8.34	9.73	6.9	8.23	3.63	6.4	5.35	6.05	0	0	0	0	1	1	1	1	0.047	-0.096	0.392	0.434	1.909	1.281	1.476	0.847	0.9905	1	0.5449	0.08837	1.028e-17
Niben101Scf05310g05003	9.86	9.37	9.63	9.42	9.81	11.59	10.74	10.73	9.96	10.63	11.2	10.46	8.87	9.77	9.54	10.74	13.64	13.84	13.5	13.71	65.44	55.62	60.44	56.18	15.99	23.7	22.61	25.14	0	0	0	0	1	1	1	1	0.164	0.143	0.025	0.515	2.634	1.192	2.119	0.677	0.6428	1	0.9927	6.065e-05	5.866e-108
Niben101Scf05319g04001	7.03	6.37	7.91	6.26	6.84	7.83	8.26	8.14	7.32	8	9.21	9.34	7.85	6.83	6.85	7.57	5.34	5.55	6.98	7.47	21.16	19.78	24.94	20.08	8.92	10.12	13.64	11.1	0	0	0	0	1	1	1	1	0.173	0.297	0.083	-0.112	1.642	0.669	1.755	0.781	0.6959	1	0.9273	0.5056	5.585e-31
Niben101Scf05341g04006	6.08	6.85	8.03	7.45	7.46	7.44	7.8	6.69	7.32	7.22	6.54	6.67	7.15	7.57	7.01	7.47	9.65	9.82	7.61	9.32	14.51	13.83	13.8	13.58	10.85	17.92	13.5	17.54	0	0	0	0	1	1	1	1	0.048	-0.034	0.037	0.354	0.969	1.073	0.615	0.719	0.9584	1	0.9805	0.01986	6.585e-12
Niben101Scf05351g00029	7.32	6.96	6.31	8.78	7.41	5.99	6.35	8.09	5.49	7.39	7.38	7.11	5.97	7.71	6.54	7.47	8.97	11.09	9.65	11.82	45.41	38.1	30.31	34.63	13.02	35.71	27.59	36.79	0	0	0	0	1	1	1	1	-0.079	-0.103	-0.089	0.498	2.335	1.943	1.836	1.445	0.9465	1	0.9534	0.02908	2.462e-27
Niben101Scf05387g08003	7.73	6.43	6.94	8.14	6.75	6.78	8	7.98	6.88	8.33	5.49	6.23	7.9	6.1	9.91	5.83	9.05	8.65	9.57	9.53	25.6	23.94	25.66	20.84	11.18	19.98	19.12	18.29	0	0	0	0	1	1	1	1	0.011	-0.114	0.029	0.333	1.714	1.23	1.381	0.897	1	1	0.9986	0.07666	6.341e-24
Niben101Scf05391g03003	4.13	2.46	3.21	4.34	3.37	3.37	3	2.97	3.51	2.83	2.3	3.02	2.26	3.75	3.27	1.89	4.55	8.04	2.71	5.2	24.57	18.84	15.61	21.39	6.84	10.16	6.48	9	0	0	0	0	1	1	1	1	-0.154	-0.277	-0.355	0.525	2.503	1.197	1.979	0.672	0.8854	1	0.6816	0.05194	1.887e-23
Niben101Scf05395g03010	1.36	0.86	0.34	0.59	1.15	0.74	0.83	0.97	1.4	1.11	0.84	1.22	1.51	1.76	0.32	1.23	0.88	1.17	1.49	1.25	1.79	2.03	2.17	1.81	2.55	2.11	1.68	1.9	0	0	0	0	1	1	1	1	0.239	0.543	0.59	0.613	1.312	1.389	0.699	0.776	0.8734	1	0.5362	0.1079	0.0001066
Niben101Scf05402g00004	8.97	8.09	11.18	9.42	10.43	8.57	8.11	8.73	9.63	8.17	10.52	9.98	10.43	10.65	10.81	9.16	10.25	10.02	10.91	9.73	39.84	38.53	36.44	36.4	15.71	15.85	16.18	16.69	0	0	0	0	1	1	1	1	-0.067	0.021	0.123	0.12	2.005	0.775	1.885	0.655	0.8921	1	0.7794	0.371	3.524e-76
Niben101Scf05414g02023	7.97	5.62	6.02	7.49	6.35	6.3	3.77	3.02	6.4	5.01	8.42	5.06	7.2	7.2	7.12	5.93	4.59	5.44	6.87	6.72	25.06	25.17	28.06	22.95	11.37	16.39	12.78	14.34	0	0	0	0	1	1	1	1	-0.469	-0.127	0.017	-0.195	1.9	1.018	2.095	1.213	0.244	1	1	0.3892	7.871e-23
Niben101Scf05468g03005	13.05	10.87	13.25	11.73	13.1	10.85	11.26	11.22	12.13	12.23	13.5	10.66	11.5	13.59	11.39	12.89	13.72	11.55	15.34	12.19	29.98	27.15	29.9	27.29	16.23	23.2	23.33	23.64	0	0	0	0	1	1	1	1	-0.072	-0.01	0.012	0.114	1.226	0.823	1.112	0.709	0.8935	1	1	0.4524	8.501e-23
Niben101Scf05468g04010	0.12	0.16	0.29	0.54	0.49	0.52	0.1	0.54	0.29	0.29	0.73	0.29	0.16	0.29	0.42	0.51	0.44	0.41	0.67	0.51	2.27	1.94	1.13	1.39	0.57	1.49	1.59	1.45	0	0	0	0	1	1	1	1	0.549	0.466	0.304	0.83	2.536	2.145	1.709	1.318	0.7621	1	0.9333	0.1326	1.271e-08
Niben101Scf05487g00008	4.72	5.35	5.28	4.29	6.04	5.25	3.72	4.58	4.72	5.38	4.92	5.06	5.11	6.83	6.22	5.63	4.15	4.33	5.85	5.24	15.1	13.31	19.08	11.85	7.69	7.43	7.7	7.5	0	0	0	0	1	1	1	1	0.004	0.035	0.271	0	1.595	0.627	1.595	0.627	1	1	0.5722	1	5.503e-23
Niben101Scf05540g00015	0.59	0.32	0.29	0.44	0.31	0.48	0.26	0.32	0.19	0.66	0.26	0.73	0.43	0.29	0.26	0.26	0.44	0.71	0.55	0.37	2.76	2.93	3.47	1.77	0.85	1.4	0.5	1.6	0	0	0	0	1	1	1	1	-0.237	0.186	-0.389	0.309	2.718	1.394	2.411	1.087	0.9303	1	0.8866	0.5662	1.855e-12
Niben101Scf05542g00010	6.55	5.09	6.14	6.61	4.13	5.03	4.54	4.96	6.74	7.18	7.43	6.13	4.19	3.97	4.48	4.09	5.42	6.11	4.04	6.62	25.93	27.2	28.1	23.87	6.18	12.68	9.7	10.55	0	0	0	0	1	1	1	1	-0.386	0.173	-0.54	-0.136	2.107	0.683	2.242	0.819	0.3101	1	0.1177	0.5017	2.656e-37
Niben101Scf05581g00005	11.69	8.14	8.72	10.85	10.03	10.98	7.64	6.52	9.43	9.81	7.38	8.13	8.76	8.96	9.17	9.62	12.28	11.86	16.36	13.82	33.02	28.71	31.71	26.49	13.26	22.21	23.56	22.54	0	0	0	0	1	1	1	1	-0.158	-0.178	-0.108	0.465	1.605	1.05	1.14	0.585	0.7801	1	0.9057	0.01091	6.707e-21
Niben101Scf05584g02017	3.25	1.61	1.15	1.97	1.95	1.84	2.12	1.4	1.2	1.72	1.31	1.31	1.83	2.5	2.16	1.02	2.79	1.53	2.35	2.87	12.77	10.06	12.58	9.28	3.07	7.35	6.89	7.2	0	0	0	0	1	1	1	1	-0.118	-0.511	-0.098	0.273	2.486	1.621	2.214	1.349	0.937	1	0.9816	0.446	4.293e-18
Niben101Scf05618g02004	6.44	5.09	5.16	7.45	6.08	4.51	4.08	6.25	4.77	5.95	4.92	5.16	5.54	5	6.17	4.91	7.81	7.02	7.57	7.33	19.54	21.01	20.7	20.84	9.58	13.63	10.92	11.2	0	0	0	0	1	1	1	1	-0.21	-0.214	-0.159	0.299	1.763	0.907	1.463	0.608	0.6265	1	0.7967	0.06366	4.406e-35
Niben101Scf05692g07010	18.13	16.49	15.02	18.49	18.38	18.59	16.16	15.42	17.86	17.28	19.36	17.47	12.2	18.22	17.03	16.17	20.45	19.13	22.99	18.48	45.46	40.32	46.28	46.1	28.96	32.74	30.63	34.69	0	0	0	0	1	1	1	1	0.011	0.077	-0.104	0.25	1.386	0.898	1.136	0.648	1	1	0.8419	0.04657	3.155e-34
Niben101Scf05697g11022	0.12	0.43	0.23	0.3	0.27	0.17	0.21	0.16	0.34	0.16	0.37	0.39	0.32	0.15	0.42	0.31	0.2	0.25	0.43	0.24	1.24	1.27	1.13	1.27	0.33	0.99	0.41	0.75	0	0	0	0	1	1	1	1	-0.405	0.178	0.181	0.045	2.149	1.182	2.108	1.14	0.8833	1	0.9752	1	4.444e-08
Niben101Scf05710g00012	2.13	1.12	0.75	1.58	1.24	1.4	0.88	1.08	1.16	1.31	1.15	0.63	0.75	1.4	1.21	1.69	1.24	0.71	1.06	1.15	2.6	2.88	1.49	2.91	3.44	4.13	4.39	3.8	0	0	0	0	1	1	1	1	-0.265	-0.38	-0.143	-0.404	0.824	1.499	1.228	1.903	0.8109	1	0.9394	0.2221	0.004489
Niben101Scf05732g01010	11.87	9.32	9.58	11	9.68	10.76	11.36	10.14	11.84	8.74	10.94	8.08	11.83	11.09	11.86	11.97	13.28	11.91	14.56	12.09	29.12	24.27	25.03	26.07	15.66	19.24	21.84	22.84	0	0	0	0	1	1	1	1	0.006	-0.079	0.165	0.313	1.322	0.93	1.009	0.617	1	1	0.7215	0.02877	5.397e-24
Niben101Scf05764g00002	1.24	1.5	0.97	0.89	1.95	1.4	1.24	0.97	1.25	1.19	1.78	1.8	1.45	1.98	1.37	0.92	1.67	1.63	1.61	1.55	3.46	2.46	2.8	3.75	2.88	3.67	3.08	3.4	0	0	0	0	1	1	1	1	0.292	0.38	0.287	0.491	1.438	1.502	0.947	1.012	0.7498	1	0.7735	0.08944	3.223e-09
Niben101Scf05797g01011	3.37	2.95	1.95	2.96	2.53	3.11	4.18	3.18	2.74	3.16	2.46	2.77	3.17	2.42	2.69	2.92	3.83	2.49	3.26	3.24	7.42	6.28	6.09	6.33	4.48	5.16	5.39	6.55	0	0	0	0	1	1	1	1	0.205	-0.006	0.005	0.2	1.213	0.939	1.014	0.74	0.7278	1	1	0.3748	2.436e-11
Niben101Scf05809g00002	0.71	0.8	0.29	0.2	0.4	0.31	0.57	0.49	0.34	0.33	0.26	0.39	0.27	0.29	0.42	0.15	0.72	0.66	0.43	0.37	0.97	1.56	0.77	0.84	1.46	1.03	1	0.9	0	0	0	0	1	1	1	1	-0.181	-0.572	-0.787	0.12	1.055	1.143	0.937	1.024	0.9402	1	0.5224	0.842	0.007587
Niben101Scf05813g04001	1.83	1.77	1.61	2.02	1.91	2.06	1.96	1.29	1.73	2.05	1.47	1.51	1.88	2.2	1.37	1.28	2.47	2.29	1.8	2.53	6.87	4.53	5.05	5.44	3.21	4.42	4.53	5.15	0	0	0	0	1	1	1	1	0.005	-0.09	-0.129	0.331	1.589	1.253	1.259	0.923	1	1	0.9552	0.1972	2.773e-14
Niben101Scf05822g03001	13.93	16.23	19.96	20.36	17.18	18.9	17.56	21.84	21.52	17.11	18.52	17.33	18.17	19.76	17.87	16.32	20.93	22.08	20.01	21.52	42.65	41.45	37.98	42.98	27.31	38.48	37.79	39.74	0	0	0	0	1	1	1	1	0.096	0.077	0.029	0.26	1.226	1.022	0.965	0.762	0.8362	1	0.9828	0.06084	4.709e-22
Niben101Scf05855g04003	1.71	2.14	1.89	1.63	0.98	1.05	1.55	0.97	1.64	1.31	1.62	1.65	1.88	1.54	1.95	1.64	2.51	1.68	2.59	2.47	6.22	5	3.2	4.3	2.41	3.92	3.76	4.6	0	0	0	0	1	1	1	1	-0.7	-0.247	-0.065	0.337	1.337	0.992	1	0.655	0.1847	1	0.9859	0.2192	9.247e-09
Niben101Scf05884g00003	0.12	0.27	0.11	0.15	0.09	0	0	0.16	0.29	0.21	0.21	0.29	0.16	0.07	0.16	0.2	0	0.05	0.2	0.27	18.24	16.29	17	16.75	0.14	0.41	0.32	0.65	0	0	0	0	1	1	1	1	-1.354	0.581	-0.072	-0.222	6.651	1.177	6.881	1.403	0.5151	1	1	0.7575	1.884e-117
Niben101Scf05901g02004	23.08	24.85	24.77	24.95	23	22.53	20.97	25.72	24.21	24.58	24.44	23.12	21.88	22.77	24.04	21.18	30.42	33.69	31.78	30.74	67.93	61.52	60.85	58.55	40	54.62	58.22	58.23	0	0	0	0	1	1	1	1	-0.084	-0.02	-0.121	0.373	1.348	1.111	0.975	0.738	0.8357	1	0.7642	0.001046	2.879e-36
Niben101Scf05920g02002	23.32	26.61	28.96	27.27	24.73	25.77	24.99	25.5	27.63	29.39	24.18	25.74	26.07	28.58	30.16	28.39	37.6	42.74	33.62	40.7	93.96	86.17	85.11	83.81	54.53	74.57	76.12	77.47	0	0	0	0	1	1	1	1	-0.072	0.011	0.092	0.542	1.716	1.412	1.175	0.871	0.8751	1	0.8592	5.61e-06	1.558e-50
Niben101Scf05932g00004	5.14	5.09	6.59	5.37	5.77	5.42	4.75	4.1	5.92	4.88	4.92	4.43	5.05	5	4.48	4.66	5.14	3.97	6.71	4.43	15.59	12.8	15.06	13.71	6.09	9.41	9.06	9.2	0	0	0	0	1	1	1	1	-0.14	-0.138	-0.211	-0.127	1.364	0.607	1.491	0.734	0.8119	1	0.7238	0.5154	4.459e-17
Niben101Scf05950g01011	0.47	0.59	0	0.64	0.44	0.48	0.57	0.7	0.43	0.49	0.31	0.19	0.16	0.37	0.53	0.26	0.84	0.15	0.47	0.68	4.65	2.17	2.3	4.01	1.23	1.49	1.09	1.65	0	0	0	0	1	1	1	1	0.33	-0.248	-0.398	0.337	2.907	1.643	2.572	1.307	0.8378	1	0.8733	0.5511	1.336e-12
Niben101Scf05955g03041	1	1.39	2.29	1.33	1.6	1.84	0.83	1.19	1.3	0.94	2.15	2	1.99	0.81	1.9	2.05	1.95	1.17	1.77	1.76	23.92	19.88	19.3	13.75	3.82	6.85	7.97	8.6	0	0	0	0	1	1	1	1	-0.13	0.074	0.187	0.153	3.669	2.175	3.517	2.023	0.9327	1	0.9252	0.7098	5.53e-34
Niben101Scf05998g03013	2.36	2.3	2.35	2.37	3.64	2.27	1.6	2.8	2.94	2.3	2.25	2.58	2.2	2.13	2.85	2.05	2.75	2.7	2.24	2.09	4.33	4.25	3.65	2.99	2.74	5.04	3.72	5	0	0	0	0	1	1	1	1	0.143	0.1	-0.02	0.053	0.692	0.813	0.64	0.76	0.8847	1	1	0.8837	0.002678
Niben101Scf06016g02003	30.94	20.13	17.6	21.4	30.95	22.53	19.47	16.34	23.06	29.3	18.47	22.58	30.96	25.05	28.89	14.99	25.52	41.32	25.74	31.85	136.72	152.36	171.89	99.29	41.37	61.56	51.15	79.32	0	0	0	0	1	1	1	1	-0.011	0.054	0.149	0.466	2.637	1.374	2.171	0.908	1	1	0.8973	0.06488	2.243e-27
Niben101Scf06026g01017	1.3	1.34	1.66	1.92	1.78	1.66	1.55	1.62	1.4	1.68	1.67	2.48	1.29	1.98	1.42	2.1	1.55	1.63	2.67	1.76	4.65	3.49	3.83	3.46	2.64	3.14	2.99	2.85	0	0	0	0	1	1	1	1	0.081	0.208	0.11	0.287	1.295	0.893	1.009	0.606	0.9601	1	0.9496	0.2671	2.423e-09
Niben101Scf06042g06005	0.3	0	0.75	0.25	0.22	0.26	0.26	0.43	0.05	0.45	0.1	0.58	0.16	0.07	0.05	0.2	0.2	0.2	0.27	0.2	3.41	3.49	3.02	2.53	0.71	1.49	1.27	1.5	0	0	0	0	1	1	1	1	-0.123	-0.061	-1.276	-0.511	3.271	1.951	3.787	2.466	0.994	1	0.4142	0.4778	2.407e-14
Niben101Scf06080g04001	19.66	20.46	19.55	20.22	18.43	19.42	17.09	16.45	22.53	18.43	20.72	19.66	18.87	18.88	19.45	17.24	23.13	22.64	23.19	27.16	87.52	85.88	84.66	81.24	30.52	41.83	44.22	41.68	0	0	0	0	1	1	1	1	-0.161	0.024	-0.103	0.268	2.086	0.986	1.817	0.718	0.5793	1	0.826	0.02365	1.427e-83
Niben101Scf06087g04010	10.33	7.44	8.14	7.89	8.26	8.92	6.09	4.53	7.03	8.95	7.43	7.49	6.61	8.52	8.28	7.37	7.77	8.09	9.65	7.43	18.67	15.06	18.54	16.37	11.51	14.57	16.31	14.44	0	0	0	0	1	1	1	1	-0.271	-0.125	-0.137	-0.035	1.023	0.752	1.058	0.787	0.506	1	0.8584	0.8682	3.94e-10
Niben101Scf06091g05004	3.66	4.61	4.87	4.49	2.97	2.8	4.39	3.45	3.42	3.24	5.39	4.09	3.98	4.04	3.9	3.79	5.46	4.83	5.45	5.4	9.69	10.34	9.83	10.21	6.89	7.76	9.47	9.45	0	0	0	0	1	1	1	1	-0.383	-0.139	-0.17	0.264	1.182	0.925	0.918	0.661	0.3081	1	0.8064	0.1432	4.547e-14
Niben101Scf06113g03003	6.55	4.66	5.33	5.67	5.59	4.59	4.75	5.12	5.15	5.13	4.87	4.72	5.05	5.36	4.11	4.4	5.98	6.51	7.69	6.96	14.4	12.46	13.35	9.79	6.79	13.09	10.47	11.9	0	0	0	0	1	1	1	1	-0.145	-0.158	-0.236	0.292	1.169	0.929	0.877	0.638	0.8158	1	0.6968	0.1306	9.54e-12
Niben101Scf06144g00014	71.73	68.33	71.39	75.49	71.04	68.63	67.65	57.86	75.77	66.69	67.97	62.54	67.3	73.98	69.75	60.78	78.03	74.8	86.27	78.27	145.22	135.03	123.86	130.67	115.15	122.83	124.1	119.51	0	0	0	0	1	1	1	1	-0.113	-0.072	-0.079	0.146	0.898	0.747	0.752	0.601	0.6903	1	0.8546	0.1788	3.911e-20
Niben101Scf06151g02014	16.77	14.3	14.74	14.89	13.14	13.08	15.85	14.83	15.16	14.2	14.18	13.77	13.71	12.34	13.65	10.79	22.41	22.39	22.68	20.06	90.01	75.02	87.59	82.8	24.48	37.08	36.34	36.59	0	0	0	0	1	1	1	1	-0.094	-0.082	-0.264	0.528	2.467	1.149	1.939	0.621	0.8396	1	0.3801	3.56e-05	1.372e-92
Niben101Scf06171g02014	30.41	29.72	28.33	26.97	27.53	25.59	23.7	22.54	27.97	26.68	27.05	31.88	26.88	27.4	26.68	26.76	38.91	38.88	45.04	37.26	119.94	103.21	125.93	97.52	49.81	68.25	67.15	59.88	0	0	0	0	1	1	1	1	-0.214	-0.023	-0.1	0.472	1.952	1.087	1.48	0.615	0.4281	1	0.8417	9.049e-05	6.857e-64
Niben101Scf06172g00005	9.15	10.01	10.9	9.17	8.08	8.92	6.25	8.25	9.72	10.01	10.99	8.42	9.25	9.33	10.07	8.95	11.04	6.62	12.59	8.04	20.78	20.87	24.13	20.08	12.88	15.32	14.63	16.84	0	0	0	0	1	1	1	1	-0.313	-0.003	-0.061	-0.03	1.13	0.605	1.16	0.635	0.3599	1	0.9568	0.8774	5.958e-14
Niben101Scf06172g00021	29.05	29.72	30.74	29.93	31.66	31.06	29.85	29.98	29.17	29.47	28.94	28.62	30.64	29.16	30.63	28.85	42.02	40.91	44.45	43.51	89.2	85.51	112.76	83.9	49.91	78.12	84.09	78.22	0	0	0	0	1	1	1	1	0.037	-0.04	-0.001	0.517	1.636	1.282	1.119	0.764	0.9595	1	1	6.336e-05	1.509e-39
Niben101Scf06235g00012	14.35	14.51	13.48	14.2	11.14	13.43	11.31	12.83	14.25	16.83	13.76	14.41	12.63	12.56	13.97	11.66	17.9	21.68	15.14	19.12	51.04	46.88	44.47	44.71	21.51	31.59	29.99	30.04	0	0	0	0	1	1	1	1	-0.215	0.069	-0.153	0.382	1.725	1.001	1.343	0.618	0.4881	1	0.7259	0.00366	1.449e-45
Niben101Scf06267g00004	2.42	2.41	2.29	2.22	2.44	2.1	1.7	1.83	1.88	2.42	2.3	1.8	2.42	1.84	4.11	2.61	2.59	2.44	2	2.57	3.73	5.43	6.09	3.5	4.2	4.25	5.35	4.7	0	0	0	0	1	1	1	1	-0.201	-0.149	0.25	0.041	1.006	0.984	0.965	0.943	0.8056	1	0.7796	0.9216	5.535e-06
Niben101Scf06280g01016	0.41	1.02	0.63	1.58	0.75	0.31	0.36	0.7	0.72	0.86	0.26	1.07	0.22	0.22	0.37	1.53	1.87	1.73	1.41	1.01	13.37	13.5	8.34	6.62	1.37	6.56	2.85	3.4	0	0	0	0	1	1	1	1	-0.785	-0.322	-0.61	0.708	3.501	1.946	2.794	1.238	0.5648	1	0.736	0.1934	3.718e-12
Niben101Scf06318g02009	1.48	1.93	2.29	1.53	2.04	1.84	2.48	1.89	1.73	2.5	2.41	2.09	2.69	1.84	1.79	2	1.4	1.48	1.06	1.59	2.33	3.26	4.15	2.87	2.92	2.93	2.67	2.9	0	0	0	0	1	1	1	1	0.19	0.279	0.211	-0.384	0.81	0.662	1.194	1.046	0.813	1	0.8344	0.1506	0.0002413
Niben101Scf06332g00010	11.1	12.8	13.59	11.04	11.41	12.29	13.27	11.97	11.07	13.01	11.77	12.07	12.36	13.44	12.02	13.66	13.2	12.01	14.79	11.99	55.1	62.42	76.95	39.86	16.42	24.44	21.39	20.64	0	0	0	0	1	1	1	1	0.012	-0.017	0.085	0.1	2.271	0.773	2.171	0.673	1	1	0.9199	0.5866	6.598e-51
Niben101Scf06361g07009	39.68	37.91	36.36	38.06	38.05	33.9	34.29	34.83	38.32	35.01	33.8	34.31	38.92	36.51	38.75	36.42	38.71	43.51	42.06	41.35	79.02	75.17	67.93	72.21	53.35	66.97	60.71	68.77	0	0	0	0	1	1	1	1	-0.107	-0.104	-0.013	0.123	0.953	0.717	0.83	0.593	0.7157	1	1	0.2617	9.503e-23
Niben101Scf06382g02014	4.84	3.91	3.5	3.99	5.86	4.16	4.85	5.18	3.85	4.47	5.49	6.33	4.41	4.92	4.85	5.47	4.94	4.27	6.39	4.76	9.15	7.74	7.8	7.72	6.37	8.34	9.33	8.15	0	0	0	0	1	1	1	1	0.304	0.308	0.277	0.332	0.995	0.988	0.663	0.656	0.4766	1	0.5869	0.08312	7.214e-09
Niben101Scf06394g00009	38.2	32.83	30.85	39.05	26.46	30.4	21.48	27.12	34.51	39.93	22.03	29.73	24.08	25.34	28.42	22.87	46.93	64.32	44.45	49.18	213.09	210.91	184.61	163.79	46.04	99.09	81.37	91.27	0	0	0	0	1	1	1	1	-0.418	-0.158	-0.485	0.539	2.454	1.173	1.915	0.634	0.2708	1	0.1963	0.005584	5.302e-38
Niben101Scf06423g01015	0.77	0.96	0.92	1.04	0.71	0.83	1.29	1.24	1.11	0.78	0.99	1.17	1.13	0.73	1.48	0.87	1.08	1.07	0.94	1.01	1.57	2.12	2.17	2.19	1.42	1.4	1.31	2.25	0	0	0	0	1	1	1	1	0.116	0.119	0.206	0.143	1.124	0.772	0.981	0.629	0.9341	1	0.9013	0.7186	2.681e-05
Niben101Scf06435g03017	10.04	10.39	11.12	9.71	9.5	10.37	10.48	11.43	8.91	9.4	10.31	9.73	11.07	11.97	10.02	9.21	13.04	10.43	17.69	12.7	42.6	41.17	43.48	38.38	14.34	25.19	25.83	26.09	0	0	0	0	1	1	1	1	0.017	-0.106	0.031	0.388	2.005	1.148	1.617	0.761	0.9966	1	0.9899	0.02254	3.175e-37
Niben101Scf06442g00015	3.13	2.78	3.61	2.61	2.44	2.89	2.27	2.32	2.79	2.96	2.25	2.53	2.58	3.31	3.59	2.66	3.63	3.15	3.84	4.97	7.09	6.66	7.58	5.15	4.53	6.81	6.16	6.6	0	0	0	0	1	1	1	1	-0.281	-0.195	-0.002	0.377	1.125	0.994	0.748	0.617	0.5904	1	1	0.07793	1.652e-09
Niben101Scf06461g04015	15.65	14.83	15.14	13.9	13.45	13.52	13.99	14.02	15.6	14.04	14.34	13.72	13.39	12.49	15.66	15.6	18.66	17.96	19.73	18.07	40.05	40.65	44.79	40.58	20.66	29.52	31.72	33.34	0	0	0	0	1	1	1	1	-0.114	-0.044	-0.053	0.324	1.481	0.954	1.158	0.63	0.7765	1	0.9415	0.01162	1.254e-36
Niben101Scf06482g00018	4.19	3.91	4.47	3.7	4.13	4.07	5.11	4.48	4.96	3.9	4.81	3.99	3.23	4.33	3.74	4.09	5.82	4.94	5.81	5.67	11.96	11.19	10.92	11.22	7.69	8.59	8.93	9.8	0	0	0	0	1	1	1	1	0.127	0.117	-0.084	0.459	1.478	1.106	1.019	0.647	0.8087	1	0.9291	0.002198	6.026e-29
Niben101Scf06483g02003	12.75	13.49	14.79	13.76	14.21	13.25	14.87	12.08	13.43	14.45	16.64	14.06	16.13	14.33	14.5	15.55	12.04	12.47	11.93	14.42	28.79	27.9	28.37	22.36	18.16	20.07	23.79	23.69	0	0	0	0	1	1	1	1	-0.01	0.095	0.144	-0.106	0.969	0.644	1.075	0.75	1	1	0.7253	0.4451	7.815e-17
Niben101Scf06545g03014	0.83	0.91	0.69	0.74	1.02	0.79	0.98	0.65	0.72	0.78	0.37	0.39	0.75	0.96	0.58	0.72	1.16	0.87	1.22	0.74	2.49	2.46	1.85	1.9	0.99	2.06	1.5	1.95	0	0	0	0	1	1	1	1	0.124	-0.458	-0.097	0.328	1.444	1.036	1.118	0.71	0.9611	1	0.9825	0.3751	2.794e-07
Niben101Scf06623g00010	3.6	3.96	3.1	3.25	2	2.97	2.43	3.02	3.85	2.71	3.66	2.87	3.76	4.11	4.32	3.12	4.19	3.36	4.28	2.94	8.28	6.52	7.17	4.77	5.52	8.26	6.21	3.95	0	0	0	0	1	1	1	1	-0.419	-0.092	0.135	0.084	0.937	0.787	0.852	0.702	0.4211	1	0.9083	0.7623	1.536e-05
Niben101Scf06662g02007	1.3	1.29	0.97	0.94	0.84	1.14	1.24	1.19	1.16	0.78	1.2	1.75	0.97	1.03	0.74	1.79	0.8	0.81	1.02	1.38	2.87	2.36	1.89	2.36	1.65	3.06	2.17	2.5	0	0	0	0	1	1	1	1	-0.031	0.114	0.023	-0.138	1.072	1.065	1.211	1.204	1	1	1	0.7266	0.0001637
Niben101Scf06684g03001	2.18	1.82	1.55	1.82	1.86	1.62	2.32	1.78	1.97	2.18	1.62	1.65	1.88	2.13	1.69	1.59	2.27	1.88	2.43	1.96	5.85	5.71	6.09	5.95	2.64	3.92	4.58	4.2	0	0	0	0	1	1	1	1	0.036	0.02	-0.031	0.217	1.676	1.056	1.46	0.84	0.9981	1	1	0.3756	8.127e-20
Niben101Scf06716g00006	40.8	37.38	33.32	35.99	34.72	38.76	34.96	36.66	35.76	39.2	35.79	38.06	30.91	36.8	32.21	33.92	38.91	46.92	46.84	41.89	154.15	132.67	177.26	125.99	53.12	71.88	74.62	67.73	0	0	0	0	1	1	1	1	-0.023	0.014	-0.141	0.243	2	0.859	1.758	0.616	0.9806	1	0.7372	0.06351	7.496e-61
Niben101Scf06727g00024	8.03	6.37	7.63	7.15	7.1	8.22	7.9	7.28	8.52	7.8	6.91	6.96	7.74	8.82	6.59	7.21	10.05	8.7	9.97	8.95	21.49	19.92	20.52	19.07	12.78	16.85	18.89	20.14	0	0	0	0	1	1	1	1	0.067	0.053	0.051	0.371	1.473	1.235	1.102	0.864	0.9225	1	0.9603	0.01169	2.269e-28
Niben101Scf06734g02019	88.74	87.28	88.94	88.55	77.83	78.48	74.98	78.94	89.97	91.2	88.96	80.2	80.58	82.87	86.3	82.11	99.84	105.79	94.12	94.24	273.38	282.49	263.91	263.88	151.37	227.04	225.36	221.22	0	0	0	0	1	1	1	1	-0.188	-0.013	-0.091	0.156	1.616	1.223	1.46	1.067	0.4563	1	0.8392	0.1857	3.876e-51
Niben101Scf06751g00002	0	0	0	0.15	0	0	0.05	0	0	0	0	0.1	0	0	0	0	0	0.31	0	0	1.3	1.13	2.35	1.1	0.14	0.29	0.23	0.55	0	0	0	0	1	1	1	1	-1.346	-0.643	-2.772	0.567	4.98	2.709	4.436	2.161	0.9176	1	0.7551	0.6099	1.118e-13
Niben101Scf06769g01011	29.22	30.25	33.55	32.89	33.74	31.89	31.6	32.08	31.1	30.17	30.25	29.83	33.97	33.94	31.21	30.18	34.29	33.38	36.37	33.58	53.75	58.26	50.2	58	54.62	57.18	61.44	65.03	0	0	0	0	1	1	1	1	0.038	-0.054	0.036	0.128	0.806	0.919	0.678	0.791	0.9323	1	0.9534	0.2149	1.301e-18
Niben101Scf06772g01006	9.27	11.57	8.49	10.9	10.92	10.02	11.41	9.33	11.17	9.11	9.05	10.76	11.61	11.75	12.6	11.1	11.12	12.87	10.4	12.03	19.76	19.64	19.85	19.19	15.38	19.2	16.76	23.04	0	0	0	0	1	1	1	1	0.049	-0.008	0.224	0.202	0.96	0.883	0.758	0.681	0.9418	1	0.5215	0.1554	5.668e-14
Niben101Scf06778g06006	3.96	3.8	4.87	5.57	2.75	4.16	3.61	4.69	4.86	4.31	3.72	4.62	4.03	3.89	4.43	4.4	5.42	4.99	5.77	5.37	20.46	19.31	19.26	17.72	5.24	9.95	9.88	10.1	0	0	0	0	1	1	1	1	-0.267	-0.058	-0.119	0.241	2.07	0.946	1.829	0.705	0.6052	1	0.9057	0.2385	4.36e-32
Niben101Scf06804g00002	7.44	7.55	8.14	7.79	7.81	9.27	8	7.06	8.04	7.18	7.74	8.22	7.96	8.37	7.8	9.77	8.93	7.94	6.67	7.53	14.51	13.36	13.26	12.15	11.32	10.98	11.6	14.19	0	0	0	0	1	1	1	1	0.06	0.01	0.134	0.005	0.782	0.634	0.777	0.629	0.924	1	0.7882	0.9811	3.344e-10
Niben101Scf06804g00009	1.18	0.8	1.2	1.23	1.69	1.14	1.81	1.46	1.25	1.35	1.2	1.12	2.15	1.91	1.37	1.33	1.67	0.97	0.82	1.38	3.3	2.5	2.26	1.6	1.75	2.64	2.45	2.25	0	0	0	0	1	1	1	1	0.456	0.16	0.6	0.146	1.112	1.039	0.966	0.894	0.5031	1	0.3672	0.6981	3.714e-05
Niben101Scf06829g03011	8.86	8.73	6.37	7.59	8.97	9.45	5.84	5.66	9.48	9.11	9.47	8.08	8.71	10.06	10.49	7.42	8.77	7.28	8.71	9.63	45.63	40.7	44.34	40.96	11.09	12.55	16.18	14.64	0	0	0	0	1	1	1	1	-0.068	0.196	0.214	0.129	2.443	0.787	2.314	0.658	0.9253	1	0.6755	0.5051	8.588e-55
Niben101Scf06848g10014	16.59	17.24	20.18	22.48	20.29	18.9	15.54	15.21	21.08	17.61	24.02	17.67	21.18	21.01	20.03	21.28	15.67	19.23	23.5	18.78	115.99	103.64	106.18	92.8	37.78	48.43	48.66	45.38	0	0	0	0	1	1	1	1	-0.128	0.068	0.125	0.011	2.45	1.235	2.439	1.224	0.7713	1	0.8207	0.9503	6.962e-73
Niben101Scf06855g01012	24.5	22.65	23.28	23.03	23.93	21.17	25.67	25.83	22.19	21.3	25.59	25.06	23.87	26.3	24.94	25.53	27.39	25.9	34.01	25	110.47	90.37	127.78	88.62	47.41	62.63	61.17	56.53	0	0	0	0	1	1	1	1	0.047	0.01	0.106	0.265	2.158	1.285	1.893	1.02	0.9439	1	0.848	0.05537	5.544e-64
Niben101Scf06866g01011	0.53	1.45	1.2	0.94	0.98	1.53	1.14	0.59	1.64	1.44	0.73	1.27	1.24	1.03	1	1.13	1.16	2.44	1.49	1.32	5.74	5.85	4.65	4.68	1.65	2.64	3.13	2.95	0	0	0	0	1	1	1	1	0.05	0.302	0.091	0.609	2.331	1.322	1.723	0.714	0.9947	1	0.9827	0.05909	4.648e-16
Niben101Scf06869g02005	0.83	1.87	0.69	1.33	0.75	0.96	1.45	1.51	1.2	1.11	1.36	1.17	1.02	1.25	1	1.07	1.52	0.97	1.69	1.05	2.27	1.89	2.17	2.32	2.88	2.31	2.13	1.85	0	0	0	0	1	1	1	1	-0.048	0.017	-0.143	0.135	0.856	0.941	0.721	0.806	1	1	0.9603	0.7117	0.001589
Niben101Scf06890g01017	3.54	3.64	2.87	4.68	3.06	3.46	3.98	3.13	3.23	3.49	3.77	3.84	3.87	4.04	3.8	3.94	5.46	6.51	5.06	5.24	10.66	11.14	10.51	11.64	5.19	10.53	9.15	10.05	0	0	0	0	1	1	1	1	-0.121	-0.048	0.079	0.584	1.57	1.238	0.986	0.655	0.8898	1	0.9493	0.00255	2.31e-18
Niben101Scf06956g01011	36.84	34.49	36.41	37.23	34.1	36.13	32.79	31.38	37.79	36.86	37.41	35.96	35.21	39.3	33.64	32.79	34.85	36.43	38.68	33.78	94.23	91.03	89.76	77.44	46.18	63.05	65.29	64.98	0	0	0	0	1	1	1	1	-0.108	0.03	-0.043	-0.013	1.281	0.724	1.294	0.737	0.7521	1	0.9579	0.9325	3.642e-32
Niben101Scf07019g02012	5.2	6.69	5.5	5.82	8.61	6.69	4.91	4.42	7.22	6.12	6.07	8.52	7.15	8.52	6.48	6.34	6.26	6.21	8.24	6.92	11.31	12.18	9.52	10.42	9.01	10.4	12.28	12.15	0	0	0	0	1	1	1	1	0.092	0.264	0.287	0.252	0.901	0.915	0.649	0.663	0.9136	1	0.56	0.207	3.921e-07
Niben101Scf07027g04006	75.51	66.35	59.98	68.68	66.51	63.82	62.64	64.38	69.56	62.01	74.93	65.7	65.21	67.14	66.06	64.2	75.24	79.28	84.55	71	217.74	218.18	210.5	177.33	109.16	188.52	161.21	155.59	0	0	0	0	1	1	1	1	-0.072	0.009	-0.043	0.197	1.606	1.184	1.41	0.987	0.8865	1	0.9635	0.1495	1.178e-37
Niben101Scf07051g00004	5.25	5.78	4.19	3.7	5.19	4.29	3.98	4.31	4.72	4.43	5.18	4.14	3.12	4.85	5.06	5.27	4.66	4.68	5.45	4.93	7.9	8.88	7.08	7	7.22	8.88	9.56	7.3	0	0	0	0	1	1	1	1	-0.084	-0.034	-0.047	0.065	0.706	0.805	0.641	0.74	0.9109	1	0.9801	0.7732	3.045e-05
Niben101Scf07162g03016	1.06	1.82	0.97	1.08	1.78	0.83	1.86	0.97	1.64	1.11	1.41	1.85	1.99	1.69	1.58	1.74	1.16	1.17	1.26	1.82	3.25	4.25	3.25	3.04	2.5	3.51	3.4	4.05	0	0	0	0	1	1	1	1	0.132	0.269	0.497	0.14	1.47	1.436	1.331	1.297	0.9181	1	0.4911	0.6922	1.343e-08
Niben101Scf07166g00009	6.08	6.59	5.91	5.82	6.04	6.47	5.68	4.8	4.77	5.42	8.06	7.93	5.97	6.17	4.59	6.14	5.9	6.56	4.83	6.49	10.61	9.49	8.43	10.38	8.16	10.98	9.51	9.9	0	0	0	0	1	1	1	1	-0.081	0.097	-0.097	-0.038	0.672	0.661	0.711	0.7	0.9122	1	0.9236	0.8705	4.321e-05
Niben101Scf07201g01001	6.79	5.14	6.14	4.88	5.77	5.29	4.18	4.58	4.96	5.01	5.81	5.79	4.35	5.51	5.38	3.89	4.86	6.36	6.67	6.28	12.72	10.34	11.05	17.63	7.78	10.82	13.46	12.45	0	0	0	0	1	1	1	1	-0.203	-0.088	-0.265	0.078	1.177	0.958	1.099	0.88	0.7233	1	0.676	0.7443	2.936e-10
Niben101Scf07298g00006	20.07	14.03	15.65	16.62	15.32	16.71	10.59	13.05	16.27	16.01	15.91	13.48	13.87	17.19	19.03	14.02	15.51	14.3	13.3	16.72	44.49	42.63	49.25	32.82	20.76	32.12	29.86	28.04	0	0	0	0	1	1	1	1	-0.25	-0.105	-0.051	-0.148	1.35	0.74	1.498	0.888	0.5183	1	0.9693	0.4132	4.993e-18
Niben101Scf07327g03001	0.24	0.43	0.17	0.25	0.09	0.39	0.21	0.11	0.29	0.16	0.16	0.29	0.48	0.59	0.21	0.26	0.08	0.15	0.35	0.17	1.03	1.23	1.62	1.14	0.66	1.03	0.63	0.9	0	0	0	0	1	1	1	1	-0.411	-0.273	0.437	-0.506	2.182	1.549	2.693	2.059	0.8838	1	0.8227	0.4612	3.603e-08
Niben101Scf07381g02006	0.59	1.12	1.49	1.43	1.24	2.1	1.24	0.75	1.01	1.44	1.26	1.17	1.56	1.03	1.79	1.89	1.2	0.66	0.94	1.11	3.95	2.74	2.75	2.02	2.31	2.15	2.22	2.05	0	0	0	0	1	1	1	1	0.21	0.067	0.445	-0.234	1.284	0.901	1.519	1.135	0.8665	1	0.6298	0.5028	6.891e-06
Niben101Scf07388g00011	0.53	0.16	0.23	0.59	0.04	0.44	0.26	0.54	0.24	0.25	0.47	0.29	0.38	0.51	0.47	0.46	0.68	0.41	0.71	0.61	4.28	2.74	3.79	2.91	1.37	1.78	1.31	2.05	0	0	0	0	1	1	1	1	-0.275	-0.301	0.247	0.665	3.145	2.075	2.483	1.412	0.9174	1	0.917	0.1466	8.424e-22
Niben101Scf07423g04007	9.51	10.12	9.75	9.81	10.26	8.09	8.88	8.36	10.78	10.18	8.22	7.98	8.33	10.14	9.02	8.85	7.85	10.84	11.06	9.19	16.45	13.46	13.98	15.31	12.22	15.15	17.04	14.99	0	0	0	0	1	1	1	1	-0.138	-0.074	-0.114	-0.013	0.594	0.6	0.606	0.613	0.7469	1	0.8584	0.962	1.05e-05
Niben101Scf07440g01012	1.59	1.12	0.86	1.23	1.2	2.27	1.39	1.62	1.4	1.56	1.83	1.7	2.47	1.25	1.21	1.38	1.67	1.32	1.8	1.66	3.19	4.01	4.96	3.59	2.26	3.67	2.76	3.25	0	0	0	0	1	1	1	1	0.436	0.429	0.403	0.433	1.711	1.313	1.279	0.881	0.534	1	0.6613	0.164	1.415e-11
Niben101Scf07440g02012	0.35	1.02	0.75	0.59	0.67	0.7	0.62	0.7	0.82	0.7	0.31	0.73	0.43	0.22	0.69	0.31	1.08	0.51	0.43	0.88	2.65	1.94	2.75	2.91	0.75	1.78	2.9	2.2	0	0	0	0	1	1	1	1	-0.016	-0.076	-0.686	0.105	1.906	1.48	1.802	1.376	1	1	0.596	0.8858	2.78e-07
Niben101Scf07451g00016	4.19	5.03	4.19	5.03	5.73	4.11	4.44	4.04	4.96	6.16	4.55	4.19	5	5.22	5.59	4.5	5.3	5.24	8.55	6.35	17	17.04	13.67	12.65	8.68	14.99	16.49	16.94	0	0	0	0	1	1	1	1	-0.009	0.108	0.135	0.465	1.705	1.627	1.24	1.162	1	1	0.894	0.03087	3.884e-18
Niben101Scf07509g00009	5.73	4.34	4.07	3.9	4.26	4.16	2.43	2.91	4.62	4.64	2.25	5.74	2.85	2.2	3.48	1.48	3.87	5.34	6.39	5.3	31.83	27.1	35.9	19.49	5.38	11.6	11.96	10.85	0	0	0	0	1	1	1	1	-0.382	-0.059	-0.842	0.215	2.664	1.143	2.449	0.928	0.5902	1	0.1227	0.4944	2.902e-22
Niben101Scf07589g02002	1	0.8	0.46	0.84	0.71	0.61	0.62	0.43	0.63	0.53	0.73	0.88	0.75	0.37	0.84	0.51	0.52	0.56	0.55	0.44	3.14	2.27	2.62	1.69	1.04	1.86	1.81	1.9	0	0	0	0	1	1	1	1	-0.373	-0.176	-0.295	-0.594	1.627	1.084	2.222	1.68	0.7353	1	0.8488	0.1355	1.601e-08
Niben101Scf07599g00010	0	0.05	0.17	0.05	0.09	0.13	0.93	1.4	0.63	0	0.16	0	1.08	0	0.74	0	0.08	0.1	0.04	0.03	29.66	15.16	9.88	7.42	12.08	2.27	1.59	0.25	0	0	0	0	1	1	1	1	3.095	1.423	2.623	-0.13	7.698	5.761	7.847	5.909	0.1638	1	0.3396	1	1.592e-08
Niben101Scf07599g00019	4.07	4.71	1.26	3.6	2.62	3.89	3.87	5.93	4.04	3.49	1.31	1.75	3.92	3.53	5.01	2.56	3.43	8.04	2.82	2.57	79.29	49.58	41.59	24.8	39.11	12.63	8.38	5	0	0	0	0	1	1	1	1	0.255	-0.363	0.137	0.299	3.835	2.252	3.537	1.953	0.8998	1	0.9737	0.5937	2.405e-13
Niben101Scf07650g01020	111.41	103.72	102.76	121.1	99.59	98.77	91.3	93.12	105.99	120.79	92.93	104.88	93.7	91.09	99.7	85.79	105.34	128.38	107.11	104.65	380.55	357.13	378.65	327.15	156.33	215.44	217.44	217.62	0	0	0	0	1	1	1	1	-0.198	-0.048	-0.246	0.02	1.717	0.878	1.697	0.857	0.4682	1	0.3483	0.8872	2.467e-49
Niben101Scf07650g02007	28.22	28.22	33.09	29.93	25.93	28.43	29.38	32.73	27.49	28.65	29.72	25.74	26.82	28.72	30.58	30.44	39.91	38.01	40.33	39.39	70.85	60.95	62.79	65.34	36.98	67.8	68.23	70.52	0	0	0	0	1	1	1	1	-0.037	-0.098	-0.035	0.4	1.121	1.028	0.721	0.627	0.9654	1	0.9795	0.005884	3.543e-16
Niben101Scf07742g01007	5.9	6.32	8.43	7	8.79	7.48	7.38	7.66	6.64	6.24	6.91	6.18	8.06	6.91	6.43	8.44	7.66	8.29	8.04	8.01	21.38	20.44	21.33	16.96	9.58	14.2	13.5	15.14	0	0	0	0	1	1	1	1	0.18	-0.092	0.113	0.209	1.532	0.922	1.323	0.713	0.6728	1	0.8742	0.1974	9.258e-28
Niben101Scf07742g01016	2.18	2.2	1.89	2.66	1.82	2.32	3.51	2.1	2.12	2.01	2.51	2.58	1.67	1.91	2.43	2.35	3.35	3.46	2.67	3.75	5.47	6.52	4.42	6.5	6.27	7.27	7.11	5.8	0	0	0	0	1	1	1	1	0.113	0.034	-0.095	0.56	1.351	1.56	0.791	1	0.8933	1	0.9573	0.01003	8.493e-12
Niben101Scf07763g02015	18.72	17.72	17.83	20.27	17.45	21.22	17.35	17.25	19.21	17.65	15.91	17.28	18.87	17.34	17.98	16.47	17.14	16.89	16.16	15.1	36.26	36.17	33.24	38.59	24.86	36.62	35.2	34.19	0	0	0	0	1	1	1	1	-0.024	-0.09	-0.078	-0.193	0.952	0.812	1.145	1.005	0.9774	1	0.894	0.1333	4.233e-17
Niben101Scf07805g00006	29.82	31.49	30.28	34.07	33.92	30.4	28.87	24.05	33.94	28.52	33.75	26.96	31.23	31.66	35.16	29.52	36.12	35.93	40.8	35.3	74.96	69.55	60.03	67.57	51.37	60.07	63.43	63.88	0	0	0	0	1	1	1	1	-0.099	-0.03	0.021	0.237	1.113	0.925	0.877	0.688	0.8019	1	0.9923	0.05741	2.869e-22
Niben101Scf07883g09002	1.59	1.34	1.72	1.48	1.29	1.18	1.08	0.38	1.4	1.4	1.1	0.68	1.94	1.84	1.21	1.59	1	1.32	1.33	1.35	3.73	2.46	2.07	2.95	2.22	3.76	2.99	2.45	0	0	0	0	1	1	1	1	-0.615	-0.411	0.094	-0.289	0.865	0.902	1.155	1.191	0.3357	1	0.9758	0.3765	0.001552
Niben101Scf07953g01010	1.12	1.23	1.26	1.28	1.2	1.27	1.39	1.4	1.59	1.07	0.99	0.97	1.02	0.96	0.95	0.77	1.44	1.58	1.61	1.72	5.47	5.76	7.4	5.82	2.03	2.39	2.85	2.45	0	0	0	0	1	1	1	1	0.095	-0.085	-0.413	0.373	2.313	0.985	1.941	0.612	0.9575	1	0.6021	0.1428	1.366e-33
Niben101Scf07965g02019	2.54	3.8	3.27	3.6	2	3.15	2.43	2.21	3.32	3.65	3.45	2.82	3.06	2.72	2.85	2.86	3.71	2.8	4	3.68	10.88	8.83	13.62	8.31	5.57	6.44	5.3	4.65	0	0	0	0	1	1	1	1	-0.432	0.002	-0.202	0.106	1.649	0.73	1.543	0.624	0.3314	1	0.8042	0.668	1.542e-19
Niben101Scf08006g01002	4.37	5.3	4.7	4.24	4.71	4.37	4.65	4.58	3.75	4.43	3.66	4.92	4.46	3.75	3.53	4.09	4.7	3.71	4.16	5.47	14.23	11.76	12	8.23	7.17	10.4	10.29	12.85	0	0	0	0	1	1	1	1	-0.024	-0.148	-0.23	-0.036	1.308	1.127	1.344	1.163	1	1	0.7319	0.8882	4.548e-13
Niben101Scf08041g01020	1	0.86	0.57	0.94	0.62	0.79	0.98	0.81	0.77	0.41	0.58	0.58	1.08	0.81	0.95	0.77	1	0.51	1.57	0.74	5.74	3.97	3.97	4.34	1.7	3.34	3.72	4	0	0	0	0	1	1	1	1	-0.085	-0.535	0.096	0.191	2.404	1.91	2.214	1.72	0.9785	1	0.9774	0.669	1.393e-15
Niben101Scf08078g02001	5.2	4.93	4.99	5.82	5.59	4.55	4.08	4.53	5.01	4.35	5.29	4.82	6.77	5.73	4.85	5.47	4.78	4.38	4.32	6.18	13.42	10.81	11.37	8.69	5.9	9.54	9.83	9.55	0	0	0	0	1	1	1	1	-0.157	-0.109	0.123	-0.085	1.076	0.733	1.161	0.818	0.7955	1	0.8934	0.6834	4.627e-10
Niben101Scf08150g00004	5.84	5.03	6.02	6.76	4.66	5.21	5.89	4.85	6.21	5.58	5.86	6.67	5.11	6.02	5.06	8.9	9.01	9.01	7.26	8.17	25.93	20.3	25.84	20.37	6.84	18.25	15.54	14.89	0	0	0	0	1	1	1	1	-0.2	0.038	0.086	0.497	1.964	1.231	1.467	0.733	0.7739	1	0.9542	0.02583	4.951e-21
Niben101Scf08157g02028	13.46	15.26	15.71	14.1	18.12	13.04	11.77	12.08	13.86	14.69	13.55	14.65	13.76	14.69	17.45	15.04	14.91	12.77	16.87	14.96	34.04	27.29	23.36	24.68	19.81	23.29	23.38	27.04	0	0	0	0	1	1	1	1	-0.087	-0.044	0.059	0.026	0.9	0.675	0.873	0.649	0.8737	1	0.9506	0.8937	9.716e-11
Niben101Scf08178g00009	45.87	50.98	30.68	54.58	40.94	43.92	26.8	49.61	49.05	73.59	33.39	45.6	35.42	36	44.07	28.8	38.28	89.51	33.03	36.48	123.73	110.39	90.03	90.86	136	85.18	85.23	70.67	0	0	0	0	1	1	1	1	-0.176	0.147	-0.336	0.114	1.188	1.05	1.074	0.936	0.86	1	0.6952	0.7227	1.343e-05
Niben101Scf08196g01001	39.56	47.12	15.48	43.74	20.96	26.99	22.46	16.18	33.55	36.24	23.23	19.03	31.23	20.94	19.19	21.03	20.37	29.97	15.42	36.08	557.64	491.65	427.64	306.27	67.27	112.02	65.88	56.68	0	0	0	0	1	1	1	1	-0.752	-0.381	-0.659	-0.519	3.611	1.049	4.13	1.567	0.1713	1	0.2866	0.09426	3.187e-31
Niben101Scf08226g00004	2.72	2.78	2.98	3.16	2.44	2.97	2.89	3.67	3.13	2.75	3.04	2.53	3.92	2.72	2.69	3.33	3.67	3.97	3.96	3.51	6.17	7.08	8.84	6.45	4.95	5.9	5.94	8.15	0	0	0	0	1	1	1	1	0.032	-0.028	0.126	0.371	1.292	1.093	0.922	0.722	0.9856	1	0.9055	0.06966	9.26e-13
Niben101Scf08227g00004	0.94	0.8	1.15	0.94	0.98	1.05	0.72	0.81	1.35	0.9	1.52	1.22	1.13	0.96	1.32	0.87	1.28	0.76	0.71	1.11	4.33	3.64	3.16	3.88	1.6	2.85	2.67	3.45	0	0	0	0	1	1	1	1	-0.091	0.368	0.165	0.029	1.963	1.461	1.935	1.433	0.9643	1	0.9224	1	1.21e-14
Niben101Scf08268g00015	0.35	0.54	1.15	0.3	1.02	0.48	0.52	0.49	0.63	0.57	0.58	0.39	0.7	0.29	0.42	0.51	0.88	1.02	0.27	0.88	2.81	2.31	3.2	1.77	1.23	1.36	1.4	1.65	0	0	0	0	1	1	1	1	0.129	-0.09	-0.231	0.386	2.115	1.279	1.73	0.893	0.9724	1	0.9227	0.4204	3.92e-09
Niben101Scf08298g01002	8.32	7.01	8.95	7.2	6.57	7.39	6.15	5.99	6.79	7.67	7.74	8.95	6.02	7.13	6.8	6.29	10.92	8.04	8.83	9.9	40.76	35.32	33.29	29.48	9.67	17.84	15.31	14.89	0	0	0	0	1	1	1	1	-0.265	-0.013	-0.264	0.265	2.141	0.878	1.876	0.613	0.5	1	0.5677	0.1329	2.34e-43
Niben101Scf08341g11013	6.38	7.82	8.26	6.31	6.17	5.42	5.94	6.15	7.08	6.98	6.59	6.18	7.53	7.27	5.22	5.63	9.57	7.23	7.85	9.8	29.55	26.49	23.05	20.71	8.59	14.53	13.59	15.29	0	0	0	0	1	1	1	1	-0.28	-0.099	-0.17	0.265	1.793	0.855	1.529	0.591	0.5178	1	0.8066	0.1598	2.464e-27
Niben101Scf08430g00014	8.56	10.92	11.07	8.04	10.52	9.05	10.95	8.63	10.11	9.6	12.3	10.66	10.86	9.62	9.91	9.21	12.24	12.31	15.18	12.73	22.3	27.72	21.61	24.3	16.42	26.05	29.18	28.84	0	0	0	0	1	1	1	1	0.022	0.144	0.039	0.445	1.314	1.381	0.869	0.936	0.9913	1	0.9826	0.007734	3.458e-17
Niben101Scf08447g09009	4.49	4.71	4.13	5.28	4.57	6.26	6.3	6.96	3.61	5.5	4.6	4.57	3.98	4.19	4.43	4.66	5.02	4.02	5.06	4.76	33.67	27.53	35	26.53	6.18	11.4	9.06	9.1	0	0	0	0	1	1	1	1	0.365	-0.024	-0.11	0.022	2.716	0.94	2.695	0.919	0.3388	1	0.9154	0.9378	6.31e-58
Niben101Scf08488g00011	2.77	1.55	2.12	2.02	2.4	1.92	2.32	1.89	1.64	1.68	1.78	1.56	2.31	2.72	1.95	2.3	3.15	1.37	2.59	2.94	5.79	6.28	5.68	5.61	2.55	4.46	4.49	5.2	0	0	0	0	1	1	1	1	0.018	-0.341	0.128	0.27	1.466	0.982	1.197	0.712	1	1	0.9299	0.3267	5.348e-11
Niben101Scf08516g02001	0.12	0.11	0.46	0.44	0.13	0.13	0.36	0.16	0.48	0.45	0.26	0.05	0.22	0.37	0.05	0.1	0.2	0.15	0.43	0.34	1.14	0.9	1.17	0.59	0.71	1.16	0.77	1.05	0	0	0	0	1	1	1	1	-0.545	0.144	-0.704	0.01	1.706	1.673	1.698	1.666	0.809	1	0.8268	1	0.0002362
Niben101Scf08533g01004	0.18	0.48	0.34	0.2	0.13	0.09	0.26	0.05	0.29	0.21	0.16	0.1	0	0.07	0.21	0.05	0.52	0.15	1.06	0.3	4.49	4.2	4.65	3.67	0.42	2.15	1.77	3.7	0	0	0	0	1	1	1	1	-1.142	-0.657	-1.745	0.764	3.796	2.716	3.036	1.955	0.519	1	0.3019	0.261	5.568e-12
Niben101Scf08544g01008	5.55	4.23	3.84	3.99	3.15	3.24	2.07	3.34	2.74	3.73	3.24	3.7	2.96	3.38	3.37	2.76	6.22	5.29	6.2	5.3	8.17	10.15	9.83	9.7	7.64	13.25	14.82	13.3	0	0	0	0	1	1	1	1	-0.571	-0.386	-0.499	0.389	1.107	1.479	0.718	1.09	0.1276	1	0.2476	0.05818	3.058e-09
Niben101Scf08588g00012	0.59	0.91	1.66	0.84	1.11	1.22	1.03	1.78	1.54	1.48	0.78	1.41	1.34	1.03	1.21	1.69	0.8	1.48	1.41	1.15	4.98	3.82	2.35	4.56	1.84	3.34	3.22	3.8	0	0	0	0	1	1	1	1	0.358	0.39	0.412	0.266	1.967	1.605	1.701	1.34	0.7328	1	0.7192	0.4903	2.633e-10
Niben101Scf08630g00002	4.96	3.05	3.1	2.96	3.64	3.06	2.69	2.8	2.98	2.5	2.25	3.31	3.06	3.67	4.43	3.12	4.66	3.31	4.32	5.3	15.97	13.74	16.51	15.44	4.15	7.43	7.16	9.05	0	0	0	0	1	1	1	1	-0.196	-0.342	0.027	0.336	2.136	0.986	1.8	0.65	0.793	1	1	0.1602	4.058e-25
Niben101Scf08653g05018	4.25	3.59	4.24	4.44	3.73	3.94	3.67	4.31	3.47	3.98	3.82	3.75	3.28	4.04	4.22	4.45	4.11	3.66	4.59	4.83	13.8	11.1	8.98	11.05	6.18	10.98	13.32	12	0	0	0	0	1	1	1	1	-0.08	-0.137	-0.047	0.063	1.439	1.361	1.376	1.298	0.935	1	0.9846	0.8154	2.003e-14
Niben101Scf08673g00001	2.24	1.71	1.26	1.38	1.82	1.14	1.24	1.19	0.91	1.11	2.09	1.27	1.29	1.4	1.11	1.69	1.55	0.76	1.14	1.22	3.41	3.45	2.84	3.12	1.93	4	2.81	3.55	0	0	0	0	1	1	1	1	-0.282	-0.3	-0.261	-0.476	0.959	0.903	1.435	1.38	0.7597	1	0.8305	0.1255	0.0003849
Niben101Scf08680g02003	3.54	3.48	3.21	3.16	3.82	2.19	2.84	4.48	2.7	4.19	2.77	2.77	2.58	3.01	2.85	3.17	4.07	3.61	4.32	5.03	9.31	9.3	10.01	7.85	4.2	7.6	6.25	7.75	0	0	0	0	1	1	1	1	-0.013	-0.098	-0.205	0.354	1.444	0.946	1.091	0.593	1	1	0.8205	0.1287	1.115e-12
Niben101Scf08683g00001	0.83	0.48	0.86	0.74	0.98	0.57	0.46	0.22	0.29	0.53	0.37	0.44	0.48	0.44	0.63	0.77	0.44	0.41	0.9	0.24	7.58	5.76	12.9	4.39	0.99	4.54	2.81	4.05	0	0	0	0	1	1	1	1	-0.359	-0.816	-0.302	-0.547	3.388	2.086	3.937	2.634	0.8426	1	0.9125	0.3492	5.236e-14
Niben101Scf08772g03010	12.16	13.98	13.02	14.79	13.59	12.77	13.58	13.64	12.52	12.6	14.34	13.43	16.45	14.18	13.13	16.93	13.16	15.42	14.67	13.38	28.85	28.71	33.24	27.42	16.42	22.38	22.38	26.14	0	0	0	0	1	1	1	1	-0.012	-0.032	0.17	0.066	1.13	0.692	1.064	0.627	1	1	0.6708	0.6568	2.183e-20
Niben101Scf08833g03007	0.89	0.54	0.29	0.3	0.53	0.17	0.46	0.65	0.48	0.57	0.42	0.44	0.43	0.22	0.21	0.26	0.88	0.51	0.67	0.3	2.16	1.89	2.39	1.56	0.66	1.36	1.31	2.15	0	0	0	0	1	1	1	1	-0.14	-0.04	-0.797	0.241	1.999	1.455	1.76	1.215	0.9652	1	0.5563	0.659	2.302e-07
Niben101Scf08873g00007	8.56	11.51	10.38	9.47	9.24	8.92	8.78	9.17	9.82	9.48	10.62	8.95	10.91	11.17	13.34	12.38	9.37	9.16	9.06	11.32	21.97	16.67	27.51	18.64	13.59	15.48	15.18	16.49	0	0	0	0	1	1	1	1	-0.146	-0.04	0.261	-0.034	1.085	0.604	1.12	0.639	0.7449	1	0.4625	0.8524	2.224e-15
Niben101Scf08899g00006	3.6	3.11	2.64	3.5	2.4	3.41	3.25	2.8	2.7	3.53	1.99	3.16	3.33	4.11	3.53	2.71	3.47	3.77	6.08	3.28	8.71	7.74	7.4	7.38	6.32	6.94	6.75	6.15	0	0	0	0	1	1	1	1	-0.116	-0.166	0.079	0.367	1.277	1.024	0.91	0.657	0.9003	1	0.9547	0.08475	2.583e-11
Niben101Scf08947g02010	10.75	10.28	12.27	10.9	11.85	8.84	10.28	8.63	11.12	10.18	11.36	10.56	9.68	10.65	12.02	9.72	11.92	11.86	12.67	12.73	22.35	20.87	19.71	20.96	17.6	21.88	21.88	18.39	0	0	0	0	1	1	1	1	-0.155	-0.033	-0.071	0.157	0.924	0.854	0.768	0.697	0.6351	1	0.9134	0.2389	8.441e-16
Niben101Scf08984g03004	0.59	0.48	0.52	1.43	1.29	0.74	1.6	0.92	0.87	0.53	1.36	0.83	0.91	1.03	0.74	1.33	0.8	1.27	1.45	0.95	3.19	1.7	2.26	1.65	1.27	2.11	2.67	2.9	0	0	0	0	1	1	1	1	0.564	0.211	0.387	0.535	1.507	1.539	0.973	1.004	0.5431	1	0.789	0.1982	3.018e-05
Niben101Scf09079g00007	1.3	0.96	0.69	1.13	0.8	0.83	0.93	1.08	0.91	0.57	1.05	1.12	1.24	0.59	0.74	0.92	0.76	0.87	1.14	1.59	2.87	3.45	3.43	2.7	1.7	2.23	1.5	2.5	0	0	0	0	1	1	1	1	-0.176	-0.177	-0.206	0.113	1.6	0.949	1.488	0.837	0.9213	1	0.9043	0.822	1.315e-09
Niben101Scf09087g01021	1.83	2.62	2.7	2.76	1.64	1.36	2.79	1.51	1.35	1.68	2.3	1.85	2.1	2.28	2.64	1.43	3.07	3.56	2.47	3.75	12.88	13.69	15.97	14.93	3.63	5.86	5.84	5.05	0	0	0	0	1	1	1	1	-0.454	-0.474	-0.242	0.369	2.529	1.037	2.16	0.668	0.4063	1	0.8032	0.1291	7.075e-34
Niben101Scf09099g00023	5.96	5.25	3.96	5.82	4.88	4.29	5.27	4.69	5.92	5.54	5.08	4.62	4.78	6.32	4.96	4.91	6.22	5.95	6.59	7.77	15.7	14.49	14.75	14.3	9.15	13.46	13.28	12.85	0	0	0	0	1	1	1	1	-0.137	0.012	-0.014	0.342	1.493	1.214	1.151	0.872	0.8056	1	1	0.03913	2.825e-24
Niben101Scf09101g02004	3.96	3	3.56	2.86	2.58	2.84	3.2	2.91	3.56	3.57	2.62	2.97	2.26	3.31	4.27	4.76	5.02	3.71	4.71	5.1	38.16	31.63	41.36	27.71	4.72	8.92	8.74	8.6	0	0	0	0	1	1	1	1	-0.211	-0.063	0.137	0.482	3.378	1.216	2.897	0.735	0.7655	1	0.9119	0.0371	2.89e-59
Niben101Scf09115g00015	2.24	2.3	1.09	2.32	2.66	3.02	3.3	2.1	2.02	2.75	2.09	1.8	2.74	2.87	1.79	2.4	2.11	1.48	1.61	1.72	5.57	4.3	6.86	4.94	2.31	3.88	2.4	3.45	0	0	0	0	1	1	1	1	0.476	0.125	0.287	-0.2	1.437	0.594	1.638	0.795	0.3743	1	0.7286	0.5113	1.064e-09
Niben101Scf09153g05005	0.83	0.86	0.63	0.3	0.8	1.14	0.98	0.86	0.67	1.31	0.58	0.88	0.97	0.66	0.84	0.82	0.36	0.15	0.98	0.47	2.87	2.74	4.24	2.57	1.37	1.78	1.54	1.6	0	0	0	0	1	1	1	1	0.549	0.431	0.36	-0.352	2.256	1.277	2.61	1.63	0.567	1	0.8241	0.4089	2.367e-12
Niben101Scf09215g00003	6.26	6	3.73	5.42	5.02	5.38	3.25	5.01	6.35	4.39	6.91	5.5	5.16	5.51	6.01	5.93	4.43	3.77	4.86	5.03	23.22	19.22	25.62	18.94	6.7	9.7	9.56	12.05	0	0	0	0	1	1	1	1	-0.194	0.108	0.08	-0.237	2.021	0.826	2.258	1.064	0.7483	1	0.9516	0.2695	6.837e-28
Niben101Scf09217g00021	3.01	4.02	3.21	3.35	2.84	4.16	3.2	3.07	3.95	3.08	4.29	3.6	3.49	3.89	3.95	3.33	4.7	4.22	5.34	4.43	6.33	6.52	7.98	7.59	6.56	7.76	7.25	7.7	0	0	0	0	1	1	1	1	-0.032	0.123	0.102	0.459	1.064	1.103	0.605	0.644	0.9851	1	0.9053	0.006628	5.969e-12
Niben101Scf09248g07003	15.65	18.21	20.99	19.33	20.82	23.53	22.82	23.72	19.64	19.99	21.09	19.71	20.48	20.72	18.87	18.88	23.6	25.44	23.27	21.11	48.6	45.37	43.8	53.36	32.03	39.22	38.47	38.19	0	0	0	0	1	1	1	1	0.292	0.115	0.087	0.329	1.365	0.995	1.035	0.666	0.1503	1	0.8515	0.003098	7.955e-40
Niben101Scf09284g01003	3.42	1.39	1.09	2.27	3.91	3.15	2.07	3.02	3.71	2.05	3.92	4.33	2.9	4.63	2.58	2.25	2.43	1.88	2.86	2.43	9.31	11.14	8.16	8.56	4.06	5.62	3.99	2.5	0	0	0	0	1	1	1	1	0.576	0.774	0.583	0.241	2.184	0.988	1.944	0.748	0.3895	1	0.4197	0.5073	8.054e-14
Niben101Scf09325g03007	22.79	21.42	21.56	24.36	20.65	19.55	16.99	20.81	22.48	21.59	21.98	19.32	23.33	19.25	21.83	21.69	30.7	36.38	32.13	33.58	105.6	92.4	114.66	89.76	34.06	61.73	65.7	60.33	0	0	0	0	1	1	1	1	-0.208	-0.079	-0.065	0.558	2.158	1.299	1.6	0.741	0.5774	1	0.941	0.0001826	1.609e-50
Niben101Scf09360g00015	0.89	1.61	1.03	0.39	0.93	1.27	0.72	0.97	1.35	0.78	0.73	0.83	1.67	1.32	1.05	1.02	1.4	1.07	0.94	1.01	6.17	5.43	4.06	4.34	2.64	4.87	2.72	5.2	0	0	0	0	1	1	1	1	0.006	-0.08	0.372	0.179	2.349	1.978	2.171	1.8	1	1	0.7859	0.681	3.834e-14
Niben101Scf09360g00020	0.59	0.96	1.2	0.79	0.58	0.39	1.03	0.49	0.63	0.86	0.73	0.63	0.59	0.29	0.53	0.41	0.68	0.46	0.78	0.51	3.09	3.45	3.02	2.28	1.27	2.85	2.58	2.4	0	0	0	0	1	1	1	1	-0.521	-0.304	-0.924	-0.535	1.728	1.358	2.265	1.895	0.5779	1	0.2398	0.1557	3.757e-09
Niben101Scf09467g02012	0.89	1.02	1.03	1.43	0.8	1.05	0.98	1.02	0.82	0.62	0.89	0.83	0.97	1.54	0.79	1.02	0.64	0.87	1.33	0.84	2.76	3.02	2.44	2.91	1.51	2.11	1.59	1.4	0	0	0	0	1	1	1	1	-0.194	-0.492	-0.061	-0.255	1.333	0.591	1.589	0.846	0.8825	1	1	0.446	1.897e-08
Niben101Scf09544g01012	1.65	1.02	1.49	0.84	1.55	2.01	1.45	1.19	0.91	0.99	1.78	1.46	1.29	2.06	1.11	1.64	1.12	0.56	1.14	0.68	3.3	3.4	4.47	2.78	2.45	1.78	2.36	2.3	0	0	0	0	1	1	1	1	0.332	0.041	0.277	-0.491	1.49	0.837	1.982	1.329	0.7184	1	0.8207	0.1387	4.04e-08
Niben101Scf09554g00004	2.13	2.52	2.81	2.37	2.75	2.67	1.5	2.97	2.79	2.13	2.25	2.97	3.33	2.87	2.74	2	2.31	2.04	3.96	2.43	14.83	14.45	10.55	10.59	4.39	5.49	8.61	8.7	0	0	0	0	1	1	1	1	0.012	0.045	0.151	0.135	2.356	1.465	2.222	1.331	1	1	0.9202	0.6802	8.85e-22
Niben101Scf09596g00002	2.72	3.91	1.55	3.7	3.86	3.72	7.69	6.69	2.7	3.16	1.99	3.26	3.71	3.75	4.48	5.42	5.66	4.22	3.02	4.73	10.45	11.33	9.7	9.53	11.32	5.12	7.57	7.1	0	0	0	0	1	1	1	1	0.875	-0.098	0.546	0.565	1.78	1.381	1.215	0.816	0.06904	1	0.4117	0.05417	5.067e-11
Niben101Scf09629g00002	10.75	8.94	8.83	8.28	8.52	8.31	6.61	7.33	9.1	9.07	8.16	7.98	10.91	9.99	10.65	8.8	10.21	10.08	12.2	11.28	23.76	18.04	17.86	18.35	12.64	18.62	17.08	20.24	0	0	0	0	1	1	1	1	-0.252	-0.097	0.135	0.254	1.083	0.9	0.829	0.646	0.4741	1	0.8227	0.1087	1.825e-14
Niben101Scf09649g03001	3.13	4.18	4.47	3.7	4.44	4.07	4.91	5.61	4.43	4.93	4.45	3.16	3.33	3.67	4.53	3.58	4.27	4.94	5.06	5	10.12	10.39	11.68	8.77	4.95	10.03	9.29	7.65	0	0	0	0	1	1	1	1	0.292	0.134	-0.033	0.315	1.402	1.046	1.087	0.731	0.559	1	1	0.1435	1.231e-13
Niben101Scf09672g01004	8.38	8.25	7.86	9.37	8.39	9.23	9.04	7.28	7.12	9.6	7.85	7.84	8.39	7.64	7.33	9.16	9.13	8.04	9.26	9.53	20.19	18.08	19.76	13.79	13.11	16.31	19.26	17.79	0	0	0	0	1	1	1	1	0.004	-0.061	-0.057	0.088	1.081	0.971	0.992	0.883	1	1	0.957	0.6162	1.9e-14
Niben101Scf09703g02014	18.77	17.4	18.18	16.57	18.51	17.59	17.45	17.63	15.93	16.83	17.63	15.72	18.49	17.56	17.08	17.29	25.08	25.24	29.07	24.62	44.44	39.14	46.41	42.14	29.62	43.77	43.63	46.63	0	0	0	0	1	1	1	1	0.007	-0.1	-0.009	0.553	1.28	1.207	0.726	0.654	1	1	1	3.938e-06	5.269e-29
Niben101Scf09745g00006	5.2	5.19	5.85	5.82	5.02	5.16	7.23	6.25	5.87	5.29	4.71	6.03	4.68	5.8	6.48	4.96	6.06	6.36	4.94	4.36	8.82	8.69	9.74	9.79	7.03	10.28	11.15	10.55	0	0	0	0	1	1	1	1	0.095	-0.01	-0.012	-0.031	0.748	0.821	0.779	0.853	0.8909	1	1	0.9067	5.633e-06
Niben101Scf09811g00009	1.06	0.37	0.63	0.54	0.53	0.22	0.31	0.27	0.24	0.66	0.68	0.44	0.48	0.29	0.58	0.26	0.52	0.36	0.59	0.51	2.87	3.16	1.62	2.74	0.94	1.28	1.4	0.85	0	0	0	0	1	1	1	1	-0.931	-0.348	-0.651	-0.37	1.997	0.796	2.369	1.167	0.3138	1	0.5987	0.4123	1.061e-09
Niben101Scf09834g00008	1.18	1.45	2.29	1.48	2.44	1.4	1.86	1.51	2.07	1.52	1.88	2.24	2.26	1.98	1.9	2.05	1.55	1.02	1.84	1.76	4.49	3.97	4.69	3.67	2.41	3.63	3.13	2.95	0	0	0	0	1	1	1	1	0.178	0.264	0.358	-0.029	1.391	0.925	1.42	0.954	0.8525	1	0.6262	0.9156	2.315e-10
Niben101Scf09849g00003	0.94	1.61	0.97	1.43	1.2	1.53	1.14	1.24	1.83	0.9	1.47	1.61	2.04	2.06	1.16	1.07	1.75	1.42	2.67	1.32	3.36	2.97	3.16	3.16	1.89	4.05	2.81	3.75	0	0	0	0	1	1	1	1	0.038	0.209	0.325	0.523	1.338	1.323	0.816	0.8	0.9977	1	0.7794	0.1044	4.153e-06
Niben101Scf09928g01002	6.14	7.5	6.48	6.26	5.86	6.82	5.89	5.12	5.68	4.93	3.98	4.92	6.34	5.8	6.91	5.88	8.09	6.26	8.59	7.77	23.49	22.62	25.57	17.84	8.54	13.34	12.82	11.95	0	0	0	0	1	1	1	1	-0.152	-0.434	-0.079	0.223	1.76	0.823	1.537	0.599	0.7693	1	0.936	0.2072	3.549e-31
Niben101Scf09929g00004	1.89	2.95	2.75	1.82	2.26	2.14	2.01	3.67	2.65	1.85	2.35	2.53	2.37	2.72	2.32	2.71	3.43	3.05	3.41	3.04	7.85	4.72	6.59	5.91	3.68	5.57	4.85	5.65	0	0	0	0	1	1	1	1	0.093	-0.008	0.102	0.46	1.409	1.07	0.949	0.61	0.9323	1	0.9432	0.05253	2.302e-11
Niben101Scf10015g02008	87.62	77.91	82.92	95.46	74.06	72.88	62.33	65.73	80.87	100.64	74.52	74.6	71.66	72.14	75.29	67.02	90.83	112.92	86.31	89.61	212.76	196.55	175.41	190.91	107.03	169.41	164.88	164.29	0	0	0	0	1	1	1	1	-0.322	-0.056	-0.266	0.142	1.173	0.816	1.031	0.674	0.2207	1	0.3984	0.3424	1.242e-18
Niben101Scf10026g01008	7.26	6.1	7.11	6.36	5.73	6.61	5.58	4.85	5.2	6.4	7.06	6.38	4.95	6.02	6.33	5.17	5.66	4.78	5.34	6.15	24.84	23.04	31.71	19.91	9.53	9.95	10.74	11.75	0	0	0	0	1	1	1	1	-0.231	-0.099	-0.258	-0.283	1.891	0.645	2.174	0.928	0.5648	1	0.5692	0.09594	4.196e-38
Niben101Scf10132g01023	2.07	1.34	0.97	1.97	1.2	1.49	0.83	1.08	1.49	1.19	1.26	0.73	1.29	1.4	0.95	1.59	1.16	1.88	1.92	2.26	4.44	2.6	2.89	2.32	2.41	3.18	3.4	4.3	0	0	0	0	1	1	1	1	-0.459	-0.445	-0.287	0.186	0.933	1.057	0.747	0.871	0.5413	1	0.818	0.5922	0.001093
Niben101Scf10157g05011	50.6	47.28	45.99	53.5	51.64	44.18	42.09	36.5	49.29	40.47	49.5	42.19	44.62	48.85	48.13	46.45	43.34	44.83	46.96	47.76	129.14	129.75	107.26	114.39	83.68	79.73	86.18	78.12	0	0	0	0	1	1	1	1	-0.177	-0.122	-0.071	-0.11	1.283	0.731	1.393	0.841	0.4994	1	0.897	0.3739	8.37e-33
Niben101Scf10298g02005	23.91	24.31	31.19	27.71	28.59	24.54	24.06	25.07	25.27	26.39	26.9	21.41	28.71	31.15	28.79	28.19	25.64	27.68	27.11	28.04	46.93	51.61	44.29	48.93	36.18	49.22	48.93	49.68	0	0	0	0	1	1	1	1	-0.066	-0.1	0.123	0.018	0.84	0.78	0.822	0.763	0.8864	1	0.7611	0.9055	9.27e-14
Niben101Scf10298g03006	11.16	13.49	12.44	12.57	14.25	12.99	10.53	12.24	13.72	13.87	12.19	10.07	14.46	12.34	13.6	13.25	16.95	15.47	21.19	15.91	38.97	34.84	30.76	31.3	19.15	28.78	26.6	31.59	0	0	0	0	1	1	1	1	0.011	0.006	0.112	0.485	1.45	1.094	0.965	0.609	1	1	0.8683	0.001452	3.772e-24
Niben101Scf10384g00017	1.36	0.48	0.92	1.23	0.75	0.7	0.52	0.43	0.77	0.86	0.84	0.54	0.75	0.59	0.37	0.72	0.8	0.87	1.18	0.78	24.52	19.26	30.9	16.96	1.08	2.27	2.72	2.05	0	0	0	0	1	1	1	1	-0.706	-0.401	-0.707	-0.14	4.514	1.027	4.656	1.168	0.3734	1	0.4557	0.7506	1.031e-55
Niben101Scf10396g01021	10.86	11.25	10.78	9.17	9.81	11.11	9.55	11.75	11.99	11.86	9.89	11.19	11.56	11.75	10.02	9.87	15.99	12.67	16.4	12.13	47.47	48.91	40.73	43.53	18.54	26.42	25.28	29.49	0	0	0	0	1	1	1	1	0.007	0.098	0.037	0.445	2.103	1.247	1.658	0.802	1	1	0.9792	0.002279	9.357e-54
Niben101Scf10688g00016	1.65	2.78	2.06	2.91	2.58	2.67	2.53	2.7	2.31	2.79	2.88	2.92	2.85	2.2	3.37	2.76	3.35	3.41	3.73	3.34	9.31	8.07	9.07	7.55	4.34	8.38	5.62	6.3	0	0	0	0	1	1	1	1	0.143	0.2	0.251	0.543	1.838	1.379	1.295	0.836	0.857	1	0.7421	0.01132	9.051e-22
Niben101Scf10712g00017	3.25	2.89	3.61	3.7	3.91	2.76	3.15	2.75	4.28	3.37	3.09	3.46	3.33	3.45	3.95	3.84	4.07	3.66	3.45	3.92	8.98	7.55	9.56	9.49	4.81	7.47	7.02	7.2	0	0	0	0	1	1	1	1	-0.095	0.077	0.118	0.167	1.402	0.978	1.235	0.81	0.9058	1	0.9054	0.4142	7.435e-18
Niben101Scf10820g01004	1.48	1.87	2.7	2.61	2.62	2.41	2.84	2.48	2.7	1.93	2.77	1.9	1.99	2.42	1.74	2.76	2.47	2.14	2.35	2.6	4.33	3.87	4.06	4.09	3.3	3.63	3.81	4.5	0	0	0	0	1	1	1	1	0.248	0.087	0.031	0.144	0.907	0.804	0.764	0.661	0.6536	1	1	0.564	2.379e-06
Niben101Scf10916g00003	3.07	4.18	2.81	3.85	3.02	3.5	3.46	3.34	4.14	2.42	3.4	4.67	3.23	4.85	3.11	3.79	3.75	3.36	4.55	3.11	9.09	8.69	12.58	8.27	5.14	6.19	7.57	7.2	0	0	0	0	1	1	1	1	-0.067	0.063	0.089	0.082	1.469	0.902	1.387	0.82	0.9611	1	0.9397	0.7498	2.131e-13
Niben101Scf11084g01007	3.84	4.5	4.01	5.03	4.44	4.29	4.39	3.45	4.33	4.68	3.61	2.34	4.25	4.63	2.95	3.73	3.59	3.26	4.83	3.82	6.33	4.96	8.25	8.56	5.14	7.43	8.88	7.7	0	0	0	0	1	1	1	1	-0.07	-0.214	-0.17	-0.165	0.693	0.743	0.858	0.908	0.9575	1	0.8769	0.5177	0.001267
Niben101Scf11103g01014	6.44	3	3.27	3.7	3.51	4.42	3.2	3.4	3.95	3.9	3.3	3.36	4.52	4.33	4.16	3.53	5.42	4.58	5.34	6.55	17.54	14.73	20.97	17.25	5.24	9.99	7.34	10.4	0	0	0	0	1	1	1	1	-0.166	-0.17	0.016	0.426	2.108	1.012	1.681	0.586	0.8305	1	1	0.07019	1.433e-23
Niben101Scf11182g02003	0.53	0.64	0.92	0.89	0.67	0.96	0.67	0.86	1.06	0.86	1.26	1.02	1.02	0.88	0.53	1.02	0.64	0.46	0.51	0.81	1.84	2.41	1.71	1.05	0.8	1.36	1.18	1.75	0	0	0	0	1	1	1	1	0.081	0.477	0.204	-0.281	1.215	0.759	1.497	1.041	0.9756	1	0.9106	0.4849	0.000107
Niben101Scf11264g01011	0.83	1.45	1.26	0.89	0.71	0.92	1.03	0.65	0.87	1.07	1.36	0.39	1.18	0.29	1.32	1.07	1.52	1.17	1.33	1.49	6.33	5.1	4.28	5.23	2.22	2.68	2.45	3.7	0	0	0	0	1	1	1	1	-0.414	-0.263	-0.145	0.322	2.236	1.313	1.914	0.992	0.6489	1	0.933	0.3483	5.399e-16
Niben101Scf11307g00006	0.94	1.12	1.09	1.08	0.89	1.01	1.45	1.24	1.11	1.07	1.15	1.02	1.24	0.73	0.95	1.43	1.71	1.53	1.1	1.69	2.76	2.69	1.71	2.36	3.02	2.39	4.08	3.25	0	0	0	0	1	1	1	1	0.094	0.03	0.061	0.504	1.154	1.575	0.65	1.071	0.9575	1	1	0.07978	5.42e-06
Niben101Scf11370g01007	3.01	4.5	2.52	3.4	3.24	4.24	3.3	3.72	3.42	2.67	3.35	3.7	4.14	4.11	2.9	2.71	3.19	3.77	5.3	4.02	13.31	11.19	14.52	10.29	4.95	9.12	6.3	7.6	0	0	0	0	1	1	1	1	0.108	-0.04	0.032	0.274	1.87	1.055	1.596	0.781	0.9121	1	1	0.2583	1.495e-19
Niben101Scf11576g00005	0	0.27	0	0	0	0	0	0	0	0	0	0	0	0	0	0	0	0	0.08	0	2.81	2.55	1.49	3.29	0.28	0.5	0.09	0.35	0	0	0	0	1	1	1	1	-3.544	-3.556	-3.434	-1.517	5.095	2.075	6.643	3.621	0.4503	1	0.4896	0.5481	4.058e-19
Niben101Scf11589g01002	11.45	12.91	11.18	8.63	9.95	10.76	10.74	9.49	10.54	10.67	10.36	9.83	9.89	11.39	10.7	10.85	10.61	12.01	12.08	10.57	26.25	22.9	26.88	21.47	14.67	17.84	18.21	17.94	0	0	0	0	1	1	1	1	-0.106	-0.09	-0.044	0.036	1.144	0.639	1.108	0.604	0.7979	1	0.9635	0.8206	2.326e-22
Niben101Scf11663g00009	0.94	1.93	2.01	1.97	1.73	1.71	2.22	1.19	1.25	1.97	1.26	1.41	1.45	2.42	1.69	2.05	2.55	1.27	1.88	2.26	6.06	6.66	8.12	7.04	3.07	6.28	6.25	8.05	0	0	0	0	1	1	1	1	-0.006	-0.215	0.132	0.223	2.016	1.776	1.793	1.554	1	1	0.9374	0.5235	1.509e-13
Niben101Scf11715g03007	14.64	14.19	15.43	13.12	14.7	12.99	11.46	13.59	14.54	12.52	12.66	12.56	13.06	12.49	13.5	13.66	18.58	16.74	18.71	18.41	60.51	54.06	50.29	61.2	23.4	28.03	26.23	31.69	0	0	0	0	1	1	1	1	-0.118	-0.133	-0.118	0.34	1.979	0.931	1.64	0.592	0.7343	1	0.7849	0.004445	1.8e-75
Niben101Scf11734g00009	40.97	34.91	38.36	36.54	36.41	35.96	35.53	41.63	37.83	36.49	35.32	39.66	40.64	35.92	38.54	38.52	46.73	43.97	50.88	53.94	89.03	81.45	91.02	84.28	55.38	75.72	84.36	79.27	0	0	0	0	1	1	1	1	-0.012	-0.014	0.028	0.376	1.198	0.967	0.821	0.591	0.9961	1	0.9825	0.001708	5.679e-26
Niben101Scf11738g00017	10.39	12.37	10.67	13.12	12.08	12.95	12.65	10.95	13.04	11.82	10.99	11.24	13.01	10.43	11.6	12.23	12.6	12.01	12.44	12.09	24.41	21.95	22.01	22.31	15.9	19.32	21.88	19.64	0	0	0	0	1	1	1	1	0.061	0.014	0.024	0.075	0.958	0.718	0.882	0.643	0.903	1	0.9931	0.579	8.358e-18
Niben101Scf11767g02003	0.53	0.16	0.46	0.3	0.27	0.31	0.62	0.16	0.39	0.37	0.21	0.1	0.32	0.59	0.26	0.15	0.44	0.36	0.47	0.34	1.68	1.18	1.67	1.39	0.57	0.91	1.18	1	0	0	0	0	1	1	1	1	-0.079	-0.392	-0.174	0.168	2.033	1.344	1.867	1.177	0.9935	1	0.9801	0.8701	4.646e-08
Niben101Scf11844g02013	20.25	16.76	17.26	17.55	15.58	16.01	13.84	14.77	18.34	14.78	17.95	17.18	12.9	18.44	17.77	15.4	25.32	22.29	26.72	27.7	165.57	135.32	168.06	144.17	35.52	51.07	49.34	49.73	0	0	0	0	1	1	1	1	-0.252	-0.075	-0.158	0.509	3.094	1.371	2.585	0.862	0.4007	1	0.7345	0.0002017	2.065e-120
Niben101Scf11953g00003	0.18	0.27	0.17	0.2	0.04	0.04	0.1	0.16	0.24	0.33	0.1	0.15	0	0.07	0.21	0.1	0.16	0.2	0.12	0.41	3.03	2.74	2.75	2.07	0.57	4.09	2.67	3.35	0	0	0	0	1	1	1	1	-1.206	0.035	-1.001	0.144	3.654	3.67	3.516	3.532	0.5895	1	0.6952	0.9208	5.053e-12
Niben101Scf12382g00016	12.52	16.12	14.22	14.89	12.7	13.34	14.1	14.02	13.04	13.54	16.64	13.33	14.57	13.74	12.02	15.09	20.61	24.17	18.36	22.26	49.79	50.28	42.44	46.57	24.15	35.1	36.11	33.64	0	0	0	0	1	1	1	1	-0.095	-0.033	-0.06	0.562	1.709	1.158	1.148	0.597	0.8469	1	0.9416	2.309e-05	6.743e-42
Niben101Scf12443g02008	5.49	4.07	3.96	4.19	5.55	4.33	4.54	4.53	4.81	3.78	5.76	5.26	5	5.44	4.16	4.96	5.9	4.02	3.96	5.67	7.79	6.85	10.19	7.3	6.79	8.46	8.97	8.7	0	0	0	0	1	1	1	1	0.103	0.143	0.141	0.153	0.862	0.897	0.709	0.744	0.9043	1	0.8677	0.494	1.375e-06
Niben101Scf12609g01010	38.26	43.11	43.7	43.88	39.12	41.34	42.45	40.55	40.82	40.1	47.04	42.63	39.83	36.51	41.12	37.96	55.38	53.18	53.04	55.94	202.59	192.21	156.38	177.33	72.03	89.18	81.92	88.07	0	0	0	0	1	1	1	1	-0.048	0.013	-0.12	0.364	2.107	0.971	1.743	0.606	0.9181	1	0.7361	0.0006862	1.508e-93
Niben101Scf12735g00012	3.54	3.75	3.73	3.75	3.42	3.76	3	3.72	2.98	4.23	3.66	3.6	3.28	4.78	4.01	2.61	3.87	2.9	4.39	3.68	7.14	6.37	9.83	8.35	4.91	7.02	5.89	6.85	0	0	0	0	1	1	1	1	-0.087	-0.026	-0.027	0.014	1.103	0.739	1.089	0.725	0.9262	1	1	0.9879	1.717e-09
Niben101Scf12928g01024	0.89	1.61	1.55	1.18	1.29	1.66	1.24	1.13	1.64	1.93	1.15	1.02	1.13	1.54	1.63	1.02	1.36	1.07	1.65	1.42	3.25	3.21	4.19	2.32	2.03	3.88	2.45	2.75	0	0	0	0	1	1	1	1	0.032	0.145	0.016	0.079	1.304	1.088	1.225	1.009	1	1	1	0.8577	1.102e-06
Niben101Scf12969g01015	4.07	5.52	3.15	4.09	3.77	3.85	3.82	4.74	4.62	3.61	3.19	3.65	3.6	4.04	3.22	5.47	5.82	3.77	6.12	4.83	11.85	10.76	13.85	11.6	5.94	9.7	9.33	9.9	0	0	0	0	1	1	1	1	-0.061	-0.16	-0.044	0.289	1.51	1.048	1.221	0.759	0.9652	1	0.9908	0.1971	9.194e-15
Niben101Scf13218g00011	0.24	0.27	0.57	0.25	0.67	0.44	0.52	0.43	0.58	0.49	0.26	0.63	0.59	0.81	0.21	0.56	0.48	0.36	0.2	0.24	7.2	5.95	7.8	6.07	0.75	0.99	1.18	0.75	0	0	0	0	1	1	1	1	0.643	0.583	0.673	-0.071	4.338	1.476	4.413	1.55	0.5874	1	0.6147	1	9.686e-49
Niben101Scf13387g00016	0.24	0.11	0.06	0.3	0.09	0.22	0.52	0.16	0.24	0.29	0.37	0.05	0.16	0.29	0.16	0.2	0.36	0.46	0.47	0.3	1.41	1.56	2.07	1.43	0.47	2.56	2.17	2.85	0	0	0	0	1	1	1	1	0.447	0.406	0.173	1.137	3.155	3.469	2.023	2.337	0.8933	1	1	0.07449	1.62e-09
Niben101Scf13394g00033	0.06	0.05	0.06	0.1	0.18	0	0	0.22	0	0.12	0.05	0.19	0.05	0	0.21	0	0.08	0.25	0.16	0.1	3.95	4.25	2.57	2.95	0.85	0.66	0.77	0.5	0	0	0	0	1	1	1	1	0.463	0.433	0.044	0.995	5.526	3.241	4.545	2.257	0.9034	1	1	0.3358	3.85e-32
Niben101Scf13540g04030	316.1	227.47	234.59	283.12	260.67	229.7	187.4	171.41	262.73	240.79	233.02	218.36	220.83	239.19	253.32	208.31	229.98	249.14	266.55	227.5	582.76	564.22	549.19	484.15	367.51	432.58	399.76	392.26	0	0	0	0	1	1	1	1	-0.321	-0.152	-0.204	-0.125	1.039	0.585	1.164	0.71	0.1918	1	0.5563	0.3862	4.214e-16
Niben101Scf13608g00009	3.72	4.39	4.64	3.4	4.57	4.16	4.39	3.13	4.43	4.06	4.55	4.48	5.7	4.78	5.27	5.12	4.19	4.22	6.59	5.47	12.99	11.43	14.84	11.64	7.36	8.09	8.93	7.9	0	0	0	0	1	1	1	1	0.016	0.117	0.375	0.352	1.656	1	1.305	0.649	1	1	0.3294	0.05159	1.158e-26
Niben101Scf13748g00018	3.31	3.69	3.44	2.71	4.35	3.59	3.2	4.42	3.42	3.08	3.24	3.36	2.8	4.78	3.69	3.79	5.02	4.83	5.18	3.68	10.28	8.45	9.34	7.42	7.5	6.94	9.06	8.85	0	0	0	0	1	1	1	1	0.245	-0.004	0.182	0.506	1.43	1.298	0.924	0.792	0.6274	1	0.7958	0.006711	4.371e-17
Niben101Scf13762g02018	19.42	15.96	19.1	19.28	19.14	18.02	16.32	13.97	18.2	17.07	17.69	15.67	19.35	15.65	20.77	19.18	19.86	20.96	19.58	19.79	36.97	38.29	37.26	31.68	24.95	30.55	30.45	34.39	0	0	0	0	1	1	1	1	-0.126	-0.104	0.028	0.12	0.967	0.706	0.847	0.586	0.7244	1	0.9869	0.3734	9.574e-17
Niben101Scf13776g02014	3.19	2.95	3.33	2.86	3.33	3.63	3	3.18	4.19	3.37	4.03	3.99	3.39	4.04	2.9	2.92	3.75	3.1	3.65	3.28	11.58	10.95	9.34	10.17	3.87	6.85	7.43	6.9	0	0	0	0	1	1	1	1	0.099	0.337	0.093	0.166	1.77	1.027	1.604	0.86	0.9181	1	0.9299	0.4483	1.258e-24
Niben101Scf14022g03001	1.3	0.86	0.8	1.18	0.58	1.14	0.88	0.59	0.58	0.66	1.05	0.83	1.24	0.73	0.58	1.28	1.04	0.81	0.86	1.15	2.22	1.27	2.39	1.31	1.93	1.98	1.99	2.15	0	0	0	0	1	1	1	1	-0.368	-0.424	-0.095	-0.088	0.785	0.955	0.873	1.043	0.7132	1	0.9789	0.8206	0.007789
Niben101Scf14041g01007	13.7	15.15	14.22	11.59	15.23	13.65	10.9	12.56	16.32	14.69	14.97	14.55	13.98	13.44	13.02	10.95	10.49	10.79	14.56	12.5	22.68	25.02	17.59	21.17	20.28	23.08	21.7	24.34	0	0	0	0	1	1	1	1	-0.059	0.148	-0.09	-0.173	0.662	0.711	0.835	0.884	0.9213	1	0.8938	0.2401	5.276e-07
Niben101Scf14041g01016	1.24	1.77	1.89	1.63	2.53	1.92	1.96	1.94	1.44	1.44	2.04	1.61	1.88	2.28	1.79	2.61	2.43	2.8	1.92	1.69	10.12	9.73	8.21	7.3	4.25	5.33	6.48	5.45	0	0	0	0	1	1	1	1	0.357	-0.011	0.385	0.416	2.427	1.714	2.012	1.299	0.5588	1	0.5563	0.08434	2.327e-33
Niben101Scf14115g01003	0.41	0.21	0.29	0.49	0.13	0.17	0.52	0.49	0.43	0.21	0.52	0.54	0.65	0.59	0.11	0.26	0.4	0.46	0.59	0.44	4.17	4.34	5.1	3.29	0.52	1.07	1.22	0.85	0	0	0	0	1	1	1	1	-0.159	0.233	0.123	0.407	3.554	1.365	3.15	0.959	0.9935	1	0.9828	0.4525	1.283e-23
Niben101Scf14233g00014	2.07	2.14	2.58	2.22	3.2	2.49	2.89	1.89	3.13	3.45	2.15	2.58	3.06	2.06	1.9	2.92	2.63	1.83	2.43	1.89	4.98	3.82	3.79	5.15	1.46	4.46	3.35	4.85	0	0	0	0	1	1	1	1	0.221	0.332	0.148	-0.033	0.976	0.649	1.009	0.682	0.8325	1	0.9294	0.9494	0.0003219
Niben101Scf14394g00002	4.72	6.32	5.28	6.71	5.95	5.51	7.64	5.01	5.15	6.16	6.54	5.4	5.27	5	4.96	4.86	5.5	8.09	6.71	6.32	14.61	13.03	14.52	13.37	7.17	11.64	14.14	11.95	0	0	0	0	1	1	1	1	0.062	0.01	-0.201	0.2	1.265	0.959	1.065	0.76	0.946	1	0.7612	0.3135	2.437e-13
Niben101Scf14436g00009	1.3	1.55	1.72	1.48	1.02	1.44	1.39	0.65	1.54	0.9	1.52	2	2.2	1.54	1.63	1.38	1.04	1.68	1.37	0.88	4.87	5.38	4.42	4.47	2.59	3.63	3.4	4.2	0	0	0	0	1	1	1	1	-0.413	-0.036	0.162	-0.31	1.656	1.187	1.966	1.498	0.5472	1	0.9119	0.334	1.755e-12
Niben101Scf14566g01001	0.83	1.07	0.86	0.79	0.62	1.22	1.03	0.75	1.16	0.53	1.15	0.58	1.56	0.73	0.9	1.13	1.71	0.76	2.12	0.81	6.55	7.22	4.92	5.19	2.36	5.86	5.35	5.45	0	0	0	0	1	1	1	1	0.038	-0.064	0.296	0.611	2.741	2.416	2.131	1.805	1	1	0.8647	0.1268	1.739e-15
Niben101Scf14805g04014	1.06	1.77	1.49	1.82	1.33	1.79	1.5	1.4	1.73	1.35	1.67	1.61	1.83	1.32	1.95	1.38	1.91	1.02	2.04	1.76	4.17	3.78	3.79	3.46	1.6	3.59	2.81	3.2	0	0	0	0	1	1	1	1	-0.035	0.036	0.078	0.138	1.29	0.858	1.152	0.72	0.9979	1	0.981	0.6729	5.154e-08
Niben101Scf14977g00026	4.61	4.07	4.3	4.34	5.59	3.63	4.91	3.94	4.09	4.06	3.82	4.38	4.46	4.19	4.16	4.09	5.7	4.27	4.86	5.84	16.35	16.05	17.82	16.03	6.23	10.98	9.92	10.7	0	0	0	0	1	1	1	1	0.063	-0.081	-0.033	0.265	1.935	1.129	1.671	0.864	0.9488	1	0.9953	0.1665	1.827e-33
Niben101Scf15227g00030	2.36	1.77	2.18	1.92	2.04	1.71	1.6	1.19	1.97	1.93	1.99	1.02	1.51	2.28	1.53	1.89	2.23	1.58	2.31	2.36	4.01	3.78	3.25	3.21	3.73	4.62	5.35	4.65	0	0	0	0	1	1	1	1	-0.315	-0.244	-0.205	0.064	0.789	1.16	0.725	1.096	0.5818	1	0.8458	0.881	0.0001928
Niben101Scf15373g00013	4.78	5.03	3.67	5.82	5.42	4.9	4.96	6.15	7.03	6.36	4.97	4.67	5.54	6.24	5.54	3.58	5.34	4.73	6.9	6.49	12.12	12.04	8.75	12.7	11.93	18.17	16.04	15.49	0	0	0	0	1	1	1	1	0.144	0.253	0.102	0.283	1.235	1.671	0.952	1.388	0.8367	1	0.9203	0.1791	2.764e-11
Niben101Scf15418g00003	3.84	3.75	3.21	5.97	5.11	3.72	4.13	2.48	4.91	4.27	3.98	4.57	4.52	3.45	4.38	4.14	5.86	6.41	6.39	6.05	14.18	12.13	13.08	10.8	6.46	11.52	10.6	9.65	0	0	0	0	1	1	1	1	-0.119	0.074	-0.024	0.551	1.572	1.183	1.021	0.632	0.8902	1	1	0.007981	2.876e-16
Niben101Scf15496g02015	6.79	6.05	5.28	4.34	4.8	5.16	5.73	4.64	6.45	6.44	6.38	6.23	4.89	7.05	5.22	4.86	5.14	5.6	4.75	5.44	11.04	9.11	9.29	8.82	6.56	7.89	9.51	10.6	0	0	0	0	1	1	1	1	-0.139	0.189	-0.037	-0.098	0.77	0.624	0.869	0.723	0.8125	1	0.9931	0.6145	1.626e-06
Niben101Scf15972g01024	4.84	3.37	5.56	4.54	3.82	3.94	2.69	2.05	5.82	4.35	5.02	4.67	4.52	4.78	3.69	2.35	3.11	3.31	3.81	2.57	23.92	25.17	21.83	17.63	5.9	9.12	6.57	10.45	0	0	0	0	1	1	1	1	-0.539	0.118	-0.265	-0.519	2.273	0.808	2.792	1.326	0.2303	1	0.7528	0.0334	6.606e-26
Niben101Scf16580g00007	0.89	0.8	0.63	0.89	0.53	0.31	0.41	1.02	0.63	0.41	0.31	0.49	0.65	0.59	0.32	0.15	0.48	0.41	0.82	0.74	9.9	11.57	12.63	12.53	1.7	1.36	1.36	1.4	0	0	0	0	1	1	1	1	-0.526	-0.797	-0.951	-0.357	3.85	0.849	4.208	1.207	0.5894	1	0.2252	0.3132	1.348e-58
Niben101Scf16622g00002	1	0.7	1.32	1.23	1.55	1.4	1.81	0.97	1.16	1.64	1.2	1.12	0.86	0.96	1.42	0.87	1.83	0.87	1.77	1.01	2.65	2.74	2.8	2.83	2.69	3.01	2.13	2.75	0	0	0	0	1	1	1	1	0.433	0.277	-0.045	0.373	1.369	1.311	0.996	0.939	0.5413	1	1	0.2447	9.231e-08
Niben101Scf17290g01005	1.3	1.39	1.09	3.16	1.86	1.49	1.65	1.89	1.4	2.38	0.94	1.9	2.31	2.06	2.58	0.67	1.4	1.78	2.12	1.66	22.57	17.38	13.67	14.55	3.73	3.63	2.99	2.8	0	0	0	0	1	1	1	1	-0.025	-0.07	0.115	-0.012	3.277	0.908	3.29	0.92	1	1	0.9632	1	9.322e-27
Niben101Scf17408g00009	1.83	2.14	2.24	2.32	1.95	2.32	1.91	2.59	2.84	2.91	2.3	1.95	1.83	2.79	2.37	2.3	2.27	2.6	2.71	2.03	4.65	5.24	3.47	4.56	2.74	3.22	4.67	5.15	0	0	0	0	1	1	1	1	0.035	0.232	0.109	0.161	1.065	0.878	0.904	0.717	0.9879	1	0.935	0.5436	8.338e-07
Niben101Scf17490g00022	18.89	16.97	20.53	17.9	16.07	16.75	18.64	18.06	15.45	18.63	18.47	18.64	18.33	18.59	18.29	18.52	22.37	19.13	24.21	19.32	42.6	40.18	35.36	36.99	26.37	31.46	34.66	37.84	0	0	0	0	1	1	1	1	-0.096	-0.06	-0.01	0.196	1.062	0.811	0.866	0.615	0.8157	1	1	0.1248	1.428e-20
Niben101Scf17802g01003	0	0	0	0	0	0	0	0	0.14	0.08	0	0	0	0	0	0	0	0.05	0	0.07	1.79	3.12	1.31	1.14	0.09	0.7	0.54	0.75	0	0	0	0	1	1	1	1	0	3.359	0	2.629	8.191	6.413	5.702	3.906	1	1	1	0.3332	3.484e-18
Niben101Scf18306g00017	2.77	3.43	3.1	2.17	3.29	2.76	2.89	3.61	3.18	2.91	2.77	3.6	3.39	3.01	2.32	4.14	2.31	2.44	3.65	3.65	4.65	4.96	5.41	4.34	3.44	6.69	7.11	6.05	0	0	0	0	1	1	1	1	0.13	0.123	0.172	0.084	0.758	1.026	0.674	0.942	0.8961	1	0.8836	0.8034	0.0008416
Niben101Scf19171g01042	28.1	23.67	22.65	26.92	22.16	22.27	20.04	18.06	23.68	19.78	24.65	21.36	22.2	22.92	23.36	23.63	28.71	28.39	29.42	27.43	88.55	85.69	94.09	70.74	37.88	54.71	51.52	55.43	0	0	0	0	1	1	1	1	-0.295	-0.181	-0.138	0.169	1.742	0.977	1.573	0.808	0.2329	1	0.7521	0.2124	2.539e-47
Niben101Scf19584g00016	1.42	1.61	0.69	0.94	1.07	0.83	0.93	0.54	1.11	0.37	1.05	0.68	0.91	0.66	1.21	1.48	0.96	0.81	0.9	0.84	2.06	2.46	1.4	1.69	1.23	2.19	2.22	2.4	0	0	0	0	1	1	1	1	-0.451	-0.553	-0.094	-0.396	0.703	0.788	1.1	1.185	0.6395	1	0.9758	0.2908	0.02854
Niben101Scf20010g00002	23.79	22.33	25.75	28.01	22.82	22.31	18.8	18.76	28.02	26.02	22.76	22.09	26.02	28.28	27.52	24.56	31.58	27.48	34.6	27.12	73.18	65.49	64.36	53.74	36.42	52.44	46.8	47.88	0	0	0	0	1	1	1	1	-0.271	-0.014	0.089	0.274	1.361	0.878	1.087	0.604	0.326	1	0.8823	0.04478	2.872e-27
Niben101Scf20037g00012	0.41	0.16	0.4	0.39	0.58	0.48	0.41	0.27	0.43	0.45	0.58	0.15	0.43	0.59	0.69	0.67	0.52	0.36	0.71	0.1	1.03	0.66	0.99	1.39	1.04	0.87	1.68	1.55	0	0	0	0	1	1	1	1	0.363	0.229	0.785	0.279	1.565	1.886	1.288	1.608	0.8739	1	0.5353	0.6199	0.000327
Niben101Scf20097g00011	5.67	6.53	5.39	5.52	4.62	5.73	3.51	2.8	5.44	5.46	4.97	4.82	5.59	4.48	5.69	4.09	5.22	4.83	5.77	5.2	17.64	15.53	16.19	11.26	9.39	13.25	11.33	12.4	0	0	0	0	1	1	1	1	-0.46	-0.159	-0.216	-0.135	1.388	1.004	1.523	1.139	0.1971	1	0.7272	0.5226	6.266e-16
Niben101Scf21408g00019	26.39	21.85	17.43	24.51	22.91	24.37	17.14	14.29	25.9	26.43	18.05	19.9	19.73	23.65	25.31	18.21	29.07	36.33	32.52	31.18	110.31	102.03	94.27	92.08	47.36	64.7	60.17	56.53	0	0	0	0	1	1	1	1	-0.194	0.003	-0.055	0.517	2.144	1.343	1.627	0.826	0.6684	1	0.9659	0.00204	3.244e-40
Niben101Scf22924g00006	9.39	6.85	8.14	6.95	8.21	6.21	7.95	7.49	8.28	7.88	9	10.22	7.79	7.49	7.86	8.75	8.85	8.04	7.69	6.92	20.78	16.15	24.63	20.25	9.29	14.29	17.44	15.34	0	0	0	0	1	1	1	1	-0.067	0.176	0.031	0.009	1.387	0.85	1.378	0.841	0.9337	1	0.9969	0.9783	3.86e-17
Niben101Scf23901g00005	6.85	8.62	6.77	6.06	7.73	7.83	7.95	7.76	7.08	6.36	7.38	5.99	7.31	8.67	7.59	7.57	8.65	7.53	8.2	10.2	24.52	19.83	23.54	18.64	9.95	16.02	15.5	17.04	0	0	0	0	1	1	1	1	0.144	-0.08	0.134	0.295	1.611	1.048	1.316	0.754	0.7843	1	0.843	0.08522	2.076e-26
Niben101Scf24096g00005	1.36	1.45	0.97	1.92	1.69	1.79	1.45	1.73	1.64	1.11	1.78	2.14	0.91	1.32	1.74	1.94	1.83	2.54	1.65	1.79	6.12	6.23	4.6	4.64	1.93	3.72	2.9	3.55	0	0	0	0	1	1	1	1	0.213	0.204	0.053	0.431	1.903	1.074	1.473	0.643	0.8352	1	0.9969	0.1306	1.871e-14
Niben101Scf24482g00010	10.92	10.01	8.54	11.73	9.5	9.4	13.32	11.86	9.39	10.26	10.88	11.78	7.69	7.05	8.44	9.52	11.8	13.03	8.32	9.42	36.64	30.93	43.71	29.61	25.94	22.75	21.39	20.04	0	0	0	0	1	1	1	1	0.093	0.036	-0.33	0.04	1.771	1.127	1.731	1.087	0.8829	1	0.3914	0.8373	9.945e-30
Niben101Scf25157g00010	14.7	11.83	12.56	14.55	16.34	14.79	13.94	14.34	15.11	15.51	13.4	12.51	15.16	13.66	15.18	14.38	16.75	16.33	16.09	16.01	35.83	29.46	31.57	30.03	18.3	26.42	26.37	28.04	0	0	0	0	1	1	1	1	0.149	0.077	0.124	0.281	1.241	0.886	0.96	0.605	0.6827	1	0.8032	0.03473	7.817e-25
Niben101Scf25430g00005	10.51	9.48	8.49	9.61	11.32	9.71	8.62	8.41	11.5	9.93	10.05	9.64	11.83	11.17	10.49	10.13	10.73	10.13	11.97	12.19	32.69	33.33	35.86	26.49	15.05	23.12	21.57	21.74	0	0	0	0	1	1	1	1	0.003	0.11	0.194	0.244	1.752	1.098	1.508	0.854	1	1	0.6563	0.112	2.664e-38
Niben101Scf33567g00005	12.22	12.64	11.58	12.92	12.34	10.5	10.79	9.33	13	11.78	11.15	11.14	10.86	11.46	12.28	12.12	12.16	10.48	12.48	14.86	37.78	37.49	29.99	32.48	17.97	22.92	22.02	21.89	0	0	0	0	1	1	1	1	-0.198	-0.069	-0.079	0.023	1.478	0.78	1.455	0.757	0.5201	1	0.9011	0.9023	2.458e-36
Niben101Scf37888g00002	24.56	26.4	29.24	28.89	20.69	25.98	23.86	22.38	24.84	28.48	25.01	28.23	19.3	26.52	24.41	23.43	30.9	37.5	29.62	29.86	104.24	91.12	86.29	89.25	35.05	55.12	51.29	55.18	0	0	0	0	1	1	1	1	-0.232	-0.034	-0.223	0.227	1.764	0.85	1.537	0.623	0.4639	1	0.5397	0.1138	5.861e-41
Niben101Scf38556g00005	1	1.23	1.38	1.38	1.24	1.01	1.29	0.86	1.35	1.52	1.99	1.07	0.97	1.03	1.69	1.18	1.4	1.22	1.14	1.11	3.79	2.93	4.56	2.4	1.51	3.14	2.17	2.95	0	0	0	0	1	1	1	1	-0.181	0.239	-0.032	-0.042	1.442	0.964	1.485	1.007	0.9	1	1	0.9415	9.055e-08
Niben101Scf38658g00006	6.26	5.25	4.3	4.54	4.93	5.56	5.01	4.8	5.01	7.06	4.24	5.4	6.34	5	5.17	5.83	4.74	4.99	6.32	5.84	12.07	9.11	10.42	9.36	9.95	11.07	11.37	8	0	0	0	0	1	1	1	1	0.001	0.104	0.142	0.113	1.009	0.994	0.897	0.881	1	1	0.864	0.592	9.182e-10
Niben101Scf03374g05008	28.75	23.35	15.6	27.27	18.34	15.88	8.99	10.95	25.9	26.1	15.86	17.28	13.87	18.95	16.92	11.05	30.78	41.47	29.15	29.89	113.55	97.17	104.37	86.55	38.96	73.95	65.56	71.92	-1	0	0	0	1	1	1	1	-0.808	-0.157	-0.646	0.466	2.08	1.398	1.614	0.932	0.03707	1	0.1372	0.05221	9.141e-20
Niben101Scf04847g03018	154.8	94.62	100.58	138.75	97.68	83.33	41.93	40.49	135.65	120.38	98.85	88.96	87.24	87.79	88.89	59.09	90.31	100.3	110.56	92.01	267.92	220.96	217.68	210.86	162.27	230.88	236.28	245.31	-1	0	0	0	1	1	1	1	-0.891	-0.139	-0.598	-0.314	0.908	0.84	1.222	1.154	0.01274	1	0.1627	0.1927	4.294e-05
Niben101Scf10796g00009	132.19	87.34	90.09	119.62	95.1	74.58	50.56	47.83	108.93	101.42	87.44	79.28	84.29	86.24	91.95	66.25	102.07	98.11	129.55	100.05	281.18	236.97	229.09	220.22	179.35	230.72	211.95	223.02	-1	0	0	0	1	1	1	1	-0.678	-0.187	-0.385	0.002	1.172	0.977	1.17	0.975	0.02177	1	0.3308	0.9983	5.21e-11
Niben101Scf01679g03019	0.94	1.12	0.69	0.79	0.31	0.52	0.36	0.65	1.11	0.78	1.1	0.78	0.11	0.15	0.53	0.26	0.52	0.46	0.82	0.71	58.13	45.51	37.53	49.44	1.46	1.9	2.22	1.9	0	0	-1	0	1	1	1	1	-0.946	0.076	-1.701	-0.471	5.738	1.073	6.211	1.546	0.1331	1	0.005774	0.1558	7.259e-147
Niben101Scf01326g10008	1.54	1.34	1.43	1.43	0.93	0.57	1.24	0.97	0.87	1.31	1.99	0.68	1.29	0.88	1	1.23	0.96	0.61	1.02	0.98	3.36	4.96	3.7	3.08	1.79	3.06	3.26	2.85	0	0	0	-1	1	1	1	1	-0.637	-0.246	-0.366	-0.663	1.392	0.934	2.056	1.598	0.3634	1	0.7144	0.03695	2.27e-07
Niben101Scf03894g03003	0	0.37	0.34	0.35	0.13	0.13	0.1	0.16	0.24	0.16	0.05	0.19	0.22	0.29	0.26	0.31	0.04	0.05	0.16	0.03	1.41	1.51	1.08	0.63	0.19	0.99	0.68	0.85	0	0	0	-1	1	1	1	1	-1	-0.696	-0.009	-1.863	2.063	1.311	3.935	3.182	0.5432	1	1	0.02018	8.031e-06
Niben101Scf06277g00008	1.54	1.77	2.75	2.07	2.13	2.06	1.24	1.67	1.88	1.72	2.77	1.51	2.47	1.69	1.85	2.61	0.8	0.87	1.22	1.05	9.47	10.39	9.97	8.9	1.89	4.71	4.12	4.65	0	0	0	-1	1	1	1	1	-0.186	-0.051	0.095	-1.037	2.249	0.919	3.287	1.956	0.8515	1	0.967	0.0004376	8.903e-20
Niben101Scf07945g01008	2.66	2.3	2.87	2.47	3.02	2.1	1.6	2.48	3.51	2.63	3.19	2.58	2.69	2.06	3.8	3.02	1.44	1.58	2.12	1.59	23.54	29.13	23.32	25.39	4.95	5.86	4.89	6	0	0	0	-1	1	1	1	1	-0.153	0.209	0.189	-0.609	3.3	1.078	3.909	1.687	0.8346	1	0.8413	0.005434	5.422e-81
Niben101Scf00332g05015	0.94	1.18	0.75	0.49	0.44	0.7	0.83	0.43	0.91	1.07	0.47	0.54	1.02	0.73	0.79	0.41	0.48	0.51	0.47	0.78	1.68	1.04	1.08	1.39	1.51	1.32	1.4	1.15	0	0	0	0	0	1	1	1	-0.472	-0.138	-0.18	-0.556	0.625	0.686	1.182	1.243	0.6462	1	0.9412	0.1314	0.06192
Niben101Scf00875g08011	1.77	1.34	1.78	1.38	1.42	1.05	1.91	1.08	1.4	2.18	1.47	1.31	1.24	1.32	2.43	1.13	1.63	0.76	1.53	1.01	1.62	2.55	2.8	1.56	2.17	3.43	2.85	2.6	0	0	0	0	0	1	1	1	-0.197	0.033	-0.026	-0.327	0.45	0.824	0.777	1.151	0.8678	1	1	0.3291	0.1484
Niben101Scf02418g00006	1.95	1.61	2.01	2.42	2.26	1.71	2.53	1.67	2.41	1.6	2.46	2	1.77	2.42	2.53	1.74	1.99	1.63	1.88	1.69	2.98	2.27	2.3	3.42	2.59	3.26	3.08	3.65	0	0	0	0	0	1	1	1	0.03	0.071	0.071	-0.15	0.454	0.651	0.605	0.802	1	1	0.9702	0.6052	0.04138
Niben101Scf07951g02011	5.61	4.28	4.87	4.04	5.19	4.68	3.56	1.94	7.51	4.6	6.96	2.19	5.16	5.95	3.32	7.16	3.63	5.14	2.86	1.89	6.17	6.99	6.22	5.86	18.68	15.57	3.72	4.6	0	0	0	0	0	1	1	1	-0.286	0.176	0.199	-0.481	0.425	1.179	0.906	1.659	0.8474	1	0.9303	0.2985	0.3254
Niben101Scf09907g01005	0.94	1.71	2.75	1.58	2.22	2.06	1.65	1.35	1.11	1.72	1.62	2.09	1.67	1.84	1.69	2.15	1.99	1.12	1.49	1.49	2.54	3.21	1.94	1.9	2.88	2.97	1.77	3.15	0	0	0	0	0	1	1	1	0.067	-0.093	0.072	-0.189	0.451	0.621	0.641	0.81	0.9811	1	0.9889	0.5947	0.1228
Niben101Scf03469g04007	4.01	5.14	3.84	4.44	4.88	4.07	3.25	3.18	7.03	3.08	5.13	3.31	5.27	4.48	3.95	3.84	2.19	2.29	2.82	2.16	5.79	6.61	4.96	7.76	4.76	7.72	7.75	9.05	0	0	0	-1	0	1	1	1	-0.176	0.083	0.006	-0.881	0.527	0.745	1.408	1.626	0.8349	1	1	0.000531	0.02773
Niben101Scf12708g02030	1.18	1.07	0.29	0.99	0.58	0.44	0.52	0.27	0.82	0.82	0.84	0.44	1.02	1.03	0.95	0.77	0.24	0.46	0.78	0.41	1.35	1.27	0.59	1.1	1.46	2.06	1.99	1.5	0	0	0	-1	0	1	1	1	-0.951	-0.274	0.083	-0.899	0.275	0.989	1.175	1.889	0.2234	1	0.9901	0.02449	0.4759
Niben101Ctg00607g00001	0.47	1.07	0.63	0.54	0.36	1.05	0.36	0.54	0.58	0.29	0.68	0.68	0.32	1.1	0.53	0.56	0.48	0.66	0.55	0.54	2.22	2.22	1.8	1.77	0.99	1.11	0.72	1.5	0	0	0	0	1	0	1	1	-0.22	-0.31	-0.169	-0.296	1.545	0.659	1.842	0.956	0.8975	1	0.9678	0.5303	4.077e-06
Niben101Ctg10245g00004	1.06	1.12	0.34	0.39	1.33	0.7	0.88	0.81	1.11	0.41	0.94	0.73	1.02	0.66	0.9	0.77	0.36	0.31	0.59	0.3	3.36	3.31	4.65	2.19	0.47	1.32	1.4	1	0	0	0	0	1	0	1	1	0.356	0.117	0.21	-0.888	2.203	0.531	3.093	1.42	0.7995	1	0.9394	0.0662	2.275e-09
Niben101Ctg11882g00001	5.08	6.69	3.33	6.9	2.66	6.34	5.22	3.99	6.59	8.33	2.88	3.89	2.42	3.09	2.27	2.05	3.15	6.31	2.59	1.45	12.99	17	8.61	8.52	14.39	5.2	5.94	4.55	0	0	0	0	1	0	1	1	-0.273	-0.018	-1.169	-0.715	1.096	0.449	1.811	1.164	0.8488	1	0.1287	0.09747	0.005779
Niben101Scf00021g00010	4.96	3.32	3.5	3.7	2.44	3.89	2.74	1.83	2.79	3	3.87	2.92	2.8	4.41	3.11	3.27	3.31	3.21	3.65	4.39	7.31	7.41	8.34	6.16	5.28	5.95	6.21	5.45	0	0	0	0	1	0	1	1	-0.489	-0.299	-0.199	-0.077	0.919	0.568	0.996	0.645	0.2211	1	0.808	0.742	1.089e-06
Niben101Scf00024g02014	10.75	12.1	13.02	11.39	6.97	11.59	8.21	8.52	10.97	14.04	9.26	10.9	9.3	9.04	10.81	9.36	8.65	12.37	6.98	8.34	36.48	27.9	25.57	28.22	15.09	16.68	17.22	15.59	0	0	0	0	1	0	1	1	-0.419	-0.061	-0.293	-0.386	1.321	0.451	1.707	0.837	0.1911	1	0.4903	0.02958	8.482e-17
Niben101Scf00058g03015	9.27	8.25	9.58	12.33	11.23	9.58	8.26	6.85	8.57	8	10.05	7.69	9.25	11.24	9.07	9.98	7.97	7.99	9.38	6.59	20.46	20.49	19.98	13.41	11.23	14.62	13.14	15.49	0	0	0	0	1	0	1	1	-0.132	-0.204	-0.002	-0.308	0.911	0.464	1.219	0.772	0.8223	1	1	0.09579	3.35e-08
Niben101Scf00063g06039	0.94	0.59	0.4	0.69	0.71	0.48	0.62	0.16	0.63	0.74	1.2	0.68	0.97	0.37	0.84	0.41	0.36	0.56	0.35	0.57	1.57	1.18	0.99	1.73	0.99	0.7	0.95	0.85	0	0	0	0	1	0	1	1	-0.384	0.297	0.009	-0.503	1.054	0.408	1.559	0.912	0.7789	1	1	0.2821	0.002706
Niben101Scf00271g09022	8.15	10.6	11.98	10.35	10.43	7.7	7.13	6.2	10.54	10.34	11.62	7.4	11.93	12.56	11.91	11.51	8.25	6.51	8.59	7.74	20.3	19.64	24.54	17.5	11.93	13.29	14.77	13.69	0	0	0	0	1	0	1	1	-0.381	-0.044	0.22	-0.399	0.995	0.385	1.394	0.784	0.225	1	0.6372	0.01736	7.418e-11
Niben101Scf00279g03002	11.75	10.76	10.55	11.29	10.7	8.53	8.47	7.66	12.27	9.73	11.3	9.73	13.82	15.06	10.7	11.87	8.13	7.43	12.4	7.6	19.92	18.37	15.74	19.74	12.22	14.86	13.68	16.29	0	0	0	0	1	0	1	1	-0.324	-0.045	0.209	-0.317	0.733	0.363	1.05	0.68	0.3355	1	0.6538	0.05773	1.528e-06
Niben101Scf00331g02006	17.24	19.01	17.37	20.56	17.45	18.72	18.85	17.9	17.09	15.55	17.74	16.79	17.74	17.34	16.19	15.4	17.38	16.54	18.6	17.97	57.05	53.31	52.14	52.3	26.6	28.65	25.6	30.24	0	0	0	0	1	0	1	1	-0.027	-0.147	-0.159	-0.074	1.53	0.58	1.605	0.654	0.9668	1	0.5722	0.5151	1.77e-63
Niben101Scf00428g00001	31.11	31.7	26.26	27.56	26.42	26.64	22.21	24.91	28.5	32.3	27.94	28.13	28.17	25.56	27.36	21.44	24.04	25.29	26.95	25.4	94.23	94.29	88.77	83.05	33.3	45.87	47.98	44.53	0	0	0	0	1	0	1	1	-0.218	0.004	-0.186	-0.198	1.627	0.558	1.825	0.756	0.4083	1	0.5687	0.1207	6.213e-46
Niben101Scf00736g01013	5.25	6.27	6.08	5.47	5.37	5.03	5.99	4.69	5.82	5.83	6.02	6.13	5.21	4.55	5.43	5.53	5.34	5.04	4.83	4.73	10.93	10.29	8.61	9.24	5.28	9.87	9.33	8.8	0	0	0	0	1	0	1	1	-0.13	0.044	-0.148	-0.212	0.757	0.531	0.969	0.743	0.8189	1	0.8227	0.2464	1.014e-06
Niben101Scf00807g03028	4.19	4.87	3.61	4.34	3.73	3.24	4.8	3.67	4.28	5.13	4.81	3.41	4.19	3.89	2.53	2.66	3.87	2.95	3.53	2.87	8.39	6.8	6.04	6.75	5.19	6.19	4.39	5.9	0	0	0	0	1	0	1	1	-0.146	0.052	-0.371	-0.364	0.711	0.347	1.076	0.712	0.8413	1	0.4664	0.07864	0.0001069
Niben101Scf00897g02013	26.33	26.67	28.73	29.09	28.42	28.96	26.13	24.43	28.79	27.13	30.87	25.26	28.44	27.99	32.21	31.05	25.56	28.34	28.8	26.21	47.58	44.9	44.83	39.73	36.75	42.65	42.73	43.78	0	0	0	0	1	0	1	1	-0.037	0.015	0.112	-0.026	0.674	0.582	0.701	0.608	0.9419	1	0.7521	0.8389	7.845e-12
Niben101Scf01018g03001	10.69	8.46	10.09	10.65	9.19	9.14	8.42	6.85	9.15	10.88	9.21	7.88	7.85	7.49	9.33	8.75	6.38	7.99	8.04	8.28	31.39	33.1	33.42	27	11.27	16.1	16.04	14.14	0	0	0	0	1	0	1	1	-0.243	-0.101	-0.25	-0.378	1.646	0.531	2.024	0.908	0.4709	1	0.4981	0.01228	1.775e-34
Niben101Scf01056g05008	7.38	6.05	7.34	7.99	5.33	6.61	6.35	5.88	7.75	5.62	6.59	5.5	7.79	6.02	5.9	5.37	5.46	6	6	7.09	11.31	11.43	10.87	10.04	8.3	9.91	9.29	10.95	0	0	0	0	1	0	1	1	-0.252	-0.179	-0.196	-0.224	0.599	0.417	0.824	0.642	0.4739	1	0.6771	0.1634	2.387e-05
Niben101Scf01078g00023	27.75	25.44	25.23	26.28	26.77	23.36	22.57	22.92	22.96	20.52	27	26.77	24.73	28.5	25.52	26.35	19.54	18.47	16.52	22.46	222.67	193.01	232.7	186.06	28.96	31.34	34.07	28.04	0	0	0	0	1	0	1	1	-0.13	-0.108	0.004	-0.441	2.994	0.226	3.436	0.667	0.7129	1	1	0.000394	1.218e-139
Niben101Scf01084g03004	160	293.87	258.33	205.66	199.62	231.75	280.51	457.5	323.95	288.07	308.53	328.06	245.29	306.12	268.03	259.88	141.78	179.02	135.75	189.16	291.62	430.03	345.28	332.51	279.54	253.59	300.12	290.04	0	0	0	0	1	0	1	1	0.349	0.444	0.234	-0.507	0.608	0.291	1.116	0.799	0.4208	1	0.7045	0.01229	0.001813
Niben101Scf01094g01009	12.34	10.17	9.58	13.46	7.59	11.24	7.69	7.06	11.22	12.68	9.84	11.39	7.15	9.33	8.22	7.21	9.85	14.1	7.81	9.73	50.66	43.06	46.1	44.16	14.72	15.98	15.99	15.44	0	0	0	0	1	0	1	1	-0.436	-0.013	-0.52	-0.143	2.012	0.447	2.155	0.59	0.1462	1	0.07785	0.4432	4.999e-40
Niben101Scf01172g06007	2.89	4.18	2.75	1.58	3.64	2.23	3.05	2.59	2.79	2.96	3.51	3.5	3.71	2.57	3.27	2.66	2.51	2.54	2.67	2.67	4.38	3.82	5.77	4.56	2.88	6.03	3.72	3.8	0	0	0	0	1	0	1	1	0.019	0.164	0.109	-0.128	0.706	0.535	0.834	0.663	1	1	0.9542	0.6682	0.003973
Niben101Scf01209g01002	1.24	1.12	1.78	1.13	1.55	1.27	0.77	1.67	1.3	1.56	1.57	1.22	1.99	1.84	1.37	1.07	1.04	0.87	1.57	1.32	3.03	2.55	3.83	2.45	0.75	2.89	1.77	3	0	0	0	0	1	0	1	1	0.003	0.102	0.243	-0.124	1.168	0.676	1.293	0.8	1	1	0.8769	0.7646	0.0003279
Niben101Scf01212g00013	2.89	3.64	4.13	3.65	3.33	4.46	3.51	3.02	3.9	4.06	4.55	3.41	4.95	3.09	3.59	3.33	2.75	2.24	2.9	3.92	14.61	16.01	14.03	12.82	5.75	5.37	4.17	6.15	0	0	0	0	1	0	1	1	0.005	0.151	0.068	-0.261	2.001	0.579	2.263	0.84	1	1	0.9682	0.2191	1.748e-30
Niben101Scf01226g01001	2.42	1.34	2.29	1.92	0.84	1.27	1.96	2	1.49	2.13	1.67	1.65	1.34	1.18	1.53	1.64	1.99	2.7	0.98	1.93	6.66	6.42	6.86	4.85	2.5	3.26	2.95	2.9	0	0	0	0	1	0	1	1	-0.405	-0.186	-0.47	-0.08	1.636	0.547	1.716	0.627	0.563	1	0.5082	0.85	2.688e-11
Niben101Scf01301g00008	12.1	11.35	10.61	12.03	11.5	12.29	8.68	9.81	13.19	12.31	12.98	11.19	13.39	12.64	13.65	12.28	7.81	6.62	11.42	10.84	18.46	18.98	20.39	16.2	12.31	15.73	14.32	16.04	0	0	0	0	1	0	1	1	-0.121	0.107	0.173	-0.321	0.682	0.341	1.003	0.662	0.8005	1	0.7192	0.0355	1.441e-06
Niben101Scf01323g02005	7.32	8.35	6.08	8.23	7.15	6.69	8.78	4.8	7.51	7.76	5.49	5.84	6.88	7.49	7.06	5.68	4.15	8.24	3.92	5	18.89	21.29	18.99	17.21	8.3	9.29	10.19	10.15	0	0	0	0	1	0	1	1	-0.13	-0.171	-0.15	-0.507	1.346	0.337	1.853	0.844	0.8579	1	0.8681	0.01493	3.993e-13
Niben101Scf01326g10016	18.72	20.4	19.5	17.5	15.54	18.28	18.13	14.94	18.24	14.45	19.99	18.35	19.73	17.48	20.19	19.13	15.31	12.87	17.5	13.58	38.54	37.06	39.24	37.79	22.45	25.35	22.79	25.49	0	0	0	0	1	0	1	1	-0.185	-0.103	0.011	-0.358	1.004	0.337	1.363	0.695	0.5035	1	1	0.002716	5.999e-20
Niben101Scf01358g00001	4.01	4.93	5.45	5.37	4.97	4.64	5.16	4.48	4.62	4.23	5.49	4.72	6.4	5.58	6.48	4.76	3.83	3.97	4.16	3.95	10.99	8.88	9.61	7.76	5.05	6.56	6.57	6.25	0	0	0	0	1	0	1	1	-0.041	-0.06	0.23	-0.316	0.905	0.304	1.221	0.62	0.9741	1	0.6171	0.06592	6.255e-10
Niben101Scf01485g02004	4.25	4.18	5.39	5.18	5.28	5.34	4.54	4.48	5.54	4.47	4.97	5.55	4.25	4.33	5.43	4.35	3.63	2.65	4.75	3.78	18.08	17.38	21.42	15.02	3.96	9.46	6.12	7.05	0	0	0	0	1	0	1	1	0.05	0.109	-0.048	-0.352	1.918	0.487	2.269	0.839	0.9724	1	0.9861	0.1131	3.804e-23
Niben101Scf01513g00017	5.02	6.64	5.68	6.8	7.15	7.92	6.09	5.34	6.31	5.58	5.29	5.69	5.7	6.69	7.43	4.91	4.31	4.07	6.9	5.54	16.24	13.55	15.16	11.81	7.26	9.12	7.29	8.05	0	0	0	0	1	0	1	1	0.136	-0.081	0.027	-0.209	1.227	0.392	1.437	0.601	0.8306	1	0.9938	0.286	2.399e-13
Niben101Scf01577g01018	24.74	27.47	26.15	24.9	25.22	28.65	28.35	33.65	28.11	23.39	31.66	26.08	24.14	31.3	26.36	25.83	23.44	24.22	19.89	25.91	57.59	56.14	57.78	57.7	45.9	30.14	32.49	31.84	0	0	0	0	1	0	1	1	0.165	0.08	0.057	-0.144	1.15	0.442	1.294	0.586	0.638	1	0.9404	0.3255	1.636e-19
Niben101Scf01695g06008	4.96	5.19	5.91	4.78	5.91	4.86	5.58	6.63	5.78	5.5	4.87	4.96	4.35	4.26	6.17	5.42	5.54	3.36	4.32	5.24	8.61	10.25	9.83	8.9	5.42	7.68	8.02	8.05	0	0	0	0	1	0	1	1	0.138	0.021	-0.035	-0.163	0.852	0.487	1.015	0.65	0.814	1	0.9869	0.3858	1.902e-07
Niben101Scf01740g15006	6.79	5.73	7.57	6.02	6.93	7.52	6.35	6.69	8.42	6.24	7.27	7.15	8.01	5.51	5.27	6.45	4.66	5.29	5.02	5.1	21.27	18.22	18.36	15.99	6.79	8.13	8.34	12.1	0	0	0	0	1	0	1	1	0.079	0.156	-0.041	-0.377	1.5	0.437	1.877	0.814	0.9193	1	0.9781	0.0367	4.515e-21
Niben101Scf01942g05029	4.01	3.64	3.67	3.8	4.04	2.54	3.72	3.67	3.61	3.41	3.51	3.16	3.82	3.82	4.27	3.53	3.27	2.09	3.06	2.8	7.09	6.19	6	5.06	4.67	4.91	4.85	5.15	0	0	0	0	1	0	1	1	-0.119	-0.143	0.031	-0.416	0.68	0.372	1.097	0.789	0.8533	1	0.9953	0.01899	1.343e-05
Niben101Scf01982g02003	4.61	3.8	3.1	3.94	2.8	3.19	2.07	3.07	3.9	4.64	3.09	5.21	2.96	3.75	3.64	3.48	2.59	3.46	3.37	2.84	8.17	6.99	9.29	7	3.11	5.57	5.12	5.9	0	0	0	0	1	0	1	1	-0.469	0.128	-0.164	-0.337	1.024	0.352	1.362	0.689	0.2772	1	0.8695	0.1386	1.6e-07
Niben101Scf01982g03006	10.15	9	5.39	8.83	9.01	7.57	4.23	3.94	6.64	9.73	4.87	5.65	8.06	6.46	7.59	3.17	6.18	5.95	6.55	6.79	35.18	33.05	32.07	22.65	6.93	12.55	9.7	11.85	0	0	0	0	1	0	1	1	-0.426	-0.308	-0.401	-0.388	1.88	0.298	2.269	0.686	0.508	1	0.604	0.1879	1.979e-12
Niben101Scf02026g08008	3.25	3.32	3.04	2.81	3.73	3.37	3.56	2.7	2.21	2.54	1.78	2.87	2.74	2.72	2.85	1.89	2.39	1.22	1.73	2.77	5.85	5.1	5.05	6.16	3.3	4.62	3.62	3.8	0	0	0	0	1	0	1	1	0.111	-0.392	-0.287	-0.585	0.836	0.31	1.421	0.895	0.9031	1	0.6685	0.006371	1.748e-05
Niben101Scf02030g00004	2.54	1.82	1.95	2.22	2.13	1.05	1.39	1.46	1.59	1.11	1.94	1.61	2.04	1.84	1.85	2.2	1.71	1.37	1.88	1.76	3.19	4.67	4.06	3.37	2.12	2.77	2.76	2.95	0	0	0	0	1	0	1	1	-0.493	-0.462	-0.098	-0.329	0.845	0.315	1.174	0.644	0.3215	1	0.9429	0.1837	4.499e-05
Niben101Scf02151g04016	42.15	27.63	32.46	34.02	33.61	29.92	18.54	19.41	35.24	29.26	33.59	28.66	29.35	29.53	31.32	26.76	21.53	23.1	35.39	24.35	72.74	66.1	66.8	59.77	38.21	56.15	47.85	53.23	0	0	0	0	1	0	1	1	-0.422	-0.104	-0.22	-0.384	0.962	0.521	1.346	0.904	0.2128	1	0.6877	0.03777	2.592e-08
Niben101Scf02182g02003	0.94	0.21	0.11	0.3	0.09	0.31	0.21	0.16	0.24	0.25	0.47	0.24	0.32	0.07	0.16	0.2	0.28	0.31	0.31	0.1	4.33	4.11	6.77	3.88	0.71	0.62	0.45	0.85	0	0	0	0	1	0	1	1	-0.983	-0.371	-0.948	-0.65	3.609	0.755	4.263	1.407	0.4659	1	0.5282	0.2865	1.581e-20
Niben101Scf02227g06026	4.13	2.46	3.27	2.71	2.4	2.19	3.46	2.05	2.74	3.28	2.62	3.31	3.01	2.2	2.69	2.71	2.27	2.34	2.79	2.4	6.98	7.27	6.68	7.21	3.16	4.46	5.35	5.65	0	0	0	0	1	0	1	1	-0.313	-0.062	-0.227	-0.351	1.168	0.571	1.519	0.922	0.5496	1	0.7655	0.1153	1.043e-09
Niben101Scf02253g02001	1.06	0.96	0.86	1.13	0.49	1.18	0.93	0.81	0.34	0.66	0.68	0.97	0.86	0.96	0.53	0.72	0.56	0.87	0.55	1.08	1.79	1.75	1.71	1.27	1.18	1.36	1.54	1.5	0	0	0	0	1	0	1	1	-0.24	-0.604	-0.417	-0.39	0.682	0.467	1.073	0.857	0.8412	1	0.7056	0.2775	0.01746
Niben101Scf02425g00012	3.25	3.75	4.7	3.35	3.29	3.41	4.39	4.64	2.7	3.04	3.51	3.75	2.58	3.45	2.21	3.33	2.95	1.83	3.37	1.89	10.5	11.19	12.4	9.57	3.63	4.34	4.58	5.6	0	0	0	0	1	0	1	1	0.058	-0.213	-0.386	-0.575	1.537	0.269	2.112	0.844	0.9604	1	0.4913	0.009112	7.736e-16
Niben101Scf02425g05005	3.66	3.37	3.96	2.96	2.8	2.58	3	2.97	3.9	3.28	4.45	3.84	2.85	4.04	3.27	2.71	2.43	2.34	3.37	3.14	5.85	5.95	6.4	4.51	3.11	4.62	4.3	5.5	0	0	0	0	1	0	1	1	-0.297	0.149	-0.127	-0.291	0.704	0.333	0.995	0.624	0.5466	1	0.9107	0.1675	0.0001626
Niben101Scf02439g00030	1.71	1.45	1.38	1.73	1.95	1.66	0.98	1.19	2.12	2.13	1.67	1.27	2.1	1.69	1.79	1.79	1.04	1.37	1.53	1.28	3.52	4.39	4.74	3.16	1.42	2.06	2.31	3	0	0	0	0	1	0	1	1	-0.099	0.205	0.237	-0.264	1.332	0.482	1.596	0.746	0.9404	1	0.8335	0.4023	2.713e-08
Niben101Scf02527g01001	11.57	10.98	10.26	11.73	10.83	8.79	7.59	7.93	11.79	10.3	10.15	9.1	9.94	9.4	8.65	9.16	9.49	10.48	8.91	10	26.95	22.76	22.69	21.55	13.44	16.02	17.4	14.44	0	0	0	0	1	0	1	1	-0.338	-0.108	-0.263	-0.199	1.073	0.461	1.272	0.66	0.1668	1	0.3868	0.1529	3.525e-19
Niben101Scf02688g01026	1.71	1.82	2.06	2.47	2.18	1.79	2.38	2	1.4	2.38	2.2	1.61	1.83	1.84	1.79	2.1	1.32	2.65	1.49	2.26	4.17	4.91	4.06	4.72	3.49	3.14	2.45	2.95	0	0	0	0	1	0	1	1	0.039	-0.089	-0.097	-0.082	1.14	0.569	1.222	0.65	0.9851	1	0.9508	0.7998	3.603e-08
Niben101Scf02706g04005	26.04	21.37	24.66	29.98	19.71	19.38	21.48	18.44	23.39	21.67	19.68	21.71	20.75	18.81	25.94	18.21	22.37	22.64	23.89	23.95	56.45	51.79	49.98	51.08	25.52	44.55	36.43	36.49	0	0	0	0	1	0	1	1	-0.369	-0.239	-0.284	-0.136	1.035	0.487	1.172	0.623	0.1533	1	0.3645	0.375	7.943e-15
Niben101Scf02816g00003	6.49	5.78	6.59	6.41	5.28	5.82	6.15	5.39	6.84	5.13	5.6	5.69	4.89	5.95	5.22	5.68	4.82	4.78	4.75	6.15	23.81	22	23.32	20.88	7.88	9.04	8.16	6.5	0	0	0	0	1	0	1	1	-0.159	-0.122	-0.222	-0.293	1.831	0.325	2.124	0.619	0.6928	1	0.5838	0.04464	3.403e-50
Niben101Scf02831g03003	0.65	0.11	0.11	0.3	0.49	0.13	0.36	0.32	0.39	0.16	0.31	0.49	0.32	0.59	0.26	0.31	0.36	0.15	0.2	0.2	2.27	1.51	2.8	2.28	0.14	0.78	0.54	0.7	0	0	0	0	1	0	1	1	0.171	0.206	0.31	-0.319	2.917	0.906	3.24	1.228	0.9938	1	0.9356	0.6813	2.987e-11
Niben101Scf03169g00010	2.66	1.34	1.83	1.92	1.24	1.71	1.24	1.13	2.41	2.22	1.94	1.61	1.88	2.5	2.11	2.3	2.11	1.83	1.22	1.96	5.2	3.87	5.41	5.69	1.79	3.34	2.72	3.05	0	0	0	0	1	0	1	1	-0.526	0.084	0.179	-0.116	1.384	0.5	1.5	0.616	0.3524	1	0.8756	0.7041	7.748e-10
Niben101Scf03170g05005	5.2	5.52	5.79	5.67	5.24	5.64	3.92	4.42	5.15	4.8	6.33	6.76	4.95	5.73	6.48	5.27	3.67	3.36	4.75	4.83	8.34	10.43	11.77	7.26	6.23	5.86	7.34	6.35	0	0	0	0	1	0	1	1	-0.2	0.051	0.015	-0.408	0.768	0.216	1.176	0.624	0.6943	1	1	0.02945	5.888e-06
Niben101Scf03393g00014	2.54	4.44	4.24	3.6	2.84	3.19	3.72	3.4	3.8	3.24	3.77	3.02	3.71	3.97	3.59	3.73	2.91	2.24	2.59	2.6	7.14	5.81	6.54	5.23	3.63	3.39	4.85	4	0	0	0	0	1	0	1	1	-0.181	-0.106	0.01	-0.516	0.729	0.093	1.245	0.609	0.7542	1	1	0.008189	1.836e-05
Niben101Scf03435g01007	3.54	5.46	4.07	5.52	5.77	4.2	5.47	7.49	5.68	5.95	6.07	5.94	6.5	6.54	6.43	5.37	4.98	3.61	3.1	4.29	14.67	15.01	16.51	12.02	6.32	6.77	7.34	5.85	0	0	0	0	1	0	1	1	0.289	0.339	0.408	-0.22	1.638	0.493	1.858	0.714	0.487	1	0.2846	0.2929	2.071e-22
Niben101Scf03545g00014	22.44	28.27	31.77	31.56	26.99	25.9	23.13	26.58	31.34	27.83	27.16	23.94	26.99	25.93	24.52	26.35	22.73	23.66	23.66	23.54	55.96	67.61	48.26	59.14	34.86	35.92	36.56	38.44	0	0	0	0	1	0	1	1	-0.153	-0.049	-0.137	-0.286	1.017	0.353	1.303	0.639	0.6242	1	0.7266	0.02043	2.536e-19
Niben101Scf03694g01005	20.01	19.6	16.63	18.64	18.38	17.89	15.08	14.45	21.9	19.17	19.47	18.83	18.6	22.7	21.83	18.67	13.36	16.94	16.52	15.91	42.54	32.96	35.23	33.83	20.43	28.45	28.05	25.54	0	0	0	0	1	0	1	1	-0.184	0.084	0.125	-0.257	0.947	0.453	1.204	0.71	0.5651	1	0.794	0.06023	1.328e-14
Niben101Scf03714g00012	1.18	1.18	1.66	1.82	1.38	1.75	0.98	1.56	1.88	0.86	0.89	1.27	1.34	1.62	2.11	1.59	0.96	1.02	1.06	1.28	3.36	2.12	1.89	2.49	1.79	1.78	1.54	1.9	0	0	0	0	1	0	1	1	-0.044	-0.266	0.182	-0.432	0.738	0.253	1.171	0.686	0.9974	1	0.9011	0.1495	0.004061
Niben101Scf03817g04007	2.18	2.84	2.75	3.01	2.97	2.62	4.08	2.32	2.17	2.34	3.51	3.26	2.85	2.5	3.11	3.63	1.99	2.09	2.86	2.74	4.22	4.01	4.83	3.5	3.25	4.09	3.26	4.75	0	0	0	0	1	0	1	1	0.148	0.052	0.17	-0.151	0.612	0.503	0.763	0.654	0.8484	1	0.8693	0.5616	0.004299
Niben101Scf03953g02018	1.89	0.7	1.03	1.48	0.4	1.27	0.62	1.78	1.2	1.48	0.94	1.07	1.02	0.51	0.9	0.72	0.92	1.02	0.86	0.64	3.84	4.44	12.49	3.12	1.98	2.11	2.45	2.25	0	0	0	0	1	0	1	1	-0.33	-0.111	-0.673	-0.571	2.227	0.784	2.799	1.356	0.8382	1	0.5939	0.2427	3.791e-08
Niben101Scf03964g02010	11.99	9.37	9.92	12.03	10.88	10.98	11.93	10.73	9.92	11.53	12.3	9.83	12.74	11.53	10.91	11.05	9.37	9.82	11.14	9.83	19.43	19.31	17.14	14.59	12.69	15.4	17.76	16.64	0	0	0	0	1	0	1	1	0.039	0.008	0.094	-0.109	0.699	0.528	0.808	0.637	0.9608	1	0.8814	0.4721	4.143e-08
Niben101Scf04174g01008	632.32	504.43	424.11	714.36	509.44	448.99	381.16	328.85	612.05	495.26	503.82	436.14	488.04	456.2	521.88	396.32	380.61	386.73	393	406.19	1548.49	1411.11	1560.35	1100.69	751.87	732.83	602.51	594.98	0	0	0	0	1	0	1	1	-0.447	-0.152	-0.289	-0.538	1.305	0.237	1.843	0.776	0.1223	1	0.4502	0.0009421	1.089e-16
Niben101Scf04640g03006	7.68	8.25	7.63	8.18	8.7	8.05	8.57	9.81	7.85	9.85	9.11	9.25	8.12	7.27	8.12	8.65	6.5	7.23	6.08	7.4	16.51	15.06	16.55	16.2	9.2	11.52	12.46	12.4	0	0	0	0	1	0	1	1	0.142	0.184	0.023	-0.224	1.017	0.52	1.241	0.744	0.6901	1	0.9983	0.1049	3.63e-18
Niben101Scf04724g03011	5.43	5.68	6.48	5.87	5.77	6.26	6.66	4.69	6.31	6.03	5.86	7.25	6.02	7.42	6.8	6.24	4.59	3.56	4.75	3.61	16.13	17.42	13.76	11.26	5.14	8.55	6.25	6.9	0	0	0	0	1	0	1	1	-0.003	0.117	0.17	-0.504	1.317	0.197	1.821	0.701	1	1	0.796	0.005954	5.287e-16
Niben101Scf04796g00031	2.01	2.52	2.41	1.97	2.31	2.58	2.48	1.89	1.97	1.48	2.35	2.19	1.61	2.79	2.48	1.84	1.75	1.68	1.53	1.86	2.81	4.15	3.88	2.95	2.31	2.52	3.99	3.7	0	0	0	0	1	0	1	1	0.061	-0.164	-0.046	-0.379	0.634	0.488	1.013	0.867	0.968	1	1	0.1389	0.00496
Niben101Scf04845g00031	10.86	9.96	8.95	10.4	8.39	9.8	8.06	7.87	10.64	11.33	8.63	8.32	9.68	9.48	9.6	8.65	7.22	8.96	5.26	7.7	17.97	16.1	19.71	18.35	12.22	13.71	11.55	10.7	0	0	0	0	1	0	1	1	-0.233	-0.042	-0.104	-0.47	0.844	0.264	1.314	0.733	0.4914	1	0.8754	0.001665	4.586e-10
Niben101Scf04988g01013	11.28	10.23	10.78	9.66	10.97	10.89	9.86	8.03	10.45	10.71	10.67	9.1	11.5	10.51	11.97	10.18	7.34	8.55	9.46	9.29	17.16	20.68	18.9	14.05	13.3	14.78	16.13	15.64	0	0	0	0	1	0	1	1	-0.071	-0.033	0.077	-0.273	0.755	0.514	1.028	0.787	0.8952	1	0.9172	0.05585	4.551e-09
Niben101Scf04989g01014	14.05	14.99	13.3	12.87	11.9	11.94	12.34	12.19	13.09	11.94	13.5	11.1	13.65	14.33	12.92	13.15	11.28	14.66	15.22	12.26	21.97	22.95	20.61	20.16	16.37	21.26	21.88	20.74	0	0	0	0	1	0	1	1	-0.191	-0.155	-0.033	-0.05	0.634	0.541	0.684	0.591	0.506	1	0.9782	0.7326	2.581e-08
Niben101Scf04992g02005	10.21	6.96	8.09	7.3	7.73	8.14	6.56	6.15	6.55	6.53	8.69	8.61	9.84	10.51	7.75	10.44	5.54	6.41	8.16	8.14	19.48	19.03	22.46	16.32	7.08	12.26	10.56	13.99	0	0	0	0	1	0	1	1	-0.183	-0.1	0.243	-0.198	1.249	0.433	1.448	0.631	0.7517	1	0.6763	0.3389	5.482e-12
Niben101Scf05173g04004	10.92	10.71	11.47	8.83	11.59	10.02	10.95	9	10.78	10.3	10.31	9.93	11.45	9.7	11.55	10.9	9.25	9.82	9.1	9.15	16.89	15.16	17.95	19.4	14.53	13.58	16.81	14.84	0	0	0	0	1	0	1	1	-0.007	-0.018	0.065	-0.166	0.732	0.514	0.898	0.68	1	1	0.9307	0.2065	1.912e-10
Niben101Scf05850g00012	13.46	12.8	11.98	14.99	12.52	10.8	10.02	9.71	12.27	12.03	14.97	10.27	11.34	11.31	15.66	10.95	11.68	11.35	11.38	10.78	49.31	45.56	51.78	42.1	17.74	18.95	20.03	17.99	0	0	0	0	1	0	1	1	-0.305	-0.107	-0.111	-0.239	1.824	0.488	2.062	0.726	0.2498	1	0.8408	0.0917	5.042e-50
Niben101Scf05929g02003	27.57	28.76	31.6	27.51	27.53	28.52	29.18	23.08	29.7	26.88	29.41	25.99	29.83	30.19	28.79	27.11	23.52	21.63	26.17	22.5	44.76	45.85	48.35	41.55	36.28	36.46	43.45	44.18	0	0	0	0	1	0	1	1	-0.09	-0.044	0.005	-0.298	0.645	0.474	0.943	0.772	0.7941	1	1	0.006934	3.692e-10
Niben101Scf05955g01001	4.61	3.8	5.45	4.39	5.19	4.81	4.23	3.77	4.67	4.97	4.71	5.21	4.78	3.89	4.59	5.22	4.55	4.22	3.92	4.05	10.01	12.13	12.09	9.15	4.29	7.64	7.61	6.95	0	0	0	0	1	0	1	1	-0.01	0.103	0.03	-0.122	1.251	0.542	1.373	0.664	1	1	1	0.5565	7.246e-14
Niben101Scf06154g01006	3.01	2.78	3.04	3.55	3.2	3.5	3.25	3.94	4.09	4.6	3.77	4.48	3.66	3.6	3.01	3.63	2.63	2.6	2.51	2.57	5.25	5.76	5.64	4.77	2.74	3.47	5.44	4	0	0	0	0	1	0	1	1	0.159	0.451	0.16	-0.268	0.785	0.333	1.053	0.601	0.8037	1	0.8432	0.1937	6.767e-06
Niben101Scf06408g04003	4.37	4.66	5.85	3.45	4.8	3.02	3.87	3.45	4.48	4.6	5.34	4.19	4.14	3.16	4.06	4.45	3.07	3.05	4.28	4.12	7.04	7.51	7.17	6.5	5.42	5.7	7.29	6.4	0	0	0	0	1	0	1	1	-0.269	0.024	-0.197	-0.321	0.626	0.441	0.947	0.763	0.5577	1	0.7583	0.09287	0.0003342
Niben101Scf06499g01017	15.53	16.44	18.06	17.16	16.07	16.45	14.77	15.31	19.4	16.66	14.34	17.18	16.72	19.54	18.08	17.5	13.04	10.94	10.48	12.67	49.09	38.1	48.31	51.38	18.26	16.8	17.22	19.04	0	0	0	0	1	0	1	1	-0.101	0.009	0.093	-0.509	1.475	0.085	1.985	0.594	0.7958	1	0.8516	2.709e-05	1.694e-40
Niben101Scf06542g00006	11.1	14.24	11.47	12.82	11.46	16.4	16.94	16.66	12.66	14.9	12.56	14.41	11.45	12.56	14.08	12.69	11.4	10.38	10.24	9.59	20.3	21.2	16.28	21.47	18.44	14.29	14.27	15.54	0	0	0	0	1	0	1	1	0.304	0.135	0.032	-0.257	0.673	0.331	0.93	0.588	0.2638	1	0.984	0.0845	4.533e-07
Niben101Scf06613g01004	6.08	6	5.5	5.18	6.93	4.55	5.27	4.64	6.93	4.47	5.86	4.96	6.99	7.13	5.85	4.35	5.3	3.82	5.06	3.65	13.04	11.71	8.8	9.53	6.37	7.8	7.61	9.15	0	0	0	0	1	0	1	1	-0.086	-0.036	0.089	-0.35	0.918	0.443	1.268	0.792	0.9221	1	0.9353	0.09442	8.297e-07
Niben101Scf06625g02002	11.93	10.87	12.44	11.39	10.7	9.54	9.71	10.84	9.39	9.28	10.94	9.64	10.32	10.21	10.81	10.59	8.85	9.16	9.77	8.58	33.18	30.5	34.69	27.42	12.59	15.61	13.55	15.64	0	0	0	0	1	0	1	1	-0.193	-0.25	-0.151	-0.359	1.431	0.301	1.79	0.66	0.4814	1	0.6831	0.002994	1.329e-42
Niben101Scf06909g04002	18.89	15.64	13.99	15.43	18.12	15.22	14.87	10.62	16.8	13.5	13.71	10.51	12.79	14.84	13.13	13.05	12.76	10.28	15.61	13.21	21.97	27.9	24.63	21.77	20.14	21.06	21.07	23.14	0	0	0	0	1	0	1	1	-0.117	-0.229	-0.251	-0.298	0.591	0.418	0.889	0.716	0.8245	1	0.5461	0.06676	9.661e-05
Niben101Scf06990g00019	23.85	20.29	17.15	20.61	19.54	16.05	15.6	13.8	17.28	15.92	19.2	16.06	13.76	16.01	17.13	16.63	13.4	13.89	16.4	14.49	41.57	39.71	42.8	34.5	17.03	29.15	25.1	28.39	0	0	0	0	1	0	1	1	-0.331	-0.259	-0.366	-0.492	0.953	0.284	1.445	0.776	0.2579	1	0.2231	0.001103	1.702e-11
Niben101Scf06990g00020	2.6	2.78	4.07	3.3	2.44	2.14	2.27	2.86	2.17	2.13	3.45	3.02	2.96	3.09	2.37	2.46	3.19	2.9	2.67	2.16	5.68	4.67	7.4	4.43	3.77	5.66	4.44	4.15	0	0	0	0	1	0	1	1	-0.396	-0.252	-0.239	-0.231	0.796	0.501	1.027	0.732	0.4601	1	0.7836	0.3556	0.0001475
Niben101Scf07027g04018	5.25	4.66	8.09	6.06	6.04	6.04	6.51	6.47	5.05	5.21	6.07	6.08	5.7	5.73	4.9	7.06	5.02	5.04	4.86	3.75	14.94	13.98	14.75	12.06	5.09	8.22	6.52	8.9	0	0	0	0	1	0	1	1	0.058	-0.103	-0.038	-0.37	1.211	0.257	1.581	0.627	0.952	1	0.9899	0.05543	8.502e-13
Niben101Scf07036g00001	8.74	9.16	9.75	8.97	9.01	9.54	7.85	6.9	9.15	10.22	9.26	8.66	10.59	9.11	10.23	8.34	7.85	6.92	8	8.65	16.89	13.83	15.97	14.68	11.89	12.1	12.46	13.74	0	0	0	0	1	0	1	1	-0.13	0.029	0.065	-0.214	0.743	0.454	0.957	0.668	0.7242	1	0.9275	0.1107	4.173e-10
Niben101Scf07141g00013	2.54	2.95	3.04	2.76	2.97	1.84	3.1	3.13	3.13	2.54	1.94	1.95	2.2	2.2	2.32	3.38	2.71	2.75	2.24	2.63	5.09	4.63	5.37	3.12	3.21	4.62	4.44	4.25	0	0	0	0	1	0	1	1	-0.04	-0.235	-0.15	-0.13	0.684	0.55	0.814	0.68	0.987	1	0.8879	0.6222	0.001464
Niben101Scf07652g00001	7.2	6.43	5.22	6.56	7.55	7.04	7.02	6.36	6.21	8.7	7.48	8.66	6.88	7.2	10.7	6.19	4.19	8.19	4.47	6.69	18.19	22.95	16.73	16.28	9.2	6.9	9.56	9.7	0	0	0	0	1	0	1	1	0.14	0.291	0.287	-0.116	1.544	0.474	1.66	0.591	0.8487	1	0.6204	0.6322	8.312e-16
Niben101Scf07944g05002	3.48	2.95	3.67	3.75	2.44	3.37	3.41	2.91	3.61	2.96	2.83	3.02	3.06	2.5	2.48	3.63	2.59	2.6	3.33	3.65	5.74	5.38	8.21	5.99	4.06	6.4	5.17	4.35	0	0	0	0	1	0	1	1	-0.192	-0.158	-0.237	-0.176	0.871	0.532	1.048	0.709	0.7789	1	0.7397	0.4327	5.874e-06
Niben101Scf08208g02004	19.07	20.03	22.31	21.99	23.98	22.88	23.75	18.01	21.08	20.85	22.61	20.88	21.45	22.33	23.09	20.97	18.46	17	17.5	19.25	46.38	47.4	41.32	37.41	24.77	33.69	30.08	30.59	0	0	0	0	1	0	1	1	0.089	0.033	0.074	-0.207	1.047	0.515	1.254	0.721	0.8266	1	0.8955	0.09413	2.338e-21
Niben101Scf08259g02004	0	0.16	0.06	0.05	0.09	0.04	0	0.11	0.14	0.12	0.05	0	0	0	0.05	0.05	0.08	0	0	0	1.35	1.65	1.22	1.18	0.09	0.25	0.14	0.1	0	0	0	0	1	0	1	1	-0.166	0.252	-1.094	-1.517	4.186	1.053	5.734	2.595	1	1	0.8761	0.3729	1.213e-16
Niben101Scf08606g00017	1.18	0.27	0	0.2	0.67	0.31	0.1	0.32	0.34	0.12	0.31	0	0.22	0.15	0.16	1.28	0.16	0.46	0.24	0.14	1.24	1.65	1.76	1.98	1.32	0.83	0.5	0.65	0	0	0	0	1	0	1	1	-0.201	-1.062	0.173	-0.742	2.015	1.008	2.76	1.752	0.9612	1	0.9878	0.4331	0.00362
Niben101Scf09025g02026	46.58	42.57	40.48	44.28	44.53	38.36	36.51	36.45	43.9	45.39	40.24	43.99	44.4	40.04	41.23	37.35	37.4	37.4	42.29	38.07	79.18	81.11	78.35	69.68	55.8	61.6	62.8	60.08	0	0	0	0	1	0	1	1	-0.157	-0.003	-0.093	-0.164	0.826	0.466	0.99	0.631	0.5177	1	0.8117	0.1292	2.972e-17
Niben101Scf10169g03009	5.2	5.89	5.33	5.72	4.75	4.64	3.1	3.83	6.16	4.39	4.45	4.33	3.87	4.63	4.38	2.81	3.39	5.14	3.45	4.63	70.9	72.66	85.92	60.78	4.01	8.13	6.57	8.45	0	0	0	0	1	0	1	1	-0.435	-0.197	-0.506	-0.42	3.71	0.294	4.13	0.714	0.3052	1	0.2463	0.05237	4.158e-80
Niben101Scf10735g00018	147.48	71.22	65.77	157.24	125.21	102.71	68.22	44.59	134.88	209.03	78.96	114.07	63.05	92.71	70.01	49.62	91.19	97.9	108.99	86.44	277.39	261.38	175.68	171.46	167.18	156.36	172.81	146.15	0	0	0	0	1	0	1	1	-0.374	0.282	-0.682	-0.2	1.004	0.54	1.204	0.741	0.6276	1	0.2668	0.5493	0.0006394
Niben101Scf10735g00019	19.07	20.35	18.75	21.3	18.91	21.08	16.99	16.34	22.19	21.47	16.54	18.15	17.74	18.66	19.19	14.22	16.91	16.13	17.34	16.55	39.08	40.65	38.97	31.89	28.16	29.19	26.69	25.19	0	0	0	0	1	0	1	1	-0.115	-0.02	-0.191	-0.248	0.92	0.458	1.168	0.707	0.757	1	0.5722	0.05253	1.615e-15
Niben101Scf11480g03025	13.82	10.44	11.01	10.8	12.34	11.02	10.79	8.14	13	10.06	10.41	11.24	10.91	12.93	9.7	11.87	8.45	9.06	9.57	9.42	18.4	16.76	18.76	15.61	11.7	16.31	15.54	14.89	0	0	0	0	1	0	1	1	-0.117	-0.042	-0.023	-0.332	0.595	0.346	0.927	0.679	0.8019	1	0.9967	0.02469	1.43e-05
Niben101Scf11546g00009	25.45	21.1	14.57	20.96	18.74	16.14	15.34	16.28	23.54	20.48	14.29	16.35	20.21	17.92	20.3	16.52	13.04	13.23	13.89	15.91	58.29	58.78	45.78	49.9	31.32	21.1	17.81	19.79	0	0	0	0	1	0	1	1	-0.303	-0.135	-0.13	-0.548	1.374	0.133	1.922	0.681	0.4459	1	0.8653	0.002174	3.3e-16
Niben101Scf12373g01006	6.32	4.71	4.3	5.23	4	4.68	4.39	4.42	3.85	4.84	3.87	4.57	4.89	4.33	3.53	4.6	4.39	5.75	4.9	4.66	8.5	8.26	8.93	9.24	6.6	7.72	8.61	7.65	0	0	0	0	1	0	1	1	-0.232	-0.255	-0.242	-0.067	0.767	0.575	0.835	0.643	0.5437	1	0.5833	0.7327	8.134e-08
Niben101Scf12502g00010	1.18	1.39	1.55	1.63	1.02	1.22	1.45	1.13	1.93	1.56	0.84	0.83	0.97	1.4	1.32	0.67	0.84	1.42	1.57	0.71	5.95	7.18	4.87	6.5	1.32	1.73	2.27	2.15	0	0	0	0	1	0	1	1	-0.259	-0.151	-0.426	-0.362	2.083	0.371	2.446	0.734	0.8158	1	0.6763	0.3158	3.771e-15
Niben101Scf12983g01055	94.94	79.57	79.82	89.05	79.03	76.86	74.62	63.19	81.01	75.97	78.28	75.24	81.98	76.4	73.91	72.29	62.52	61.98	65.83	56.68	132.6	119.55	147.76	129.75	92.5	86.42	96.28	95.52	0	0	0	0	1	0	1	1	-0.225	-0.145	-0.173	-0.475	0.625	0.11	1.101	0.586	0.2718	1	0.5052	4.315e-06	3.722e-10
Niben101Scf13942g00017	4.43	5.73	5.1	4.34	4	3.19	2.53	4.1	3.95	5.01	3.66	5.3	3.17	4.41	4.96	4.86	3.51	3.92	3.1	3.34	10.66	9.25	9.16	8.06	4.01	5.45	5.94	6.55	0	0	0	0	1	0	1	1	-0.503	-0.125	-0.171	-0.503	0.919	0.162	1.422	0.665	0.1736	1	0.8215	0.01224	2.58e-07
Niben101Scf15694g00009	12.52	7.71	8.6	9.81	8.17	8.92	6.15	5.77	9.68	10.26	8.74	7.59	9.08	11.39	9.44	8.7	7.26	9.11	8.83	7.26	21.6	18.32	28.33	17	13.21	13.05	12.78	12.5	0	0	0	0	1	0	1	1	-0.406	-0.088	-0.005	-0.253	1.142	0.417	1.395	0.67	0.2433	1	1	0.1838	1.193e-11
Niben101Scf19230g01001	0.89	0.91	1.09	1.87	1.11	1.14	0.88	0.81	1.44	0.94	1.62	1.27	0.97	1.1	1.27	0.72	0.96	1.02	1.06	0.81	3.57	2.27	2.35	2.32	0.66	2.06	2.54	1.8	0	0	0	0	1	0	1	1	-0.277	0.126	-0.25	-0.325	1.119	0.559	1.445	0.884	0.8291	1	0.8804	0.4222	0.0003323
Niben101Scf21301g00001	7.68	6.05	6.19	5.47	5.37	6.52	7.23	5.5	6.02	6.48	5.97	6.23	6.67	4.41	7.43	5.78	4.63	6	4.04	5	11.15	8.17	10.51	9.83	5.8	9.74	10.15	9.35	0	0	0	0	1	0	1	1	-0.042	-0.036	-0.051	-0.371	0.645	0.469	1.015	0.839	0.9719	1	0.9704	0.05988	0.0003396
Niben101Scf24679g00011	17.24	13.87	13.25	14.15	16.74	15.49	13.58	12.56	13.43	12.93	14.13	13.09	16.02	15.5	13.34	17.44	9.85	8.19	13.5	8.58	24.41	25.87	21.2	20.54	15.85	15.85	15.4	13.94	0	0	0	0	1	0	1	1	0	-0.127	0.092	-0.541	0.653	0.063	1.194	0.604	1	1	0.8933	0.0001931	1.664e-06
Niben101Scf29076g00011	89.98	77.38	80.34	85.6	74.86	70.73	47.2	50.85	91.84	77.49	75.82	68.72	67.09	71.99	79.08	62.05	66.58	67.73	71.33	71.48	313.22	287.21	293.5	268.31	91.28	120.85	120.84	120.91	0	0	0	0	1	0	1	1	-0.451	-0.087	-0.25	-0.266	1.802	0.446	2.068	0.712	0.05428	1	0.4455	0.06437	1.006e-40
Niben101Scf03253g02010	27.45	29.51	29.13	34.81	18.56	21.52	17.97	23.56	31.91	26.88	24.7	29.05	19.08	21.82	18.19	17.7	30.06	26	23.34	28.98	124.05	111.57	95.13	98.28	23.02	48.18	45.13	51.33	0	0	-1	0	1	0	1	1	-0.568	-0.104	-0.657	-0.158	1.826	0.471	1.984	0.629	0.05379	1	0.02	0.4073	9.94e-28
Niben101Scf00090g04005	8.21	4.61	6.14	6.41	7.24	6.04	6.76	4.37	7.08	5.42	6.33	6.33	7.53	7.2	5.06	5.93	3.39	2.65	4.59	3.82	38.21	39.71	38.2	33.11	5.24	8.55	7.16	9.25	0	0	0	-1	1	0	1	1	-0.049	-0.011	0.018	-0.8	2.558	0.254	3.358	1.054	0.968	1	1	7.468e-05	1.887e-43
Niben101Scf00192g01023	9.74	7.71	7.91	8.09	7.99	8.09	7.54	6.04	8.18	8	8.84	9.1	8.06	8.37	9.65	6.96	4.51	5.34	5.57	4.73	26.95	25.45	28.15	20.29	5.8	8.51	10.51	8.8	0	0	0	-1	1	0	1	1	-0.168	0.029	-0.017	-0.732	1.592	0.009	2.324	0.741	0.7194	1	1	1.173e-05	4.392e-26
Niben101Scf00466g00012	413.11	400.92	278.68	412.65	425.35	419.77	304.73	261.13	431.78	426.18	347.72	296.33	397.09	366.28	382.7	291.96	181.89	173.32	190.99	121.91	970.39	1038.39	902.68	746.34	581.77	389.72	370.53	416.35	0	0	0	-1	1	0	1	1	-0.093	-0.003	-0.066	-1.172	1.281	0.224	2.453	1.396	0.9031	1	0.9588	3.583e-10	2.983e-12
Niben101Scf00739g00002	0.47	0.43	0.46	0.54	0.49	2.58	0.62	0.32	1.06	3.86	0.89	1.07	0.16	0.66	0.21	0.05	0.04	0.05	0.08	0.27	4.6	1.09	1.13	1.69	0.94	1.11	0.45	0.9	0	0	0	-1	1	0	1	1	1.076	1.846	-0.873	-1.993	2.139	0.834	4.137	2.832	0.487	1	0.7522	0.0116	0.001205
Niben101Scf00751g03009	2.42	4.34	2.41	2.61	2.62	2.1	3.82	1.24	2.94	3.69	3.45	2.09	2.9	2.28	2.32	2.05	1.91	1.73	1.69	1.93	5.09	4.25	4.06	6.83	3.21	3.8	2.9	2.4	0	0	0	-1	1	0	1	1	-0.269	0.048	-0.304	-0.697	0.778	0.064	1.476	0.761	0.7516	1	0.7577	0.01592	0.003097
Niben101Scf00864g01006	5.02	6.27	4.13	3.94	3.95	4.24	5.01	4.48	6.16	4.35	4.19	6.23	4.25	4.41	5.59	3.38	2.83	3.61	2.75	2.74	8.77	6	7.17	7.97	4.29	4.38	4.76	4.6	0	0	0	-1	1	0	1	1	-0.132	0.112	-0.135	-0.706	0.627	-0.102	1.333	0.604	0.8517	1	0.8836	0.0004671	0.0006565
Niben101Scf01073g07006	1.48	1.61	0.92	1.58	2.22	2.23	2.69	1.56	1.93	4.15	1.99	2.09	1.08	1.62	1.27	1.53	0.76	0.31	0.78	1.01	4.82	3.26	1.76	3.08	0.85	1.57	1.09	2.85	0	0	0	-1	1	0	1	1	0.637	0.865	-0.032	-0.932	1.199	0.179	2.132	1.111	0.4537	1	1	0.02331	0.0009338
Niben101Scf01240g10022	0.41	0.48	0.17	0.39	0.22	1.79	0.67	0.75	1.49	1.64	0.68	0.97	0.05	0.81	0.05	0.05	0.12	0	0	0.03	2.76	0.8	0.5	1.01	0.8	0.91	0.68	0.75	0	0	0	-1	1	0	1	1	1.222	1.695	-0.734	-3.03	1.763	1.087	4.806	4.132	0.3963	1	0.8587	0.0007444	0.005283
Niben101Scf01294g06001	9.27	8.67	11.07	10.16	8.75	8.53	7.38	7.55	8.62	8.29	10.26	7.15	8.28	10.65	9.75	6.5	6.14	4.63	8.67	5.07	24.09	19.74	25.98	19.7	7.55	10.28	12.01	12.45	0	0	0	-1	1	0	1	1	-0.28	-0.192	-0.161	-0.673	1.191	0.11	1.864	0.783	0.5383	1	0.8368	0.0004514	2.579e-11
Niben101Scf01374g10002	25.27	24.36	21.5	30.03	18.91	19.25	19.21	11.97	33.26	31.48	20.83	22.48	16.88	20.94	19.3	10.49	12.92	17.5	9.97	12.19	63.92	61.24	47.45	48.55	26.09	23.95	17.04	22.29	0	0	0	-1	1	0	1	1	-0.544	0.095	-0.585	-0.947	1.127	-0.179	2.075	0.768	0.1523	1	0.1287	5.579e-06	1.776e-08
Niben101Scf01683g00003	5.14	4.66	4.47	4.39	5.02	7.17	3	3.72	8.42	4.68	4.08	4.33	5.75	5.66	7.8	2.86	1.63	2.29	3.61	2.63	11.15	11.24	7.35	10.08	3.73	6.19	5.44	3.8	0	0	0	-1	1	0	1	1	0.025	0.206	0.242	-0.871	1.093	0.041	1.964	0.912	1	1	0.843	0.004826	0.0001482
Niben101Scf01739g03002	44.81	43.21	41.75	43.74	41.38	35.3	29.59	23.29	43.56	45.11	37.89	37.18	32.47	38.42	38.86	34.79	26.43	25.34	24.32	28.17	72.58	68.37	73.93	50.36	39.95	56.52	54.23	53.98	0	0	0	-1	1	0	1	1	-0.419	-0.083	-0.264	-0.734	0.612	0.239	1.346	0.973	0.1187	1	0.469	9.167e-07	2.577e-05
Niben101Scf01752g03007	6.26	8.67	6.02	7.2	6.75	7.66	7.64	6.42	6.5	7.31	7.8	6.62	5.97	7.42	7.01	7.01	3.67	3.31	5.96	3.88	13.26	13.98	11.82	12.65	7.59	6.4	6.62	7.8	0	0	0	-1	1	0	1	1	0.014	0	-0.045	-0.738	0.873	0.008	1.611	0.746	1	1	0.9809	5.841e-06	3.26e-09
Niben101Scf01852g04029	1.3	0.75	1.09	0.94	1.6	0.44	1.03	0.43	1.16	0.9	1.1	0.68	1.34	1.25	1.27	1.23	0.2	0.1	0.12	0.1	2.16	2.41	2.84	1.86	0.75	0.99	0.82	1.3	0	0	0	-1	1	0	1	1	-0.198	-0.082	0.326	-2.905	1.188	-0.074	4.098	2.835	0.882	1	0.8131	2.216e-10	0.0001103
Niben101Scf01890g01008	2.83	2.73	2.29	3.3	2.53	2.19	2.74	2.05	3.27	2.59	3.98	3.07	2.74	2.5	3.16	3.68	1.59	0.92	1.53	1.38	5.9	5.71	5.86	5.69	2.59	2.39	3.67	2.4	0	0	0	-1	1	0	1	1	-0.236	0.195	0.122	-1.024	1.046	-0.018	2.071	1.006	0.6898	1	0.914	2.372e-06	7.181e-09
Niben101Scf01964g08027	0.47	0.7	1.03	0.49	0.75	0.44	0.77	0.54	0.63	0.49	0.68	0.97	0.43	0.51	0.79	0.72	0.4	0.36	0.35	0.37	1.35	1.04	1.04	0.97	0.66	0.74	0.68	1.3	0	0	0	-1	1	0	1	1	-0.099	0.037	-0.111	-0.845	0.701	0.321	1.547	1.167	0.9851	1	0.9782	0.04453	0.03665
Niben101Scf02041g04015	230.79	213.39	174.32	216.06	227.55	216.49	236.67	213.57	181.66	151.32	200.21	177.48	181.1	186.3	201.02	170.87	142.7	133.98	131.74	137.55	393.86	405.34	308.56	274.55	315.72	197.19	171.54	197.68	0	0	0	-1	1	0	1	1	0.1	-0.232	-0.175	-0.612	0.728	0.08	1.34	0.692	0.8558	1	0.7243	7.696e-05	1.3e-06
Niben101Scf02077g12021	10.1	10.44	7	12.97	12.17	16.23	10.64	7.98	10.3	17.81	11.09	10.22	11.13	11.46	11.33	10.69	5.5	6.62	6.32	5.2	42.49	37.77	18.9	35.26	11.09	12.88	18.21	14.79	0	0	0	-1	1	0	1	1	0.216	0.288	0.137	-0.781	1.728	0.49	2.508	1.271	0.7646	1	0.9071	0.001425	5.098e-14
Niben101Scf02115g05020	5.96	6.53	5.28	6.66	5.24	4.59	4.7	4.69	3.95	5.99	5.29	4.92	5.11	6.24	5.01	5.42	3.67	4.12	4.12	3.41	9.53	8.12	11.01	8.18	5.33	7.39	7.11	8.25	0	0	0	-1	1	0	1	1	-0.347	-0.277	-0.175	-0.68	0.589	0.198	1.269	0.878	0.3128	1	0.775	6.698e-05	0.0001406
Niben101Scf02151g00001	20.31	20.35	23.8	19.77	20.42	16.05	18.33	15.64	20.7	19.74	21.56	16.06	21.99	24.76	20.19	21.28	11.88	12.11	14.16	14.09	34.91	33.57	31.53	29.32	18.68	24.53	25.55	23.14	0	0	0	-1	1	0	1	1	-0.256	-0.109	0.064	-0.686	0.618	0.127	1.304	0.813	0.3321	1	0.9226	6.151e-08	3.224e-07
Niben101Scf02283g00003	28.34	25.27	25.8	26.33	32.06	34.34	31.97	21.35	34.37	26.76	22.66	26.04	31.29	25.27	28.52	25.37	11.92	9.97	11.61	12.87	39.62	48.16	38.2	41.89	28.16	15.85	17.17	15.54	0	0	0	-1	1	0	1	1	0.18	0.055	0.064	-1.186	0.667	-0.463	1.853	0.723	0.7086	1	0.9552	3.03e-12	5.377e-05
Niben101Scf02485g00002	16.41	13.6	10.72	16.86	15.5	14.3	13.27	11.97	13.91	14.86	12.93	11.63	16.45	12.19	15.08	12.58	6.9	7.48	6.98	6.49	33.07	27.05	34.1	20.16	13.68	12.96	9.83	11.7	0	0	0	-1	1	0	1	1	-0.065	-0.111	-0.031	-1.051	0.987	-0.259	2.039	0.793	0.934	1	0.9901	5.934e-10	4.958e-10
Niben101Scf02922g02002	1.54	1.93	1.15	0.94	1.51	1.18	1.03	1.56	1.11	1.03	1.41	1.07	1.34	1.18	1.32	0.82	1	0.92	1.1	0.68	3.03	2.5	2.89	3.04	1.46	1.86	1.95	2.25	0	0	0	-1	1	0	1	1	-0.063	-0.266	-0.249	-0.59	1.049	0.441	1.64	1.032	0.9743	1	0.8217	0.04006	4.706e-06
Niben101Scf03205g01005	1.24	0.96	1.43	1.73	0.71	0.7	0.62	0.65	0.58	0.78	0.63	1.17	0.59	0.88	0.95	0.67	0.4	1.07	0.24	0.81	14.56	19.03	18.67	18.73	0.85	2.39	0.72	1.2	0	0	0	-1	1	0	1	1	-0.996	-0.763	-0.805	-1.115	3.717	-0.043	4.834	1.073	0.1351	1	0.3106	0.002673	4.734e-35
Niben101Scf03768g00007	2.77	2.41	1.83	2.56	2.71	1.36	1.76	1.56	2.94	2.05	2.2	2.24	2.37	2.79	2.43	1.23	1.04	1.48	1.02	0.91	9.63	9.44	10.51	6.33	1.27	2.11	1.81	2.7	0	0	0	-1	1	0	1	1	-0.371	-0.026	-0.137	-1.124	1.901	-0.282	3.026	0.842	0.6065	1	0.9359	0.0001316	1.132e-14
Niben101Scf03856g00004	250.51	185.22	159.76	288.39	203.66	173.75	107.1	98.08	220.65	214.73	176.71	161.86	139.49	158.31	160.01	123.14	119.41	128.23	138.81	118.63	670.87	632.87	671.65	497.31	258.17	293.93	255.99	244.16	0	0	0	-1	1	0	1	1	-0.601	-0.192	-0.606	-0.807	1.484	0.252	2.291	1.059	0.07292	1	0.07214	3.584e-05	7.435e-15
Niben101Scf04046g00008	7.26	6.75	5.68	6.31	6.3	6.26	4.96	5.01	8.23	6.98	6.91	6.96	5.48	6.17	4.8	5.37	4.07	2.9	4.83	4.15	253.46	223.42	268.33	238.66	5.85	7.31	8.84	9.1	0	0	0	-1	1	0	1	1	-0.2	0.162	-0.259	-0.692	5.241	0.257	5.933	0.949	0.6267	1	0.5601	1.751e-05	8.078e-267
Niben101Scf04653g07007	1.95	2.62	2.92	1.78	2.26	2.89	2.74	2.05	1.83	1.89	2.09	2.34	2.26	3.16	3.27	2.76	1.24	0.92	1.02	1.72	3.95	3.87	4.28	3.54	2.03	2.68	2.49	2.8	0	0	0	-1	1	0	1	1	0.108	-0.185	0.302	-0.885	0.757	0.114	1.642	0.999	0.9114	1	0.6405	0.00011	0.0001536
Niben101Scf06424g01008	1.3	1.34	1.03	1.43	0.84	1.75	1.65	1.13	0.87	1.03	1.99	0.88	0.81	1.1	1.32	0.87	0.52	0.56	0.78	1.11	4.55	5.1	4.42	5.23	1.27	1.82	1.99	1.45	0	0	0	-1	1	0	1	1	0.072	-0.118	-0.324	-0.746	1.912	0.356	2.658	1.103	0.9781	1	0.7962	0.01966	1.234e-13
Niben101Scf06441g00015	4.96	5.25	5.91	5.23	5.33	4.24	4.85	4.42	4.14	3.78	4.66	5.4	5	5.07	3.9	4.71	2.55	2.6	3.69	3.01	9.09	8.69	10.42	7.47	5.94	5.53	6.57	6.45	0	0	0	-1	1	0	1	1	-0.178	-0.252	-0.197	-0.841	0.739	0.197	1.581	1.039	0.7038	1	0.7194	4.435e-07	6.489e-07
Niben101Scf06556g00007	3.6	3.69	3.67	2.96	3.73	4.99	2.94	3.77	3.13	2.75	3.09	3.55	3.17	3.45	4.16	3.17	1.91	1.48	2.28	2.36	16.94	16.38	16.82	17.63	2.45	3.76	3.62	3.2	0	0	0	-1	1	0	1	1	0.159	-0.153	0.008	-0.769	2.285	-0.087	3.054	0.682	0.7953	1	1	5.197e-05	3.085e-48
Niben101Scf07511g03006	1.18	1.29	1.38	1.73	1.42	1.22	1.45	1.13	1.83	2.46	1.31	1.27	1.45	0.81	0.84	0.82	0.76	0.92	0.51	0.91	2.27	1.65	2.39	2.24	0.85	2.06	1.18	1.5	0	0	0	-1	1	0	1	1	-0.096	0.308	-0.5	-0.853	0.611	0.008	1.464	0.861	0.9608	1	0.5484	0.0101	0.03469
Niben101Scf08054g00001	1.71	2.78	2.35	2.37	1.69	2.27	1.86	3.34	2.12	3.61	2.2	2.19	2.42	2.35	1.63	2.1	1.44	1.88	1.37	1.42	3.95	3.49	3.34	3.92	2.55	1.94	4.53	4.25	0	0	0	-1	1	0	1	1	-0.018	0.14	-0.124	-0.604	0.669	0.517	1.273	1.121	1	1	0.9509	0.04702	0.01282
Niben101Scf10241g02007	1.12	1.12	1.03	1.18	1.15	1.09	0.98	1.56	0.67	1.23	1.52	1.31	1.34	0.96	1.63	1.18	0.32	0.66	0.59	0.54	3.36	3.21	4.6	2.66	0.75	1.32	0.91	1.4	0	0	0	-1	1	0	1	1	0.094	0.08	0.209	-1.088	1.623	-0.027	2.713	1.061	0.9619	1	0.8994	0.001602	4.196e-10
Niben101Scf10423g01020	8.44	11.51	8.43	7.79	8.04	9.71	7.8	7.55	10.16	6.73	10.78	6.96	9.35	9.62	9.17	7.32	5.14	4.68	7.77	5.67	22.46	23.51	17.41	21.93	9.06	8.92	9.33	10.5	0	0	0	-1	1	0	1	1	-0.126	-0.067	-0.032	-0.632	1.237	0.063	1.869	0.694	0.8411	1	0.9956	0.0004935	1.299e-13
Niben101Scf10482g01022	1.59	2.14	2.64	2.37	1.78	1.62	1.39	1.02	2.36	1.97	3.04	1.51	2.31	1.54	2.53	2.81	0.8	0.81	1.49	0.71	4.17	5.52	6.4	4.18	0.8	1.49	2.81	1.65	0	0	0	-1	1	0	1	1	-0.58	0.015	0.084	-1.194	1.21	-0.373	2.405	0.821	0.4008	1	0.9816	0.0003356	2.978e-05
Niben101Scf10735g00016	343.5	201.56	170.48	344.65	242.07	216.4	170.05	134.64	292.47	407.3	190.63	241.58	191.1	209.37	212.1	137.05	158.69	194.94	171.17	161.06	548.77	457.42	381	397.84	422.8	319.53	301.48	290.54	0	0	0	-1	1	0	1	1	-0.474	0.095	-0.5	-0.628	0.752	0.332	1.38	0.96	0.3149	1	0.3046	0.007704	0.0009514
Niben101Scf11909g00001	6.67	5.84	6.19	6.95	6.53	5.91	3.82	4.37	6.93	7.1	6.54	6.23	6.83	6.54	6.7	5.58	3.55	3.51	3.84	3.75	18.46	23.37	16.51	12.99	5.57	7.02	7.97	7.1	0	0	0	-1	1	0	1	1	-0.307	0.064	-0.003	-0.806	1.472	0.108	2.278	0.914	0.4612	1	1	1.622e-05	1.447e-18
Niben101Scf14872g00008	4.61	5.46	3.44	4.14	5.02	5.99	4.23	3.67	3.23	4.56	4.45	4.43	4.68	4.19	3.48	3.33	2.11	1.93	3.22	2.63	6.06	6.28	7.71	6.71	2.5	4.75	4.3	5.55	0	0	0	-1	1	0	1	1	0.105	-0.083	-0.176	-0.825	0.601	-0.046	1.425	0.778	0.9181	1	0.8592	0.0003267	0.005189
Niben101Scf18039g00001	5.37	8.89	4.59	6.31	7.46	6.04	4.85	4.42	5.25	5.58	4.87	5.6	6.24	4.92	6.43	5.53	6.7	2.8	3.22	3.45	41.03	36.69	29.27	36.49	3.92	11.31	6.84	8.15	0	0	0	-1	1	0	1	1	-0.142	-0.242	-0.121	-0.637	2.508	0.264	3.145	0.901	0.8953	1	0.9369	0.02057	1.406e-22
Niben101Scf30081g00015	13.11	15.53	14.05	15.68	17.76	14.65	16.37	12.99	14.63	11.9	17.48	14.5	15.37	16.09	15.03	16.11	7.38	6.11	7.81	6.99	27.55	24.41	24.67	22.57	12.55	11.97	11.24	11.05	0	0	0	-1	1	0	1	1	0.082	-0.002	0.098	-1.042	0.762	-0.32	1.804	0.722	0.8572	1	0.8512	6.92e-16	1.291e-10
Niben101Scf02562g04001	8.32	5.94	4.64	6.21	4.31	2.27	2.69	2.21	5.34	4.02	6.17	3.07	4.52	3.16	4.16	2.61	2.15	2.14	4.32	3.45	74.85	69.41	53.86	80.69	8.44	3.55	4.03	3.75	-1	0	0	-1	1	0	1	1	-1.124	-0.435	-0.794	-1.051	3.471	-0.346	4.522	0.705	0.01375	1	0.1351	0.0002468	6.06e-35
Niben101Scf01740g16003	19.66	13.71	14.85	18.44	13.68	12.99	13.74	11.16	11.41	16.62	13.03	16.3	10.64	11.46	10.49	9.52	6.54	7.73	6.94	6.49	35.61	25.45	21.61	22.14	14.25	17.51	16.22	13.3	0	0	-1	-1	1	0	1	1	-0.369	-0.215	-0.665	-1.269	0.65	-0.12	1.92	1.149	0.2454	1	0.01229	1.701e-14	3.18e-05
Niben101Ctg14691g00001	1.77	0.91	1.55	0.94	1.47	1.49	1.03	0.92	1.3	0.86	0.94	1.12	1.45	1.18	1.37	0.67	1.32	0.61	1.29	1.25	1.62	1.42	2.26	1.73	1.18	2.02	2.17	2.25	0	0	0	0	0	0	1	1	-0.05	-0.28	-0.138	-0.173	0.457	0.573	0.631	0.746	0.9886	1	0.9445	0.6014	0.1535
Niben101Scf00149g02017	0.89	0.7	0.57	0.44	0.89	1.09	0.67	0.38	0.43	0.82	1.57	0.73	0.65	0.96	0.37	0.36	0.36	0.36	0.47	0.34	0.54	0.85	1.67	0.97	0.85	0.7	1.45	1.25	0	0	0	0	0	0	1	1	0.247	0.447	-0.191	-0.752	0.648	0.709	1.402	1.462	0.9226	1	0.9709	0.1288	0.1433
Niben101Scf00270g07003	34.42	27.47	29.7	32.84	31.3	30.18	28.97	22.92	29.22	25.36	32.97	27.5	29.19	32.25	31.69	31.26	24.76	25.7	23.78	27.16	40.97	37.16	51.83	39.82	38.87	36.25	40.96	36.79	0	0	0	0	0	0	1	1	-0.132	-0.114	-0.001	-0.295	0.449	0.297	0.744	0.592	0.6976	1	1	0.01826	0.0001445
Niben101Scf00270g12006	11.45	11.73	10.49	11.24	11.59	13.08	18.07	15.31	10.83	12.35	10.47	10.71	9.41	10.28	9.44	14.22	6.82	13.64	8.12	7.77	17.37	17.85	12.45	10.04	20.1	17.01	11.73	9.6	0	0	0	0	0	0	1	1	0.369	-0.017	-0.05	-0.311	0.359	0.38	0.671	0.691	0.4782	1	0.9838	0.2072	0.1178
Niben101Scf00420g02001	7.73	6.05	6.54	5.18	5.59	5.99	5.22	5.45	5.34	6.03	6.38	6.86	6.72	6.46	6.33	6.8	4.43	4.68	5.37	5.1	9.09	8.4	8.52	8.23	7.41	7.72	7.61	9.1	0	0	0	0	0	0	1	1	-0.187	-0.045	0.054	-0.37	0.43	0.325	0.8	0.695	0.5874	1	0.9632	0.009308	0.001206
Niben101Scf00466g04035	28.87	30.09	16.69	31.06	24.38	29.35	21.38	17.31	28.93	32.96	23.44	23.65	22.95	23.65	23.83	16.11	19.46	20.86	24.21	20.44	36.53	34.94	28.24	30.88	42.45	28.74	27.96	29.04	0	0	0	0	0	0	1	1	-0.207	0.031	-0.304	-0.329	0.29	0.263	0.619	0.593	0.6959	1	0.5362	0.0962	0.127
Niben101Scf00613g04011	9.15	8.09	7.23	7.35	6.79	8.14	5.42	5.39	8.09	7.43	6.91	7.3	8.01	7.57	8.59	8.13	5.54	5.7	6.51	7.7	12.88	11.28	11.19	12.15	9.1	9.87	10.74	9.2	0	0	0	0	0	0	1	1	-0.294	-0.095	0.027	-0.311	0.579	0.293	0.89	0.605	0.3195	1	0.9949	0.03471	1.772e-05
Niben101Scf00714g01006	3.25	3.32	2.81	2.56	3.6	2.41	2.58	2	3.51	2.22	3.09	2.34	3.17	3.45	3.01	3.99	1.91	2.85	2.35	2.16	3.46	4.3	3.29	3.33	2.45	2.81	4.26	4.75	0	0	0	0	0	0	1	1	-0.165	-0.101	0.192	-0.37	0.27	0.254	0.64	0.624	0.8403	1	0.8395	0.1446	0.2644
Niben101Scf00714g01013	9.62	11.41	9.46	10.06	11.68	8.66	8.47	9.06	10.2	9.73	10.26	8.91	10.86	11.09	10.65	12.07	5.86	7.84	8.55	7.8	13.59	11.95	11.95	11.6	7.74	13.21	12.82	11.8	0	0	0	0	0	0	1	1	-0.097	-0.054	0.139	-0.433	0.273	0.169	0.706	0.602	0.8616	1	0.8154	0.006227	0.07234
Niben101Scf00769g00010	1.59	2.14	1.83	2.81	2.31	2.01	2.12	2.43	2.98	1.89	2.41	2.19	1.77	2.5	2.69	2.15	1.28	1.32	1.8	1.72	3.3	2.69	2.93	3.04	2.69	2.52	4.44	2.4	0	0	0	0	0	0	1	1	0.068	0.16	0.104	-0.451	0.499	0.513	0.951	0.964	0.9587	1	0.935	0.08678	0.03443
Niben101Scf00825g02004	3.13	4.28	3.9	3.25	3.73	2.49	3.51	3.24	3.75	2.75	2.67	2.63	2.53	3.67	3.74	3.17	2.67	2.6	3.1	2.16	4.38	3.35	4.19	4.72	2.92	4.71	4.85	4.35	0	0	0	0	0	0	1	1	-0.17	-0.303	-0.157	-0.471	0.194	0.21	0.665	0.681	0.8119	1	0.8677	0.02911	0.3679
Niben101Scf00895g00012	2.18	2.57	2.35	2.56	2.53	2.54	1.91	1.83	3.03	2.01	2.15	2	2.8	2.2	2.37	2.76	1.83	1.02	2.16	1.89	2.87	3.07	2.62	2.83	2.12	3.22	4.53	2.7	0	0	0	0	0	0	1	1	-0.128	-0.079	0.072	-0.468	0.231	0.379	0.699	0.847	0.9028	1	0.9744	0.06233	0.3423
Niben101Scf01190g03001	17.48	17.14	17.43	17.36	20.56	18.68	19.93	19.95	18.39	17.32	19.41	18.4	21.77	17.56	23.04	19.54	12.36	12.31	12.95	10.84	22.08	22	22.01	20.04	17.69	17.67	19.48	17.94	0	0	0	0	0	0	1	1	0.189	0.082	0.244	-0.52	0.311	0.069	0.831	0.589	0.3862	1	0.2432	5.222e-07	0.001763
Niben101Scf01304g13012	6.08	6.21	6.19	4.73	5.59	5.34	5.01	4.8	9.87	5.5	6.02	5.65	7.85	9.04	6.8	6.45	3.91	3.92	5.37	5.1	8.44	7.03	10.15	5.44	5.66	20.89	5.07	3.6	0	0	0	0	0	0	1	1	-0.161	0.219	0.374	-0.34	0.42	0.605	0.76	0.946	0.9155	1	0.7476	0.3756	0.2391
Niben101Scf01764g02003	30.7	28.33	33.37	29.14	31.26	26.12	23.6	23.4	30.76	28.32	28.2	25.89	27.58	33.28	31.84	32.18	21.57	23.61	21.34	22.02	42.11	43.34	45.51	37.29	29.15	35.43	38.92	33.64	0	0	0	0	0	0	1	1	-0.217	-0.102	0.039	-0.457	0.469	0.175	0.927	0.633	0.3756	1	0.9635	8.353e-05	2.543e-05
Niben101Scf01817g02002	20.66	25.27	26.38	24.26	24.64	22	23.81	24.37	22.48	20.97	25.12	22.24	24.78	27.84	26.78	26.6	18.06	16.13	21.73	15.64	32.85	31.16	28.19	28.47	27.97	26.22	30.9	25.69	0	0	0	0	0	0	1	1	-0.028	-0.091	0.133	-0.432	0.32	0.197	0.752	0.63	0.9708	1	0.7149	0.0001829	0.00418
Niben101Scf02249g03001	16.65	15.85	16.69	16.02	18.38	15.49	16.11	14.61	17.38	15.23	19.31	14.41	18.33	18.59	17.24	20.57	12.56	9.87	10.08	10.88	20.19	16.95	20.3	17.67	14.34	18.46	19.98	17.79	0	0	0	0	0	0	1	1	-0.012	0.023	0.197	-0.585	0.203	0.115	0.788	0.7	0.9971	1	0.5535	4.075e-06	0.1084
Niben101Scf02408g00014	10.51	11.62	9.92	10.6	12.7	12.73	12.39	9	13.09	10.42	10.57	12.46	11.07	9.04	11.44	10.08	9.53	9.16	8.04	8.04	14.51	15.77	13.26	15.02	12.97	13.38	13.41	14.59	0	0	0	0	0	0	1	1	0.138	0.124	-0.03	-0.298	0.456	0.348	0.755	0.647	0.7092	1	0.9813	0.0278	0.0002461
Niben101Scf02548g04009	0.83	1.29	1.15	1.38	0.93	0.87	0.72	0.59	1.3	0.45	0.68	1.56	0.97	0.59	0.74	1.48	0.32	0.36	1.45	0.91	1.73	1.61	1.22	2.07	1.37	2.68	1.13	2.45	0	0	0	0	0	0	1	1	-0.564	-0.229	-0.281	-0.59	0.507	0.712	1.098	1.303	0.6343	1	0.8957	0.2119	0.2378
Niben101Scf02637g02011	1	2.14	1.32	1.08	1.86	1.4	2.01	0.86	2.17	1.07	1.52	1.17	1.67	1.1	0.95	1.02	1.2	1.12	1.06	0.81	2.06	2.17	1.35	2.53	2.03	1.69	1.9	2.85	0	0	0	0	0	0	1	1	0.149	0.084	-0.226	-0.415	0.545	0.601	0.961	1.017	0.9181	1	0.8972	0.2577	0.08268
Niben101Scf03253g00004	13.87	13.87	17.26	14.15	16.25	13.69	13.06	13.21	15.21	13.95	15.8	16.35	15.27	15.94	15.97	14.78	11.44	11.81	13.65	12.46	21.43	20.82	25.3	19.99	15.33	21.18	18.71	20.89	0	0	0	0	0	0	1	1	-0.071	0.051	0.067	-0.259	0.566	0.365	0.825	0.624	0.8836	1	0.9199	0.04675	2.152e-06
Niben101Scf03482g00003	5.02	6.37	7.8	6.31	6.13	5.91	7.59	5.99	6.55	8	6.59	7.35	6.29	4.55	5.69	6.14	4.7	4.89	5.3	4.9	7.47	8.83	7.71	8.98	5.8	8.79	8.16	8.25	0	0	0	0	0	0	1	1	0.003	0.162	-0.16	-0.366	0.373	0.283	0.739	0.649	1	1	0.787	0.03004	0.01735
Niben101Scf03493g00021	2.72	2.09	2.41	2.56	1.64	2.19	2.74	1.89	2.02	2.42	2.04	2.09	1.72	2.13	2.37	1.89	1.87	1.88	2.12	2.06	3.73	2.93	3.25	3.92	2.69	4.13	3.53	1.85	0	0	0	0	0	0	1	1	-0.212	-0.183	-0.27	-0.296	0.501	0.331	0.797	0.627	0.7752	1	0.7346	0.2291	0.02282
Niben101Scf03805g00011	1.83	2.14	2.52	2.12	3.2	2.36	3	2.16	1.78	2.09	2.46	2.38	2.15	2.5	3.01	2.3	1.16	1.73	1.88	1.45	1.89	3.73	3.16	1.65	2.97	2.31	2.58	2.8	0	0	0	0	0	0	1	1	0.315	0.014	0.207	-0.474	0.275	0.304	0.75	0.778	0.6262	1	0.8431	0.08027	0.2822
Niben101Scf04926g01003	0.53	0.43	1.09	0.44	0.75	0.79	0.77	0.86	0.91	0.49	0.52	0.19	0.22	0.37	0.53	0.51	0.32	0.51	0.35	0.57	0.6	0.99	1.22	1.1	0.57	1.16	0.95	1.4	0	0	0	0	0	0	1	1	0.358	-0.216	-0.588	-0.485	0.666	0.715	1.153	1.201	0.7845	1	0.6812	0.3184	0.09485
Niben101Scf05306g03024	1.95	1.87	0.75	2.02	1.6	1.36	1.24	1.13	1.59	0.99	1.67	1.27	1.94	1.1	1.32	1.28	1.04	0.76	1.41	1.62	3.3	1.65	2.17	1.65	2.12	1.36	2.63	2	0	0	0	0	0	0	1	1	-0.305	-0.27	-0.221	-0.43	0.395	0.29	0.825	0.721	0.7731	1	0.8878	0.208	0.2101
Niben101Scf05405g06013	4.72	4.87	4.64	5.33	5.28	4.72	2.69	4.8	5.39	5.13	4.97	5.5	5.05	6.46	4.74	3.94	4.03	2.85	3.37	4.7	7.09	6.52	7.58	7.85	6.27	8.59	6.07	4.95	0	0	0	0	0	0	1	1	-0.158	0.1	0.033	-0.379	0.568	0.406	0.947	0.785	0.8169	1	0.9909	0.07223	0.003376
Niben101Scf05467g04002	3.31	2.52	3.1	1.92	3.69	2.45	1.65	2.37	3.13	2.34	2.67	3.02	3.87	5.58	4.11	2.97	2.23	1.63	1.69	2.9	3.57	4.58	2.89	2.74	2.78	3.51	3.22	3.65	0	0	0	0	0	0	1	1	-0.079	0.045	0.602	-0.338	0.349	0.286	0.687	0.624	0.9493	1	0.254	0.2256	0.1908
Niben101Scf05653g00004	8.15	6.1	7	7.4	7.99	8.4	9.5	7.66	8.62	8.17	8.42	7.84	9.84	9.77	8.91	8.49	4.78	3.77	6.43	4.32	9.04	8.07	7.76	7	7.31	7.23	7.88	8.9	0	0	0	0	0	0	1	1	0.229	0.207	0.368	-0.561	0.151	0.128	0.712	0.688	0.5031	1	0.1971	0.0002089	0.3259
Niben101Scf05697g00005	3.54	3.27	4.07	3.55	2.84	3.59	3.46	2.8	3.75	3.69	2.93	3.26	3.23	4.48	3.95	3.53	2.63	2.09	3.77	3.24	6.22	4.06	5.46	4.26	3.16	4.79	5.03	5.3	0	0	0	0	0	0	1	1	-0.182	-0.076	0.066	-0.285	0.467	0.342	0.751	0.627	0.7857	1	0.9665	0.1866	0.01939
Niben101Scf06211g02010	3.6	4.44	4.01	4.34	4.26	4.55	4.75	3.77	4.38	4.47	3.98	5.01	5.38	5.14	3.43	4.04	2.51	2.6	2.9	3.14	5.03	5.43	6.04	4.81	3.92	4.71	5.66	4.75	0	0	0	0	0	0	1	1	0.079	0.12	0.12	-0.551	0.375	0.212	0.926	0.764	0.9186	1	0.8739	0.00218	0.02455
Niben101Scf06761g01034	27.45	35.45	35.5	33.73	34.59	32.76	29.28	25.61	33.26	31.73	34.54	31.78	39.4	43.05	41.75	39.8	25.36	21.27	24.68	27.02	45.57	43.77	54.17	37.41	31.51	42.28	39.28	41.03	0	0	0	0	0	0	1	1	-0.111	-0.01	0.311	-0.425	0.453	0.222	0.877	0.646	0.7843	1	0.2195	0.001052	0.0002802
Niben101Scf06898g02009	46.52	45.09	49.66	45.61	49.91	43.13	40.95	38.93	54.59	41.37	46.94	42.14	46.5	51.57	48.24	42.21	40.83	46.76	40.06	38.64	72.31	70.59	60.94	67.4	63.87	64.16	64.25	64.28	0	0	0	0	0	0	1	1	-0.111	-0.015	0.011	-0.17	0.537	0.457	0.707	0.627	0.7343	1	1	0.1554	7.149e-07
Niben101Scf06909g01006	16.18	15.8	13.07	15.14	12.61	16.1	13.06	11.54	15.69	12.07	18.16	14.75	15.91	14.99	13.87	14.17	10.29	10.84	10.79	11.08	25.22	24.69	18.31	18.43	16.46	16.39	16.36	17.24	0	0	0	0	0	0	1	1	-0.172	0.008	-0.031	-0.485	0.523	0.142	1.008	0.627	0.6335	1	0.9853	0.0005342	7.584e-05
Niben101Scf07119g00004	1.48	0.96	1.15	1.13	1.33	0.87	0.77	1.29	1.49	1.48	1.26	1.22	1.45	0.96	0.74	1.38	0.68	0.61	0.78	1.01	2.16	1.7	1.04	1.1	1.13	1.53	1.81	1.2	0	0	0	0	0	0	1	1	-0.137	0.213	-0.044	-0.582	0.331	0.274	0.914	0.857	0.9203	1	1	0.07387	0.273
Niben101Scf07792g00004	7.08	6.32	9.4	10.21	8.17	8.36	7.54	5.93	8.04	8.5	9.11	7.11	6.07	9.4	7.06	9.21	6.78	6.97	7.34	6.28	13.75	12.56	10.19	11.56	8.63	9.25	12.05	12.5	0	0	0	0	0	0	1	1	-0.137	-0.014	-0.063	-0.274	0.537	0.358	0.811	0.632	0.8237	1	0.9656	0.149	0.001703
Niben101Scf07841g02012	1.83	1.71	1.78	1.97	1.6	1.4	1.08	0.75	1.68	2.22	1.78	1.41	1.24	1.62	0.9	1.33	1.08	0.87	1.69	1.45	1.57	2.88	2.35	2.15	1.6	1.69	2.99	1.85	0	0	0	0	0	0	1	1	-0.574	-0.035	-0.539	-0.503	0.298	0.156	0.801	0.66	0.3314	1	0.4721	0.08929	0.2967
Niben101Scf09387g01003	24.62	44.82	13.65	32.25	13.76	23.32	16.01	27.39	30.81	46.25	16.54	20.1	20.21	17.19	24.99	14.27	17.74	32.21	13.77	12.16	46.93	38.95	32.88	45.09	96.14	25.52	36.02	28.84	0	0	0	0	0	0	1	1	-0.52	-0.02	-0.589	-0.606	0.506	0.693	1.112	1.299	0.5878	1	0.5621	0.1366	0.1958
Niben101Scf09811g02010	0.94	1.71	0.92	2.56	1.15	1.53	1.08	1.29	1.44	1.19	0.63	1.36	1.18	0.66	1.16	0.87	1.32	0.87	1.37	0.95	2.27	1.79	2.07	2.87	2.78	1.45	1.99	1.55	0	0	0	0	0	0	1	1	-0.29	-0.417	-0.66	-0.458	0.537	0.32	0.996	0.778	0.8042	1	0.4138	0.1956	0.08716
Niben101Scf10330g05020	10.33	9.53	9.58	10.75	9.63	9.75	8.73	9.76	9.77	9.11	11.04	9.88	10.64	8.67	9.75	9.87	7.18	4.83	8.63	6.25	13.37	11.57	14.25	10.67	9.76	9.62	11.78	10.6	0	0	0	0	0	0	1	1	-0.085	-0.017	-0.042	-0.572	0.309	0.054	0.881	0.626	0.8747	1	0.9716	6.707e-05	0.02638
Niben101Scf11235g00003	1.83	1.39	1.78	3.06	2.04	2.36	1.7	1.19	2.02	2.22	2.25	2.53	1.83	2.57	1.42	2.1	1.12	1.53	1.37	1.79	2.71	2.27	2.57	1.86	2.36	2.44	3.44	2.55	0	0	0	0	0	0	1	1	-0.139	0.152	-0.051	-0.477	0.206	0.41	0.683	0.887	0.9091	1	1	0.09361	0.4511
Niben101Scf12280g01010	15.06	11.78	13.65	14.69	13.28	10.72	9.76	10.14	12.03	13.42	12.45	11.97	13.01	11.39	13.34	14.12	12.52	10.69	12.32	9.56	20.13	17.61	16.78	13.96	16.09	18.17	18.53	17.09	0	0	0	0	0	0	1	1	-0.327	-0.144	-0.085	-0.292	0.309	0.342	0.6	0.633	0.1962	1	0.8905	0.0345	0.01758
Niben101Scf15515g01002	2.54	2.57	2.7	1.48	2.58	2.67	1.81	2.05	2.31	2.05	1.99	1.75	2.2	1.91	2.37	2	1.99	1.07	2.75	1.55	3.25	3.31	3.29	2.99	2.31	2.93	3.72	3.35	0	0	0	0	0	0	1	1	-0.012	-0.186	-0.116	-0.312	0.474	0.414	0.786	0.726	1	1	0.9291	0.2313	0.04516
Niben101Scf15995g02007	19.9	15.42	17.26	15.93	17.94	17.67	13.12	12.72	16.99	13.71	16.59	16.55	16.56	19.39	18.51	19.03	12.48	13.03	13.1	14.46	26.68	20.07	20.52	23.11	19.76	19.82	20.52	21.09	0	0	0	0	0	0	1	1	-0.15	-0.102	0.102	-0.365	0.4	0.247	0.765	0.612	0.6664	1	0.8546	0.006086	0.001624
Niben101Scf00031g00001	2.95	4.39	3.84	3.2	3.64	3.19	2.69	3.24	2.45	3.49	3.14	4.19	3.06	3.31	2.69	3.02	2.03	1.83	2.2	1.62	3.79	3.31	5.23	3.08	3.63	3.84	4.71	4.7	0	0	0	-1	0	0	1	1	-0.171	-0.116	-0.258	-0.906	0.097	0.228	1.003	1.134	0.7996	1	0.7041	2.615e-05	0.6668
Niben101Scf00069g02007	16.89	12.26	14.11	12.28	14.25	12.25	10.43	14.5	14.06	13.05	13.08	13.53	10.7	16.31	14.55	13.2	6.38	7.94	8.44	7.09	17.59	17.89	19.67	13.75	13.16	14.12	11.06	9.5	0	0	0	-1	0	0	1	1	-0.108	-0.046	-0.023	-0.895	0.312	-0.211	1.207	0.684	0.8442	1	1	2.378e-08	0.04684
Niben101Scf00103g00018	10.21	4.44	7.74	9.47	7.5	4.51	2.27	1.89	8.81	11.08	5.86	6.33	3.33	5.14	3.74	2.35	1.4	2.29	4.94	2.6	10.82	11	8.89	6.88	4.25	6.56	6.3	6	0	0	0	-1	0	0	1	1	-0.971	0.011	-1.135	-1.5	0.237	-0.463	1.738	1.038	0.1398	1	0.08106	5.147e-05	0.5309
Niben101Scf00159g08017	1.18	1.23	0.86	1.13	1.47	2.06	1.34	1.24	1.2	1.19	1.1	0.92	1.4	1.18	1.42	0.87	0.44	0.41	0.47	0.68	1.57	1.84	0.9	0.97	0.8	0.87	1.09	0.9	0	0	0	-1	0	0	1	1	0.477	0.004	0.14	-1.112	0.244	-0.27	1.356	0.842	0.4647	1	0.9446	0.0008751	0.4152
Niben101Scf00163g08018	22.61	23.4	27.3	23.03	23.98	20.43	22.36	18.44	23.11	19.33	30.14	25.89	25.59	32.03	27.78	29.06	10.53	10.08	12.44	11.79	22.79	18.7	24	16.66	19.1	16.43	18.26	17.59	0	0	0	-1	0	0	1	1	-0.176	0.03	0.247	-1.1	-0.231	-0.432	0.869	0.668	0.6212	1	0.4495	1.391e-15	0.09952
Niben101Scf00176g05008	3.19	4.87	4.93	4.68	4.44	3.67	2.63	2.64	4.19	4.93	3.4	4.04	3.39	3.01	3.64	4.6	2.27	2.09	3.22	2.13	6.22	6.61	5.46	5.15	3.63	4.79	4.98	5.2	0	0	0	-1	0	0	1	1	-0.393	-0.092	-0.265	-0.864	0.401	0.071	1.265	0.934	0.3756	1	0.6775	5.078e-05	0.04508
Niben101Scf00213g02004	3.96	2.09	2.58	2.22	2.93	2.27	2.22	2.59	2.84	3.37	1.99	3.46	2.42	3.01	2.32	2.1	1.36	1.98	1.45	1.08	3.46	2.79	2.89	2.49	1.93	3.22	2.95	3.2	0	0	0	-1	0	0	1	1	-0.105	0.118	-0.143	-0.896	0.103	0.069	1	0.966	0.9255	1	0.9227	0.0005462	0.7034
Niben101Scf00271g07003	38.67	40.64	43.29	50.64	38.63	38.28	39.97	33	42.5	42.68	53.95	44.24	45.58	44.08	40.86	41.49	17.06	16.79	20.24	19.02	31.72	40.46	46.95	27.75	35.43	34.97	29	19.64	0	0	0	-1	0	0	1	1	-0.209	0.081	-0.011	-1.244	-0.238	-0.541	1.005	0.703	0.608	1	1	8.257e-15	0.1445
Niben101Scf00481g02012	4.84	4.5	4.87	4.34	4	5.12	5.42	4.64	4.86	3.28	5.76	4.19	5.11	5.8	3.8	4.5	2.59	2.9	2.86	2.63	4.44	4.58	4.96	4.64	3.63	5.2	4.98	4.55	0	0	0	-1	0	0	1	1	0.048	-0.044	0.041	-0.755	0.009	-0.009	0.764	0.746	0.9668	1	0.984	4.383e-05	0.9867
Niben101Scf00705g00003	0.59	0.37	0.75	1.08	0.22	0.26	0.31	0.38	0.63	0.37	0.42	0.29	0.81	0.37	0.47	0.51	0.2	0.41	0.24	0.2	0.92	1.18	0.77	1.52	0.42	1.49	1.09	1.05	0	0	0	-1	0	0	1	1	-1.264	-0.719	-0.359	-1.454	0.641	0.528	2.098	1.985	0.1376	1	0.8574	0.002158	0.1117
Niben101Scf00712g06006	11.99	11.35	12.44	12.13	16.47	11.85	12.6	12.46	13.09	13.38	16.06	12.8	11.66	13.3	13.13	11.05	6.14	6.67	7.81	7.4	15.37	14.45	13.85	12.53	9.67	12.01	10.6	11.65	0	0	0	-1	0	0	1	1	0.158	0.206	0.033	-0.771	0.228	-0.124	0.998	0.647	0.6469	1	0.9773	4.461e-09	0.07632
Niben101Scf00781g06019	9.15	9.48	11.87	9.61	8.35	11.07	12.91	10.95	10.3	10.1	10.15	11.19	11.02	9.04	10.91	11.97	4.59	4.17	2.9	4.53	11.91	16.1	15.38	8.14	8.44	7.27	5.21	6.75	0	0	0	-1	0	0	1	1	0.108	0.058	0.102	-1.307	0.361	-0.535	1.668	0.772	0.8835	1	0.9223	2.497e-11	0.05679
Niben101Scf01023g02001	7.03	5.89	7.23	5.92	7.64	5.21	5.11	6.25	6.74	5.25	5.81	5.79	6.24	8.23	6.12	5.47	3.35	3.51	4.79	4.43	8.98	7.41	5.37	7.04	5.57	6.69	6.84	7.65	0	0	0	-1	0	0	1	1	-0.102	-0.142	-0.008	-0.688	0.143	0.039	0.831	0.727	0.888	1	1	0.0002228	0.4519
Niben101Scf01060g01024	3.42	4.55	3.27	4.54	3.86	2.76	3.77	2.91	3.03	3.65	3.56	4.14	4.46	2.35	2.48	2.3	2.03	1.58	1.84	1.42	3.79	3.26	3.56	3.8	2.22	3.67	2.63	3.1	0	0	0	-1	0	0	1	1	-0.251	-0.138	-0.441	-1.202	-0.136	-0.442	1.066	0.76	0.682	1	0.381	1.272e-07	0.5658
Niben101Scf01125g01006	2.89	1.61	1.61	2.47	1.38	3.11	2.07	1.08	2.5	3.53	2.3	1.65	1.34	1.69	1.32	1.89	0.64	0.71	0.86	0.81	1.95	0.9	1.4	1.48	2.12	1.16	1.54	1.15	0	0	0	-1	0	0	1	1	-0.159	0.227	-0.457	-1.491	-0.587	-0.521	0.904	0.97	0.9064	1	0.6508	1.649e-05	0.07793
Niben101Scf01281g10027	13.28	13.17	12.96	10.26	13.45	11.24	10.53	8.47	11.94	11.7	13.4	11.78	13.17	12.56	13.34	13.76	5.02	4.12	6.36	5.67	18.89	14.83	20.39	11.94	8.35	10.86	11.33	8.4	0	0	0	-1	0	0	1	1	-0.18	-0.025	0.092	-1.22	0.41	-0.348	1.631	0.873	0.706	1	0.9164	1.066e-12	0.01291
Niben101Scf01329g01008	5.2	7.6	7.11	8.14	8.57	9.01	7.33	6.69	7.27	4.43	9.05	5.11	5.32	8.52	8.91	8.59	2.79	2.34	2.9	1.49	5.85	6.23	5.95	3.46	7.55	5.99	4.98	6.9	0	0	0	-1	0	0	1	1	0.172	-0.123	0.157	-1.564	-0.389	-0.145	1.175	1.419	0.836	1	0.8836	3.317e-10	0.1105
Niben101Scf01374g14005	41.45	36.2	34.29	38.26	30.5	31.89	25.67	28.9	37.31	40.06	33.07	34.21	30.1	34.53	34.32	29.47	17.1	17.3	18.2	17.33	39.94	44.48	41.27	33.62	25.28	31.3	25.28	28.79	0	0	0	-1	0	0	1	1	-0.359	-0.053	-0.227	-1.102	0.084	-0.44	1.187	0.662	0.06146	1	0.3722	8.62e-23	0.4739
Niben101Scf01375g09047	4.37	5.03	5.96	4.73	6.44	7.39	5.16	4.69	5.39	7.31	6.65	5.01	6.5	5.8	4.16	5.32	1.04	2.7	1.77	1.55	2.49	3.68	3.83	3.46	4.06	2.97	2.85	3.55	0	0	0	-1	0	0	1	1	0.242	0.279	0.114	-1.531	-0.571	-0.583	0.96	0.949	0.6959	1	0.9209	5.313e-11	0.008932
Niben101Scf01380g03018	21.67	18.47	17.43	22.93	13.94	16.89	14.77	12.35	21.76	21.01	18.84	20.1	16.5	15.28	15.71	12.94	12.76	16.94	9.49	14.39	30.36	26.53	27.92	26.7	17.36	24.03	22.2	22.24	0	0	0	-1	0	0	1	1	-0.473	0.021	-0.415	-0.591	0.469	0.092	1.06	0.684	0.05752	1	0.1288	6.165e-05	0.0009204
Niben101Scf01556g04021	2.54	2.52	2.01	2.51	2.8	3.19	2.22	2.64	2.79	3.53	2.77	2.43	2.85	2.57	1.32	1.74	1.12	0.81	1.49	0.57	1.84	2.41	1.44	1.52	1.42	1.57	1.5	1.95	0	0	0	-1	0	0	1	1	0.183	0.27	-0.19	-1.261	-0.414	-0.578	0.847	0.684	0.8404	1	0.8855	4.147e-06	0.1229
Niben101Scf01585g03005	7.32	10.17	9.17	8.28	8.44	8.05	9.19	7.44	9.39	8.09	8.53	7.79	9.08	9.4	7.59	8.8	3.87	4.38	4.39	4.56	10.82	8.31	8.84	8.23	7.12	6.4	6.16	7.9	0	0	0	-1	0	0	1	1	-0.079	-0.051	-0.008	-1.022	0.045	-0.346	1.067	0.677	0.8874	1	1	9.657e-13	0.7622
Niben101Scf02011g04003	4.31	4.87	5.33	4.44	5.06	5.42	4.34	3.72	4.77	4.68	6.33	4.82	6.18	6.98	5.22	4.45	2.27	2.39	2.9	1.93	4.82	4.53	3.92	3.25	3.73	3.51	4.3	4.05	0	0	0	-1	0	0	1	1	-0.024	0.116	0.258	-1	-0.204	-0.282	0.796	0.718	0.9908	1	0.6057	2.353e-07	0.298
Niben101Scf02307g01008	1.83	2.73	0.86	1.48	0.98	1.66	1.34	2.05	1.54	2.34	2.25	1.41	1.4	1.32	1.27	1.02	0.92	0.66	1.06	1.28	1.41	2.31	2.53	2.24	2.22	1.49	2.27	2.1	0	0	0	-1	0	0	1	1	-0.203	0.128	-0.467	-0.793	0.301	0.219	1.094	1.012	0.8717	1	0.615	0.01393	0.3379
Niben101Scf02366g03008	4.84	2.89	1.78	2.96	2.31	2.36	1.24	1.94	1.88	2.42	2.62	2.68	2.69	1.47	1.32	2.56	1	0.97	1.02	1.11	2.33	2.55	2.03	2.02	2.59	1.65	1.5	2.9	0	0	0	-1	0	0	1	1	-0.656	-0.376	-0.618	-1.593	-0.48	-0.532	1.113	1.061	0.2494	1	0.3235	1.748e-07	0.1058
Niben101Scf02432g00010	23.03	20.4	20.53	25.64	20.38	19.55	19.06	17.25	20.7	17.24	22.97	19.76	19.3	19.47	20.4	19.54	9.57	11.75	10.2	11.62	28.63	28.85	30.85	27.04	16.7	17.8	16.95	17.64	0	0	0	-1	0	0	1	1	-0.232	-0.156	-0.188	-1.056	0.363	-0.376	1.42	0.68	0.2907	1	0.4942	4.599e-22	0.0005379
Niben101Scf02455g03033	8.8	3.69	5.16	6.21	7.59	3.98	3.46	2.1	5.78	5.66	5.29	3.99	3.98	7.35	5.8	2.97	1.91	1.88	2.35	0.54	7.14	9.3	5.73	5.82	3.59	4.42	2.49	4.85	0	0	0	-1	0	0	1	1	-0.472	-0.202	-0.253	-1.839	0.23	-0.636	2.07	1.204	0.6044	1	0.8774	1.078e-06	0.5487
Niben101Scf02456g00008	6.73	4.82	7.34	5.82	3.69	7.61	3	2.64	5.97	8.29	6.23	7.11	3.28	4.48	3.27	1.94	4.78	3.21	3.69	3.88	6.98	5.24	10.51	5.65	3.02	9.37	8.74	6.85	0	0	0	-1	0	0	1	1	-0.537	0.161	-0.937	-0.663	0.201	0.182	0.864	0.845	0.4578	1	0.1202	0.04496	0.5571
Niben101Scf02486g03012	9.27	9.75	11.64	9.96	8.52	10.67	10.38	9.98	9.68	9.11	10.26	10.12	7.63	9.33	11.18	9.21	5.9	6.46	6.59	7.26	13.59	13.69	16.51	12.91	8.35	10.32	11.33	11.9	0	0	0	-1	0	0	1	1	-0.039	-0.054	-0.12	-0.628	0.482	0.044	1.11	0.673	0.9623	1	0.8309	9.687e-06	0.0003412
Niben101Scf02526g00002	104.86	93.98	70.42	108.62	134.89	144.14	114.12	104.01	97.19	103.96	71.85	76.21	65.37	84.7	126.58	83.18	48.96	44.37	31.58	45.47	109.71	160.77	71.81	121.18	107.83	102.56	60.85	65.38	0	0	0	-1	0	0	1	1	0.396	-0.114	-0.071	-1.149	0.294	-0.167	1.444	0.982	0.4358	1	0.9677	5.614e-07	0.2069
Niben101Scf02581g03013	3.42	5.3	3.04	4.34	4.62	4.72	5.27	3.88	3.95	3.86	3.87	3.5	4.73	4.26	4.9	3.33	1.95	2.54	2.47	1.45	2.98	4.15	2.89	2.74	4.76	3.55	3.22	4	0	0	0	-1	0	0	1	1	0.195	-0.09	0.091	-0.955	-0.342	-0.06	0.613	0.895	0.7496	1	0.9427	1.306e-05	0.1128
Niben101Scf02631g00008	7.26	10.01	7.86	7.99	9.5	8.66	6.61	8.57	9.19	7.1	7.85	8.61	8.33	8.52	11.7	9.31	5.98	3.97	4.35	5.03	7.36	8.31	9.16	5.91	8.68	7.43	7.02	6.75	0	0	0	-1	0	0	1	1	0.011	-0.019	0.195	-0.771	-0.11	-0.149	0.661	0.622	1	1	0.7259	8.135e-06	0.5488
Niben101Scf02688g00009	3.19	3.75	2.41	2.76	2.75	2.76	3.25	2.26	3.37	2.87	3.45	3.07	2.26	2.94	2.74	3.22	1.32	1.78	1.88	1.28	3.79	4.63	3.65	2.66	2.26	2.27	2.45	2.4	0	0	0	-1	0	0	1	1	-0.133	0.072	-0.119	-0.961	0.276	-0.368	1.238	0.593	0.8611	1	0.9164	1.148e-05	0.1624
Niben101Scf02915g08013	5.25	6.69	6.19	5.47	6.04	4.86	5.63	5.34	4.67	4.51	6.38	5.74	6.07	5.07	3.8	4.91	3.83	3.41	3.06	3.51	7.25	7.18	5.77	8.73	4.58	6.07	6.93	6.1	0	0	0	-1	0	0	1	1	-0.112	-0.153	-0.252	-0.773	0.294	0.004	1.067	0.777	0.8674	1	0.6266	1.922e-05	0.09392
Niben101Scf02976g02002	53.67	50.01	50.81	56.75	47.6	47.72	45.6	39.47	50.98	53.23	49.45	52.56	44.19	50.03	45.23	50.34	30.98	32.87	27.5	31.04	71.17	64.54	73.52	59.14	41.61	49.88	49.98	46.13	0	0	0	-1	0	0	1	1	-0.227	-0.035	-0.155	-0.788	0.345	-0.171	1.133	0.617	0.2874	1	0.596	7.95e-14	0.0009057
Niben101Scf03046g07003	25.03	29.51	30.74	22.53	30.95	27.86	32.22	32.3	32.92	26.23	28.15	28.13	30.96	33.72	25.73	28.65	14.51	10.89	12.79	11.11	25.01	23.84	24	21.93	27.5	15.07	15.31	17.64	0	0	0	-1	0	0	1	1	0.194	0.099	0.142	-1.127	-0.186	-0.514	0.941	0.613	0.6282	1	0.8049	3.123e-13	0.243
Niben101Scf03141g04016	2.13	1.98	2.58	2.96	2.09	2.14	2.01	1.89	3.37	2.3	2.88	1.9	1.77	1.76	1.63	2.61	1.04	1.27	2.24	1.22	2.38	1.89	2.53	1.94	2.97	2.52	3.44	3.15	0	0	0	-1	0	0	1	1	-0.247	0.107	-0.305	-0.743	-0.149	0.318	0.594	1.061	0.7293	1	0.7009	0.003223	0.5957
Niben101Scf03321g04018	199.08	181.21	194.68	190.77	183.19	163.3	141.6	113.07	199.86	156	186.03	170.62	158.31	197.17	177.62	164.57	80.3	82.69	87.02	90.8	208.38	178.24	191.24	146.28	136.37	131.71	134.52	132	0	0	0	-1	0	0	1	1	-0.349	-0.104	-0.135	-1.168	-0.081	-0.518	1.087	0.649	0.1409	1	0.7655	1.994e-19	0.5619
Niben101Scf03412g05010	2.89	3.16	3.04	3.35	4.08	3.41	3.36	2.64	3.56	3.04	3.72	3.41	4.14	3.6	3.48	2.92	1.83	1.63	1.61	2.13	3.25	2.6	3.29	4.18	3.25	3.43	2.95	4.6	0	0	0	-1	0	0	1	1	0.121	0.134	0.178	-0.78	0.1	0.185	0.88	0.965	0.8756	1	0.8142	0.0001623	0.664
Niben101Scf03504g06013	65.48	63.29	70.88	68.98	69.93	64.92	54.84	47.99	63.64	61.32	66.25	65.89	62.19	71.7	62.37	61.49	38.99	36.84	46.61	38.17	70.96	77.72	57.73	70.65	62.69	62.02	65.65	67.78	0	0	0	-1	0	0	1	1	-0.175	-0.064	-0.061	-0.741	0.044	-0.058	0.786	0.684	0.54	1	0.9241	3.96e-10	0.7332
Niben101Scf03607g00010	44.34	44.61	44.96	42.5	48.17	38.54	36.2	26.69	43.71	31.4	41.18	33.04	48.22	47.09	46.55	44.56	21.01	15.67	22.36	20.06	38.05	39.33	44.07	40.2	32.74	30.76	31.13	30.79	0	0	0	-1	0	0	1	1	-0.236	-0.241	0.08	-1.154	-0.126	-0.492	1.028	0.662	0.448	1	0.9081	4.556e-17	0.3822
Niben101Scf03710g03004	4.19	4.77	3.04	3.25	4.22	4.51	4.03	3.72	3.47	3.69	3.35	3.6	4.35	3.67	4.43	3.84	2.27	1.63	2.31	2.47	3.84	4.3	4.33	4.72	3.59	3.47	3.22	3	0	0	0	-1	0	0	1	1	0.117	-0.108	0.103	-0.791	0.179	-0.197	0.97	0.594	0.8552	1	0.914	6.669e-06	0.3113
Niben101Scf03739g06013	16.24	17.83	17.6	17.01	17.09	16.8	18.49	15.74	16.61	16.33	17.37	17.52	18.17	22.04	18.45	20.31	11	9.57	10.71	10.74	16.78	15.96	16.19	14.47	16.18	15.48	15.99	16.34	0	0	0	-1	0	0	1	1	-0.012	-0.019	0.196	-0.705	-0.118	-0.103	0.587	0.602	0.9941	1	0.3761	2.256e-12	0.2597
Niben101Scf03766g06009	6.61	5.19	4.76	5.57	6.04	4.51	3.77	3.34	4.09	4.23	4.6	5.11	4.19	5.44	4.74	5.68	2.75	2.54	4.83	2.97	5.9	5.95	5.19	5.95	3.82	5.16	7.2	5.9	0	0	0	-1	0	0	1	1	-0.318	-0.296	-0.144	-0.75	0.054	-0.003	0.805	0.748	0.5247	1	0.8892	0.0005694	0.8232
Niben101Scf03785g00013	2.95	2.68	3.9	3.3	3.46	2.62	2.48	2.91	3.37	2.34	3.14	2.24	3.55	3.31	2.32	2.92	2.11	1.93	2	2.26	4.33	2.83	2.44	3.04	3.82	3.1	3.22	3.15	0	0	0	-1	0	0	1	1	-0.157	-0.215	-0.091	-0.619	-0.032	0.049	0.588	0.669	0.8311	1	0.9477	0.003971	0.9223
Niben101Scf03908g00013	2.3	4.18	2.01	2.32	2.35	1.92	2.48	2	2.89	2.05	2.98	1.85	2.69	3.16	2.79	2	1.04	0.71	1.57	0.98	4.33	3.49	3.2	2.7	2.17	2.15	1.5	1.65	0	0	0	-1	0	0	1	1	-0.306	-0.152	-0.035	-1.314	0.336	-0.532	1.651	0.782	0.6777	1	1	1.819e-06	0.1897
Niben101Scf03930g03009	2.01	3.16	3.73	3.25	2.75	3.72	3.87	2.91	3.18	2.18	3.24	3.21	3.28	4.48	2.16	3.79	1.24	1.27	1.37	1.86	2.6	3.16	2.53	3.04	3.11	2.44	2.9	3.1	0	0	0	-1	0	0	1	1	0.122	-0.051	0.157	-1.068	-0.103	-0.08	0.966	0.989	0.8974	1	0.8774	8.061e-06	0.705
Niben101Scf04294g02007	3.25	3.37	5.5	3.6	3.82	4.81	3.67	4.1	3.51	4.43	3.56	3.7	4.46	4.7	3.74	4.76	1.48	1.02	1.45	1.08	2	3.49	3.11	2.83	2.22	2.39	3.04	3.2	0	0	0	-1	0	0	1	1	0.065	-0.042	0.167	-1.634	-0.449	-0.536	1.184	1.098	0.9559	1	0.8395	1.867e-13	0.03132
Niben101Scf04614g07006	2.89	3.86	3.73	2.86	2.97	3.89	4.8	4.91	3.85	2.91	4.24	2.82	5	3.97	3.37	5.17	2.19	2.19	2.39	1.99	3.79	2.46	4.28	3.08	2.88	3.22	3.9	3.95	0	0	0	-1	0	0	1	1	0.307	0.048	0.397	-0.605	0.028	0.063	0.633	0.668	0.563	1	0.444	0.009063	0.9314
Niben101Scf04664g01003	352.41	418.54	339.24	374.63	452.21	415.13	360.04	305.78	393.46	363.1	420.2	322.66	449.98	460.32	427.62	387.42	149.68	142.43	152.11	102.75	413.67	442.97	402.88	285.56	465.16	197.98	235.29	216.22	0	0	0	-1	0	0	1	1	0.046	0.014	0.217	-1.441	0.057	-0.414	1.498	1.027	0.9708	1	0.7476	8.198e-13	0.7958
Niben101Scf04679g00001	5.9	6	4.76	5.82	4.8	4.55	5.94	3.88	4.72	4.76	4.71	6.13	3.55	4.78	5.9	4.81	3.23	3.05	3.26	3.45	6.77	7.79	6.86	6.79	5.99	5.78	4.12	5.8	0	0	0	-1	0	0	1	1	-0.231	-0.148	-0.24	-0.788	0.326	-0.053	1.114	0.735	0.5943	1	0.6364	7.764e-06	0.05268
Niben101Scf04926g04007	56.32	48.68	53.21	53.45	61.18	47.2	44	36.99	59.16	47.44	55.89	53.73	54.29	68.1	53.51	55.61	25.2	21.22	28.56	24.15	71.5	70.59	73.79	57.45	39.44	50.83	48.57	51.18	0	0	0	-1	0	0	1	1	-0.159	0.03	0.128	-1.093	0.369	-0.155	1.461	0.937	0.6776	1	0.8052	3.645e-15	0.007539
Niben101Scf05004g02005	4.96	3.8	5.1	3.8	5.77	3.72	3.67	4.04	4.14	4.19	4.19	3.8	4.3	6.32	4.06	4.5	2.43	2.19	3.77	3.24	6.06	5.15	5.73	4.43	4.34	5.12	4.3	4.9	0	0	0	-1	0	0	1	1	-0.03	-0.11	0.109	-0.585	0.275	0.085	0.861	0.67	0.986	1	0.9116	0.003547	0.173
Niben101Scf05056g00006	2.54	2.89	2.52	2.27	2.66	2.06	2.43	2.59	2.26	2.75	3.04	2	3.33	3.16	3.11	2.86	2.11	1.83	1.37	1.22	2.6	3.26	1.89	2.53	3.77	3.18	1.68	1.85	0	0	0	-1	0	0	1	1	-0.071	-0.024	0.286	-0.654	0.007	0.041	0.662	0.695	0.9612	1	0.7243	0.01277	1
Niben101Scf05118g00001	5.67	9.21	7.51	7.1	6.26	6.43	6.15	5.88	7.17	7.76	7.33	6.08	6.77	4.85	6.8	7.21	4.11	4.99	5.02	4.76	10.5	10.62	10.06	9.74	7.17	6.32	7.75	7.5	0	0	0	-1	0	0	1	1	-0.256	-0.058	-0.191	-0.647	0.469	-0.042	1.116	0.605	0.4588	1	0.6721	2.104e-05	0.0008335
Niben101Scf05385g01018	26.27	28.65	28.16	29.73	24.55	23.36	33.72	20.33	22.43	21.83	18.05	24.53	34.56	27.11	37.12	25.63	11.6	25.65	8.04	18.61	24.25	41.31	20.03	32.73	46.23	24.61	23.92	43.93	0	0	0	-1	0	0	1	1	-0.146	-0.377	0.142	-0.822	0.069	0.297	0.891	1.119	0.8911	1	0.9182	0.002866	0.8183
Niben101Scf05395g03019	1.89	2.3	2.47	1.87	2.26	1.79	2.32	2.26	1.93	1.35	2.46	1.8	1.72	2.42	0.79	1.23	0.36	0.2	0.39	0.44	2.16	1.46	2.75	2.11	0.75	2.81	1.99	1.7	0	0	0	-1	0	0	1	1	0.018	-0.184	-0.494	-2.56	-0.005	-0.224	2.556	2.338	1	1	0.5935	4.388e-12	1
Niben101Scf05437g06002	39.56	32.88	37.1	36.14	37.25	29.4	27.01	23.24	39.09	30.7	38.62	32.9	31.88	35.12	34.27	29.98	16.87	15.52	15.14	15.57	36.37	33.76	29.32	29.91	20.71	25.89	26.73	25.49	0	0	0	-1	0	0	1	1	-0.315	-0.045	-0.151	-1.206	-0.172	-0.559	1.034	0.647	0.1929	1	0.7149	7.566e-21	0.1938
Niben101Scf05449g00003	44.04	26.61	29.53	42.26	29.04	30.36	33.51	22.16	41.44	55.53	32.91	30.51	33.38	37.39	27.89	27.11	17.34	19.85	12.36	16.48	53.37	41.22	39.92	38.81	52.93	36.71	21.52	38.19	0	0	0	-1	0	0	1	1	-0.308	0.172	-0.181	-1.11	0.282	0.068	1.393	1.178	0.5782	1	0.843	8.382e-07	0.2162
Niben101Scf05767g06011	4.49	4.44	4.93	5.28	4.22	4.64	3.77	3.61	4.43	4.27	5.44	3.26	4.41	3.38	4.53	3.94	2.07	3.46	3.18	2.97	6.06	5.81	5.37	5.61	4.62	6.03	4.8	4.7	0	0	0	-1	0	0	1	1	-0.233	-0.143	-0.227	-0.72	0.251	0.076	0.972	0.796	0.589	1	0.6685	6.11e-05	0.1463
Niben101Scf05917g02002	15.29	20.4	15.71	17.8	18.25	15.7	17.45	16.01	17.33	13.63	17.79	16.16	16.83	17.04	14.97	18.67	7.89	9.36	9.81	8.58	16.29	13.27	13.44	11.18	17.22	14.57	16.31	15.89	0	0	0	-1	0	0	1	1	-0.039	-0.097	-0.037	-0.96	-0.359	-0.115	0.601	0.845	0.9577	1	0.9737	2.372e-13	0.005931
Niben101Scf06131g00004	48.06	50.17	54.13	50.1	45.69	46.5	42.6	36.02	49.48	46.38	61.17	52.17	44.83	53.33	46.5	53.2	23.52	23.41	26.4	21.85	65.98	60.95	78.3	54.16	37.31	40.63	40.55	43.23	0	0	0	-1	0	0	1	1	-0.244	0.046	-0.034	-1.089	0.357	-0.324	1.446	0.765	0.3434	1	0.9752	7.56e-19	0.003258
Niben101Scf06390g00008	2.24	1.34	1.03	1.38	1.73	1.01	1.7	1.13	2.02	2.13	1.2	0.92	1.13	0.81	0.79	1.38	0.56	0.71	1.33	0.41	1.95	1.79	1.04	1.27	1.56	2.15	2.36	1.5	0	0	0	-1	0	0	1	1	-0.1	0.081	-0.525	-0.992	0.008	0.341	1.001	1.334	0.9644	1	0.6117	0.008828	1
Niben101Scf06509g03006	3.25	3.69	3.96	3.01	4.22	2.93	1.91	2.32	3.71	3.65	4.08	2.97	3.17	3.82	5.22	4.3	1.59	1.17	2.47	1.49	3.73	4.2	3.92	3.29	2.03	2.31	2.9	3.05	0	0	0	-1	0	0	1	1	-0.276	0.052	0.252	-1.034	0.124	-0.435	1.159	0.6	0.6651	1	0.7577	2.066e-05	0.6231
Niben101Scf06529g06010	2.18	2.68	3.33	2.27	3.6	2.41	2.27	2.8	2.26	2.09	2.77	1.95	2.04	2.28	2.16	3.12	1.52	1.48	1.37	1.99	4.28	3.02	3.88	2.4	2.22	3.3	3.31	3.55	0	0	0	-1	0	0	1	1	0.088	-0.206	-0.116	-0.704	0.371	0.245	1.075	0.95	0.9501	1	0.9328	0.004793	0.115
Niben101Scf06603g01008	13.64	11.19	13.76	10.5	9.99	9.49	9.3	9.65	10.73	8.99	9.89	11	8.55	10.58	9.6	9.21	7.3	8.04	7.22	7.77	18.08	15.49	15.7	15.35	9.72	12.47	13.41	13.1	0	0	0	-1	0	0	1	1	-0.349	-0.272	-0.374	-0.693	0.398	-0.008	1.09	0.685	0.1306	1	0.1205	6.988e-08	0.001147
Niben101Scf06715g02002	9.8	12.48	11.07	11.88	12.21	12.47	10.95	10.14	15.98	13.17	14.18	11.63	12.04	11.9	11.02	11.2	5.14	4.99	7.3	4.8	10.01	9.87	7.71	9.07	9.91	8.71	9.02	8.7	0	0	0	-1	0	0	1	1	0.018	0.279	0.026	-1.025	-0.307	-0.318	0.718	0.707	0.9928	1	0.9888	4.19e-13	0.02884
Niben101Scf07440g01005	1.54	2.3	3.15	2.32	2.62	3.02	2.22	2.32	3.37	2.22	3.35	2.09	3.01	2.2	2.27	2.3	1.75	1.42	1.1	1.72	2.06	3.02	2.53	1.81	2.83	2.31	2.36	1.95	0	0	0	-1	0	0	1	1	0.132	0.236	0.074	-0.627	0.015	0.021	0.642	0.648	0.8922	1	0.9794	0.01565	0.9792
Niben101Scf07442g01008	2.36	2.03	2.18	1.82	2.13	1.66	1.29	1.51	2.6	1.31	2.41	2	1.56	1.54	1.9	1.64	1.48	1.12	1.41	1.05	3.19	2.83	3.74	1.9	1.7	2.02	2.31	2.6	0	0	0	-1	0	0	1	1	-0.335	-0.022	-0.33	-0.726	0.472	0.041	1.198	0.767	0.6193	1	0.6854	0.006101	0.05398
Niben101Scf07511g02004	5.84	6.48	4.01	6.66	4.84	4.46	3.82	4.48	5.87	7.39	3.77	4.53	4.14	5.73	5.8	3.63	2.23	4.07	2.79	2.97	9.47	7.41	8.12	9.45	5.61	4.62	4.21	4.85	0	0	0	-1	0	0	1	1	-0.387	-0.089	-0.262	-0.943	0.58	-0.256	1.523	0.687	0.4124	1	0.7127	2.167e-05	0.004828
Niben101Scf07649g01003	3.78	3.96	4.42	4.24	3.73	2.8	3.61	2.97	4.62	2.63	3.35	3.36	5	3.67	2.95	3.22	2.19	1.58	2.94	2.5	2.54	3.68	3.83	4.26	4.29	3.06	3.85	3.1	0	0	0	-1	0	0	1	1	-0.323	-0.237	-0.144	-0.817	-0.188	-0.199	0.629	0.618	0.5464	1	0.8976	0.0002606	0.4108
Niben101Scf07748g00010	112.24	123.59	113.48	119.72	106.56	102.01	109.27	98.46	113.84	98.5	123.23	99.91	114.71	110.93	111.45	110.4	68.42	68.19	67.44	63.64	174.82	151.28	172.25	152.48	117.65	150.17	147.16	148.3	0	0	0	-1	0	0	1	1	-0.172	-0.108	-0.068	-0.81	0.472	0.264	1.282	1.074	0.4696	1	0.8879	3.855e-15	3.137e-06
Niben101Scf07805g02017	9.56	9.85	12.9	10.06	10.66	9.75	10.84	8.52	9.87	8.99	10.73	8.81	10.11	11.68	9.49	10.74	5.74	5.95	6	6.45	12.56	9.11	14.43	10.71	9.15	9.33	9.2	8.7	0	0	0	-1	0	0	1	1	-0.089	-0.143	-0.015	-0.808	0.144	-0.218	0.952	0.589	0.8622	1	1	2.011e-08	0.3281
Niben101Scf08191g00004	2.6	3.48	3.1	3.25	3.2	3.06	3.36	2.59	2.74	2.18	3.4	2.34	2.58	2.5	2.27	3.38	2.03	1.83	1.33	1.79	5.09	4.77	3.29	3.21	3.21	2.77	3.08	5.35	0	0	0	-1	0	0	1	1	-0.027	-0.231	-0.211	-0.833	0.386	0.202	1.219	1.036	1	1	0.8207	0.0006949	0.09387
Niben101Scf08483g00016	7.32	7.87	8.03	8.88	10.92	8.84	8.62	6.79	7.89	9.64	8.42	8.57	8.71	7.42	8.65	10.59	4.43	3.71	6.32	5.13	9.69	11.19	11.95	11.01	5.75	10.69	8.97	9.45	0	0	0	-1	0	0	1	1	0.134	0.105	0.143	-0.706	0.449	0.12	1.155	0.825	0.8331	1	0.8496	0.0001262	0.01123
Niben101Scf08562g00015	75.69	50.66	54.19	61.29	66.87	56.52	37.75	31.97	64.12	47.16	57.98	48.67	47.09	62.08	47.13	40.62	24.6	23.46	36.49	25.87	75.29	64.83	55.7	55.55	41.09	45.21	44.36	40.19	0	0	0	-1	0	0	1	1	-0.323	-0.15	-0.297	-1.13	0.056	-0.501	1.186	0.629	0.4625	1	0.5617	5.113e-09	0.7942
Niben101Scf09025g02027	9.09	7.82	10.21	8.38	7.81	6.87	6.87	6.58	8.23	6.61	8.84	7.25	8.44	10.51	9.17	9.11	5.1	3.66	6.98	5.17	9.85	10.91	8.34	7.85	9.06	8.59	8.97	8.65	0	0	0	-1	0	0	1	1	-0.332	-0.2	0.066	-0.751	0.057	-0.008	0.807	0.743	0.2938	1	0.9435	1.856e-06	0.7358
Niben101Scf09387g00009	6.44	7.39	2.7	8.83	3.33	4.9	2.48	5.28	7.7	9.32	2.83	4.82	4.3	2.57	4.64	2.97	1.91	6.11	2.51	2.2	12.02	9.54	10.06	4.68	16.56	5.99	4.49	4.85	0	0	0	-1	0	0	1	1	-0.665	-0.039	-0.805	-1.002	0.515	0.329	1.517	1.331	0.5217	1	0.44	0.02887	0.249
Niben101Scf09552g01001	473.74	415.05	453.52	494.69	443.77	357.87	351.1	298.44	407.37	332.15	484.25	370.88	396.23	430.78	408.69	401.43	206.13	213.87	214.76	202.06	374.05	349.34	347.98	332.21	390.06	288.03	305.29	280.85	0	0	0	-1	0	0	1	1	-0.34	-0.204	-0.166	-1.134	-0.388	-0.539	0.746	0.595	0.1518	1	0.6676	7.556e-19	0.002396
Niben101Scf10067g00004	18.95	17.19	19.78	16.96	20.6	15.79	17.82	17.31	15.79	14.69	17.74	16.84	22.36	21.45	19.77	21.03	11.64	10.48	11.81	12.09	20.78	17.61	21.61	20.12	20.19	21.26	22.11	17.84	0	0	0	-1	0	0	1	1	-0.025	-0.165	0.216	-0.658	0.138	0.162	0.796	0.82	0.9716	1	0.4065	5.476e-09	0.2342
Niben101Scf10085g01016	3.07	3.43	2.58	2.27	4.22	3.81	3.05	2.91	3.37	2.67	3.98	3.8	4.03	4.63	4.01	4.4	1.16	0.61	1.96	0.91	2.6	2.36	2.21	1.35	1.84	1.69	2.4	2.1	0	0	0	-1	0	0	1	1	0.309	0.28	0.587	-1.266	-0.42	-0.497	0.846	0.77	0.6259	1	0.2109	8.825e-07	0.1009
Niben101Scf10259g00014	6.2	5.35	4.19	4.24	4.8	5.51	6.25	5.12	5.1	5.91	5.76	4.72	5.38	5.58	5.22	7.06	1.83	2.6	2.47	2.77	4.22	3.92	3.11	3.63	4.91	3.18	3.35	3.15	0	0	0	-1	0	0	1	1	0.119	0.11	0.224	-1.041	-0.425	-0.452	0.615	0.589	0.8616	1	0.7045	6.683e-08	0.02533
Niben101Scf12735g00001	1.71	0.43	1.89	1.18	0.98	1.14	1.29	1.13	1.16	1.85	1.67	1.75	1.13	1.54	1	1.02	0.72	0.56	0.82	0.71	1.41	2.03	1.49	1.9	1.04	0.87	1.59	1.75	0	0	0	-1	0	0	1	1	-0.192	0.315	-0.159	-0.864	0.402	0.01	1.267	0.874	0.8816	1	0.935	0.01183	0.2274
Niben101Scf13644g00014	1.24	1.87	0.8	0.99	1.82	1.18	1.76	0.81	0.67	0.82	0.58	1.51	0.97	1.62	0.79	1.38	0.4	0.46	0.43	0.37	0.92	1.09	1.26	1.39	1.27	1.11	0.91	1.5	0	0	0	-1	0	0	1	1	0.187	-0.451	-0.064	-1.56	-0.065	-0.038	1.496	1.523	0.8987	1	1	3.997e-05	0.8709
Niben101Scf14939g00008	0.83	1.07	0.86	2.02	1.2	2.36	2.17	1.02	1.11	1.19	1.73	1.61	1.34	1.62	1.05	1.07	0.52	0.41	0.43	0.41	1.62	1.13	1.13	0.84	1.6	0.74	0.68	0.7	0	0	0	-1	0	0	1	1	0.486	0.214	0.06	-1.442	-0.043	-0.376	1.4	1.067	0.5746	1	0.9906	0.0003679	0.9715
Niben101Scf15490g00003	4.31	4.02	2.64	3.5	4.48	4.81	4.08	3.61	5.63	4.06	4.66	3.5	4.78	5.14	5.85	4.25	2.51	1.58	1.33	1.99	3.95	5.24	5.82	3.08	3.59	2.48	2.67	2.55	0	0	0	-1	0	0	1	1	0.236	0.302	0.468	-0.955	0.322	-0.359	1.277	0.596	0.7275	1	0.3477	6.4e-05	0.1657
Niben101Scf16937g00003	1.18	2.3	3.04	1.78	1.47	1.66	1.81	1.4	2.36	1.81	2.46	2	1.45	2.13	1.48	1.59	1.52	1.32	1.65	1.01	3.41	2.5	2.12	2.74	2.31	2.73	2.45	2.15	0	0	0	-1	0	0	1	1	-0.387	0.049	-0.338	-0.597	0.37	0.219	0.967	0.816	0.532	1	0.6763	0.0257	0.1319
Niben101Scf17180g00006	10.21	8.51	8.31	7.49	7.86	6.69	9.5	5.45	8.62	7.14	7.69	6.52	6.5	8.15	9.12	6.55	4.35	6.26	4.86	4.29	10.34	9.96	9.38	7.21	10.05	7.18	7.16	8.65	0	0	0	-1	0	0	1	1	-0.225	-0.203	-0.188	-0.812	0.095	-0.064	0.906	0.748	0.638	1	0.7683	1.407e-05	0.6238
Niben101Scf23814g00041	45.46	42.46	51.21	54.88	54.7	48.07	50.45	43.67	50.45	52.66	56.62	47.21	45.21	57.3	42.33	41.03	14.59	21.63	20.75	18.07	44.6	55.01	54.98	50.91	33.68	30.72	33.21	32.99	0	0	0	-1	0	0	1	1	0.021	0.093	-0.065	-1.373	0.083	-0.572	1.456	0.801	0.9844	1	0.9279	7.759e-26	0.5494
Niben101Scf00031g02001	138.33	95.37	98.86	162.32	96.52	131.58	73.02	80.77	136.51	243.13	94.45	129.11	64.88	83.01	60.47	66.86	54.98	66.2	41.63	53.74	162.7	195.23	166.75	147.8	93.64	111.11	107.74	108.76	0	0	-1	-1	0	0	1	1	-0.374	0.286	-0.847	-1.193	0.442	-0.232	1.635	0.96	0.4606	1	0.01842	9.077e-08	0.04701
Niben101Scf03693g00006	4.37	3.27	3.38	3.99	3.82	3.5	3.77	3.13	3.32	2.91	3.51	2.34	4.46	3.01	2.21	2.51	0.56	0.51	0.67	0.68	5.47	5.76	5.86	5.74	1.42	1.4	1.5	1.9	0	0	0	-1	1	-1	1	1	-0.076	-0.315	-0.301	-2.611	0.605	-1.275	3.217	1.337	0.9403	1	0.5907	1.207e-27	0.00111
Niben101Scf10375g01011	1.71	1.29	1.78	2.56	1.42	1.79	1.29	1.51	1.2	1.4	0.89	1.61	1.94	1.76	1.32	1.79	0.68	0.81	0.67	0.68	2	3.45	3.56	2.74	0.99	1.28	1	1.4	0	0	0	-1	1	-1	1	1	-0.289	-0.524	-0.118	-1.384	0.676	-0.659	2.06	0.725	0.7078	1	0.9506	1.332e-06	0.00526
Niben101Scf13448g00007	13.99	15.53	14.34	13.66	13.23	14.3	14.72	14.88	15.5	16.54	17.95	17.96	15.27	14.99	17.77	13.35	6.14	4.89	6.08	6.45	35.56	46.36	45.96	37.54	11.51	8.79	8.16	7.9	0	0	0	-1	1	-1	1	1	-0.011	0.24	0.094	-1.279	1.524	-0.661	2.803	0.618	1	1	0.876	7.745e-21	1.572e-35
Niben101Scf22195g00023	24.27	24.1	24.89	21.65	21.27	18.46	20.04	19.25	22.09	19.95	25.85	25.01	18.98	20.86	19.08	22.97	7.22	4.89	6.83	7.03	49.63	51.28	55.12	49.86	10.94	9.91	8.43	10	0	0	0	-1	1	-1	1	1	-0.263	-0.032	-0.212	-1.858	1.118	-1.272	2.976	0.586	0.2454	1	0.4479	6.792e-53	5.882e-25
Niben101Ctg10862g00003	23.26	21.47	22.48	19.33	22.29	19.55	24.17	23.02	25.18	18.63	21.19	23.55	21.18	24.83	23.36	22.2	6.78	5.55	4	4.76	16.51	17.8	14.34	11.35	10.94	8.67	9.74	8.55	0	0	0	-1	0	-1	1	1	0.041	0.033	0.081	-2.039	-0.53	-1.19	1.509	0.849	0.9595	1	0.9111	1.233e-41	0.000197
Niben101Scf00063g06042	514.48	474.01	501.17	477.83	512.46	462.24	500.55	433.13	507.01	449.82	535.42	520	462.19	506.89	501.9	454.74	178.62	172.2	168.74	172.41	567.44	571.16	511.94	528.1	337.23	271.76	252.01	265.3	0	0	0	-1	0	-1	1	1	-0.044	0.032	-0.031	-1.508	0.147	-0.805	1.655	0.703	0.9225	1	0.9693	7.48e-49	0.164
Niben101Scf00163g00010	9.86	9.42	6.71	8.58	13.85	8.01	5.58	6.47	11.65	15.51	17.06	8.66	6.5	13.37	10.49	5.17	2.67	2.19	2.55	2.67	9.69	11.1	9.83	11.68	4.62	3.43	4.39	4.25	0	0	0	-1	0	-1	1	1	-0.025	0.613	0.032	-1.772	0.291	-1.051	2.064	0.722	0.9979	1	1	1.127e-10	0.2868
Niben101Scf00180g11009	2.3	1.55	1.78	1.28	2.09	1.14	1.5	1.19	0.82	0.78	1.36	1.85	1.56	0.88	0.9	1.43	0.64	0.2	0.55	0.47	1.52	0.94	0.86	1.81	0.75	0.91	1.09	1.3	0	0	0	-1	0	-1	1	1	-0.215	-0.525	-0.513	-1.843	-0.421	-0.765	1.422	1.078	0.8585	1	0.5838	3.165e-07	0.2197
Niben101Scf00206g01002	2.72	1.61	1.15	1.78	1.24	0.92	0.88	0.97	1.78	1.52	2.09	2.04	1.72	1.84	1.16	1.64	0.56	0.41	0.27	0.44	2.38	1.89	1.49	1.18	1.27	0.87	0.82	1.3	0	0	0	-1	0	-1	1	1	-0.84	0.036	-0.194	-2.088	-0.072	-0.769	2.016	1.319	0.1204	1	0.8936	1.535e-10	0.8394
Niben101Scf00688g02001	1.89	1.39	1.95	1.78	0.62	1.18	1.6	0.97	1.16	1.81	1.31	0.58	0.81	1.1	1.16	0.82	0.44	0.25	0.59	0.3	1.57	1.51	1.22	1.56	1.65	0.45	1.04	0.65	0	0	0	-1	0	-1	1	1	-0.682	-0.516	-0.852	-2.114	-0.257	-0.885	1.859	1.23	0.3634	1	0.2629	2.162e-08	0.4765
Niben101Scf00798g04004	2.36	0.91	0.75	1.38	3.55	1.27	1.86	0.16	1.68	0.94	2.67	0.92	1.88	2.13	0.79	0.87	0	0	0	0	0.6	0.42	0.59	0.51	0.75	0	0	0	0	0	0	-1	0	-1	1	1	0.346	0.202	0.066	-7.873	-1.343	-2.812	6.627	5.168	0.91	1	1	1.026e-09	0.0725
Niben101Scf00858g01009	264.74	216.76	227.99	233.17	216.09	198.07	201.6	173.46	229.37	223.39	238.2	234.28	202.17	209.59	210.04	202.02	68.78	64.68	72.35	61.75	204.05	211.62	232.24	171.93	99.53	106.98	99.59	98.46	0	0	0	-1	0	-1	1	1	-0.256	-0.027	-0.194	-1.817	-0.201	-1.22	1.615	0.597	0.193	1	0.4299	1.49e-67	0.05616
Niben101Scf01048g00005	1805.69	1914.68	1758.87	1799.6	1968.37	1795.6	1983.4	1902.27	1837.73	1596.17	1910.45	1804.83	1787.95	1749.66	1819.82	1835.28	708.23	661.36	634.94	682.16	1218.23	1406.43	1205.6	1205.55	1270.1	925.44	896.79	965.5	0	0	0	-1	0	-1	1	1	0.072	-0.026	-0.017	-1.438	-0.531	-0.843	0.906	0.595	0.8511	1	0.9948	1.728e-41	4.568e-07
Niben101Scf01154g19024	16.24	15.64	18.01	16.22	18.25	19.33	19.88	14.72	16.61	14.53	24.86	18.44	24.67	21.6	20.3	23.94	6.78	6.62	8.59	5.4	19.65	18.27	21.7	21.6	15.57	7.93	9.29	8.65	0	0	0	-1	0	-1	1	1	0.128	0.169	0.454	-1.271	0.298	-0.675	1.569	0.597	0.8396	1	0.1914	3.909e-12	0.101
Niben101Scf01369g05023	404.43	401.03	442.05	457.42	518.01	412.72	392.52	327.24	463.93	296.45	446.78	354.53	441.06	498.15	476.49	428.24	93.42	85.59	75.09	98.4	331.51	365.39	250.87	235.87	250.62	169.49	124.96	131.75	0	0	0	-1	0	-1	1	1	-0.047	-0.127	0.113	-2.274	-0.527	-1.333	1.747	0.941	0.9668	1	0.9017	3.511e-32	0.005081
Niben101Scf01822g16001	159.17	152.72	145.65	144.62	155.18	149.43	143.71	122.83	153.46	139.01	146.36	165.8	137.08	154.27	149.25	118.43	57.1	62.59	59.16	63.71	166.59	166.62	154.89	142.44	110.19	96.78	84.64	89.77	0	0	0	-1	0	-1	1	1	-0.076	0.006	-0.108	-1.312	0.066	-0.659	1.378	0.653	0.8486	1	0.7962	8.876e-32	0.5812
Niben101Scf01826g07014	280.68	258.37	254.08	255.61	239.85	218.68	221.9	184.19	272.02	225.2	270.75	258.12	253.08	265.27	249.42	240.44	66.11	62.28	71.6	62.86	241.12	234.89	272.97	218.28	148.83	123.53	122.33	117.41	0	0	0	-1	0	-1	1	1	-0.278	-0.032	-0.057	-1.996	-0.117	-1.034	1.879	0.962	0.1737	1	0.9208	3.79e-73	0.3053
Niben101Scf02004g00031	28.1	24.74	23.05	26.82	21.84	19.03	19.88	13.26	21.56	23.48	24.86	24.77	20.43	20.2	20.72	21.44	6.06	3.82	6.71	5.13	19.97	17.61	20.12	11.73	7.59	8.71	10.01	7.35	0	0	0	-1	0	-1	1	1	-0.471	-0.118	-0.311	-2.234	-0.567	-1.607	1.667	0.627	0.1038	1	0.4129	2.802e-39	0.0004596
Niben101Scf02307g00010	532.43	459.07	435.17	414.67	617.6	457.95	454.07	391.08	457.48	339.3	417.79	390.64	510.41	545.53	551.67	456.58	107.57	83.76	100.4	108.36	358.14	411.62	284.34	235.96	221.61	171.76	121.79	136	0	0	0	-1	0	-1	1	1	0.061	-0.198	0.165	-2.202	-0.513	-1.5	1.689	0.702	0.9454	1	0.8039	6.316e-34	0.003795
Niben101Scf03015g06015	1104.94	762.69	914.44	1115.52	1370.61	889.62	808.63	646.17	851.09	812.92	1184.34	1375.15	938.73	867.96	689.11	926.72	321.52	259.01	315.78	206.69	889.48	661.34	1373.75	791.81	599.93	451.41	439.27	478.03	0	0	0	-1	0	-1	1	1	-0.069	0.116	-0.188	-1.821	-0.069	-0.985	1.752	0.836	0.9537	1	0.8335	9.554e-16	0.7811
Niben101Scf03479g05039	3.07	3.91	2.87	4.14	4.13	4.59	3.56	4.31	3.51	3	5.02	3.46	3.76	2.5	2.9	4.04	1.16	1.02	1.22	1.25	2.98	2.83	1.71	3.16	1.84	1.49	2.27	1.9	0	0	0	-1	0	-1	1	1	0.243	0.087	-0.076	-1.584	-0.395	-0.908	1.189	0.676	0.6795	1	0.9601	2.381e-11	0.08234
Niben101Scf03712g01020	5.43	7.01	7.57	6.9	8.21	6.21	5.89	8.9	7.75	6.24	6.91	5.89	6.34	8.23	6.85	9.57	2.47	1.37	2.59	2.4	4.44	7.55	4.42	3.54	2.74	3.22	3.62	3.85	0	0	0	-1	0	-1	1	1	0.116	-0.009	0.201	-1.591	-0.434	-1.004	1.157	0.587	0.8935	1	0.8035	1.239e-12	0.04757
Niben101Scf03877g00007	38.67	34.59	39.51	38.9	37.87	31.54	33.93	21.95	39.42	32.92	43.12	35.14	32.84	35.63	32.11	33	14.15	11.65	15.34	9.15	35.02	33.76	32.79	31.51	21.98	17.22	18.3	20.39	0	0	0	-1	0	-1	1	1	-0.274	-0.011	-0.184	-1.593	-0.189	-0.962	1.404	0.631	0.3727	1	0.6773	8.267e-28	0.2035
Niben101Scf03973g01002	3.54	3.11	3.44	3.16	2.89	3.76	2.84	1.89	4.38	3.28	3.61	4.14	2.9	2.64	3.85	2.86	1	1.48	1.53	1.62	3.9	4.72	4.6	2.95	2.92	2.48	1.54	1.7	0	0	0	-1	0	-1	1	1	-0.208	0.218	-0.103	-1.228	0.287	-0.61	1.516	0.618	0.7608	1	0.9377	4.42e-07	0.2184
Niben101Scf04113g01012	121.68	139.44	142.84	117.3	143.85	124.67	118.57	108.38	162.27	121.85	147.41	139.04	129.87	151.48	133.28	122.78	35.29	32.11	41.94	35.16	147.49	143.01	133.28	92.5	68.26	68.54	68.46	62.23	0	0	0	-1	0	-1	1	1	-0.073	0.13	0.044	-1.85	-0.014	-0.962	1.836	0.888	0.8933	1	0.9656	1.247e-41	0.9301
Niben101Scf04216g02006	67.54	53.01	60.55	60.84	61.23	50.04	52.62	42.11	60.99	58.81	70.64	58.79	59.29	58.26	56.09	58.06	18.18	15.57	22.91	15.44	52.5	50.85	50.16	46.9	38.26	28.45	26.82	30.29	0	0	0	-1	0	-1	1	1	-0.231	0.043	-0.062	-1.745	-0.272	-0.967	1.473	0.779	0.443	1	0.9332	2.48e-38	0.04392
Niben101Scf04494g00018	657.12	612.76	650.95	566.63	651.39	685.6	747.91	724.24	530.02	593.39	690.21	675.58	715.27	703.11	736.51	739.59	196.88	168.89	177.25	181.39	486.9	510.49	660.96	466.98	337.04	268.33	246.61	262.4	0	0	0	-1	0	-1	1	1	0.175	0.001	0.219	-1.78	-0.227	-1.158	1.553	0.621	0.5583	1	0.4598	9.964e-48	0.06686
Niben101Scf04515g00008	4.9	4.28	5.28	4.88	5.82	5.47	4.75	3.56	6.02	4.6	6.02	4.09	5.97	6.17	5.01	5.12	1.12	1.78	2.16	2.4	4.71	5.19	5.82	4.01	3.21	3.39	2.49	2.9	0	0	0	-1	0	-1	1	1	0.026	0.097	0.199	-1.361	0.029	-0.687	1.39	0.675	1	1	0.7713	6.058e-11	0.9199
Niben101Scf04655g04019	7.5	15.48	20.18	6.46	7.15	8.92	21.22	14.77	6.79	13.38	21.4	15.09	14.62	11.39	14.97	17.7	1.91	6.11	0.86	2.6	3.95	11.95	19.85	12.49	6.51	5.82	5.94	6.9	0	0	0	-1	0	-1	1	1	0.069	0.191	0.243	-2.118	-0.04	-0.979	2.078	1.139	0.9864	1	0.9164	8.268e-06	0.9413
Niben101Scf04717g03004	606.94	402.58	415.16	434.89	421.26	379.92	328.59	281.13	411.61	389	463.68	414.73	382.63	413.59	392.08	380.41	135.12	136.58	143.79	131.13	390.67	363.27	429.44	306.31	247.7	208.26	200.67	182.58	0	0	0	-1	0	-1	1	1	-0.398	-0.147	-0.245	-1.766	-0.32	-1.148	1.446	0.619	0.1136	1	0.4755	3.728e-36	0.02294
Niben101Scf05548g02009	0.83	0.91	0.8	0.84	0.98	1.14	1.6	1.02	0.67	0.78	0.78	0.92	0.48	1.76	0.79	0.72	0.04	0.15	0.08	0.07	0.43	1.32	0.45	0.25	0.8	0.21	0.23	0.05	0	0	0	-1	0	-1	1	1	0.482	-0.095	0.114	-3.294	-0.46	-1.38	2.839	1.918	0.7229	1	0.9789	7.627e-08	0.3557
Niben101Scf06068g01005	20.31	17.62	15.31	16.96	14.21	11.94	12.65	8.36	14.15	17.65	13.81	15.62	17.85	14.84	16.77	12.69	6.1	7.63	5.3	7.03	19.21	19.22	23.77	17.25	13.3	7.43	8.25	10.8	0	0	0	-1	0	-1	1	1	-0.571	-0.195	-0.175	-1.431	0.179	-0.821	1.61	0.61	0.05662	1	0.7804	1.116e-15	0.3229
Niben101Scf06687g01011	6.44	7.55	5.56	7.1	6.93	6.08	6.97	4.74	7.94	6.44	5.76	6.76	5.05	7.93	7.43	7.32	2.51	1.98	3.18	2.26	4.33	4.3	7.26	3.92	4.29	3.72	4.35	4.05	0	0	0	-1	0	-1	1	1	-0.108	0.013	0.052	-1.417	-0.427	-0.702	0.99	0.715	0.8946	1	0.9737	4.66e-12	0.03244
Niben101Scf07073g02007	930.24	1044.95	893.11	940.97	1029.18	965.73	1196.81	1095.26	933.59	846.82	1033.59	969.86	919.48	931.28	975.76	955.06	313.07	304.55	233.4	284.18	639.48	671.02	692.09	560.7	639.03	395.96	357.71	427.59	0	0	0	-1	0	-1	1	1	0.17	-0.01	-0.011	-1.747	-0.572	-1.065	1.175	0.681	0.6494	1	1	2.287e-35	3.651e-05
Niben101Scf07163g00011	4.25	4.82	4.13	3.65	3.24	3.46	3.05	3.99	5.2	4.39	3.92	4.04	2.63	4.48	3.64	3.68	1.08	1.22	0.86	1.32	2.38	4.63	3.92	5.57	2.41	1.49	2.13	1.1	0	0	0	-1	0	-1	1	1	-0.295	0.061	-0.23	-1.904	-0.02	-1.237	1.885	0.667	0.6325	1	0.8039	7.233e-14	0.9485
Niben101Scf07236g00007	106.57	116.58	119.33	104.92	109.05	99.78	98.27	92.58	118.9	106.34	124.91	116.02	105.09	108.14	103.39	108.35	34.17	31.35	29.54	31.79	85.79	94.48	86.15	71.07	59.44	43.19	46.76	42.23	0	0	0	-1	0	-1	1	1	-0.162	0.059	-0.074	-1.818	-0.407	-1.223	1.411	0.595	0.5577	1	0.8878	2.064e-57	0.0002835
Niben101Scf07508g03004	191.17	161.5	165.95	162.32	146.65	132.15	152.49	132.16	161.01	150.05	180.69	165.42	146.75	140.97	144.03	150.66	45.65	37.66	36.09	41.68	152.79	159.26	160.93	146.41	90	67.84	66.56	68.37	0	0	0	-1	0	-1	1	1	-0.273	-0.051	-0.225	-2.079	-0.137	-1.218	1.942	0.861	0.1953	1	0.3672	8.762e-76	0.2357
Niben101Scf07638g01010	16.3	12.32	23.45	13.16	21.67	15.09	7.69	6.63	14.49	12.64	25.75	20.78	17.47	22.26	12.65	23.94	2.11	1.78	6.24	1.62	25.82	24.17	17.68	15.02	4.39	10.07	11.15	10	0	0	0	-1	0	-1	1	1	-0.35	0.175	0.227	-2.468	0.342	-0.872	2.81	1.595	0.7613	1	0.9028	7.129e-10	0.3879
Niben101Scf08041g01009	15.23	10.92	10.03	14.4	14.03	11.24	9.35	8.47	12.85	11.74	13.29	11.29	15.16	12.93	17.29	14.53	4.11	4.43	4.2	4.05	10.88	13.46	13.94	10.84	8.59	8.38	7.16	6.7	0	0	0	-1	0	-1	1	1	-0.227	-0.042	0.246	-1.593	-0.042	-0.713	1.551	0.88	0.5621	1	0.5657	1.825e-21	0.8168
Niben101Scf08947g01009	505.39	449.75	423.7	455.5	461.93	412.02	436.36	356.62	443.28	385.55	466.72	439.7	439.29	445.18	435.74	422.87	145.33	145.94	151.63	143.83	420.49	414.78	432.33	382.07	291.66	224.53	205.07	221.57	0	0	0	-1	0	-1	1	1	-0.138	-0.08	-0.074	-1.644	-0.153	-0.96	1.491	0.684	0.6435	1	0.8871	5.859e-49	0.1832
Niben101Scf09253g00011	2094.93	1745.04	2046.56	1596.6	2753.53	2113.83	1561.96	1346.2	2344.07	2013.07	2460.94	2122.08	1426.29	2436.46	1765.2	1918.57	298.63	196.52	380.6	239.8	2247.02	2346.24	2088.84	1703.32	800.08	1022.09	802.59	824	0	0	0	-1	0	-1	1	1	0.055	0.257	0.012	-2.746	0.164	-1.118	2.91	1.628	0.9608	1	1	4.479e-40	0.4342
Niben101Scf09510g00017	69.67	76.15	76.49	75.69	73.57	67.37	59.64	45.99	72.2	66.94	82.05	71.3	72.62	73.68	67.9	64.31	18.86	20.46	23.85	17.53	53.91	59.07	51.74	50.11	36.09	34.85	31.67	33.39	0	0	0	-1	0	-1	1	1	-0.272	-0.027	-0.098	-1.886	-0.472	-1.132	1.413	0.754	0.2674	1	0.8489	3.725e-51	0.0001178
Niben101Scf10412g00008	0.94	1.71	0.86	0.79	1.42	1.09	2.27	1.78	2.21	1.11	1.2	2	1.77	1.91	1.21	1.38	0.08	0.1	0.27	0.24	0.43	0.66	1.13	0.63	0.47	0.41	0.5	0.45	0	0	0	-1	0	-1	1	1	0.595	0.591	0.529	-2.552	-0.577	-1.224	1.977	1.329	0.4217	1	0.5634	7.731e-09	0.1194
Niben101Scf11126g02001	29.05	33.74	22.65	23.42	22.02	23.97	22	19.73	23.06	26.76	28.99	21.71	24.51	23.58	24.3	25.32	11.72	10.74	11.38	12.7	15.97	16.95	27.78	27.38	19.72	14.33	19.07	18.24	0	0	0	-1	0	-1	1	1	-0.31	-0.115	-0.155	-1.224	-0.303	-0.61	0.921	0.614	0.3708	1	0.7975	7.233e-14	0.06482
Niben101Scf11379g00017	107.04	83.48	96.05	90.68	103.98	86.31	104.98	72.63	82.79	79.54	102.46	96.55	91.06	101.45	92.31	88.35	23.13	24.63	24.95	26.21	65.27	66.76	67.39	57.87	48.12	37.12	32.85	33.14	0	0	0	-1	0	-1	1	1	-0.036	-0.062	-0.016	-1.93	-0.552	-1.318	1.378	0.612	0.9618	1	1	1.516e-46	2.77e-05
Niben101Scf11646g02007	1.83	2.03	2.06	2.17	1.91	1.27	1.39	0.59	1.68	1.64	2.15	1.46	0.97	1.1	1.37	1.13	0.24	0.05	0.24	0.2	1.57	2.12	1.13	1.18	0.28	0.5	0.36	0.55	0	0	0	-1	0	-1	1	1	-0.632	-0.23	-0.822	-3.382	-0.439	-2.245	2.945	1.137	0.2639	1	0.1383	9.062e-21	0.1292
Niben101Scf13218g00010	4.96	3.05	2.12	3.6	3.06	2.01	1.65	1.62	3.27	3.32	2.67	2.77	2.42	2.87	4.06	3.02	0.44	0.92	0.94	1.18	2.27	1.75	3.02	2.45	1.46	1.9	1.45	1.2	0	0	0	-1	0	-1	1	1	-0.706	-0.186	-0.147	-1.964	-0.528	-1.181	1.436	0.783	0.1587	1	0.9123	1.935e-11	0.05497
Niben101Scf15120g00002	96.77	77.38	86.82	90.87	94.17	77.69	68.11	54.73	90.98	79.01	95.66	84.19	80.47	92.27	80.66	78.12	18.14	17.81	26.05	19.05	72.63	73.23	75.51	58	35.14	35.67	33.53	33.64	0	0	0	-1	0	-1	1	1	-0.255	-0.008	-0.086	-2.116	-0.333	-1.35	1.784	0.766	0.4111	1	0.901	5.092e-49	0.01906
Niben101Scf16022g00011	139.28	149.61	155.17	138.31	157.22	140.55	173.72	137.6	131.7	133.35	165.78	149.6	139.23	154.93	135.76	152.5	35.41	34.5	32.45	32.29	83.78	107.56	104.19	93.13	80.05	66.56	51.61	62.13	0	0	0	-1	0	-1	1	1	0.065	-0.005	0	-2.113	-0.583	-1.161	1.53	0.952	0.8977	1	1	6.017e-63	1.94e-06
Niben101Scf17787g00012	4.84	3.96	2.87	3.3	3.86	3.63	3.3	3.99	3.9	2.79	3.87	3.26	3.98	3.97	5.01	3.84	1.75	1.42	1.29	1.05	3.19	2.08	3.11	2.78	2.69	2.44	2.13	2.45	0	0	0	-1	0	-1	1	1	-0.014	-0.118	0.171	-1.443	-0.421	-0.622	1.022	0.821	1	1	0.8321	1.048e-11	0.0377
Niben101Scf00069g12017	370.42	365.95	316.99	333.91	371.22	321.69	369.12	318.23	336.95	294.4	357.14	329.32	323.34	309.06	337.2	325.67	93.22	76.38	82.55	86	212.11	236.45	218.94	207.06	212.84	135.18	127.36	130.1	0	0	0	-1	-1	-1	1	1	-0.007	-0.074	-0.099	-2.036	-0.666	-1.196	1.371	0.84	1	1	0.861	7.658e-53	2.806e-07
Niben101Scf00157g03004	76.28	60.83	72.65	71.54	73.48	54.42	58.51	48.2	65.51	52.04	78.07	68.33	56.77	65.6	59.84	65.64	12.64	11.35	11.85	11.18	39.13	35.27	34.69	26.15	26.13	18.29	19.26	20.04	0	0	0	-1	-1	-1	1	1	-0.261	-0.092	-0.183	-2.58	-1.058	-1.749	1.523	0.831	0.4195	1	0.6854	5.264e-65	2.686e-13
Niben101Scf00220g04015	179.84	174.3	198.18	146.29	189.85	180.36	186.21	180.63	184.5	172.54	198.22	204.11	188.73	214.14	175.51	189.44	19.98	15.83	19.73	22.67	74.69	75.02	84.48	63.31	46.04	28.24	31.17	27.84	0	0	0	-1	-1	-1	1	1	0.077	0.12	0.136	-3.156	-1.231	-2.39	1.924	0.766	0.889	1	0.7914	3.475e-101	5.688e-19
Niben101Scf00248g00005	182.73	206.11	185.1	199.2	203.26	191.29	219.42	195.94	202.03	168.4	210.41	197.29	205.13	215.98	198.34	220.08	44.82	44.32	34.13	46.75	104.24	116.05	120.7	102.29	114.11	74.2	60.67	63.53	0	0	0	-1	-1	-1	1	1	0.067	0.009	0.119	-2.185	-0.802	-1.307	1.382	0.878	0.9155	1	0.8417	7.245e-49	2.437e-08
Niben101Scf00271g02013	36.25	32.72	33.95	35.6	33.57	25.72	24.32	24.16	31.67	30.21	41.65	36.99	31.61	31.81	31	30.8	8.57	6.97	6.9	7.53	18.67	22.1	19.12	14.21	14.81	10.61	11.24	11.2	0	0	0	-1	-1	-1	1	1	-0.361	0.02	-0.146	-2.205	-0.903	-1.534	1.302	0.672	0.1551	1	0.7583	5.057e-53	2.979e-11
Niben101Scf00367g09002	80.83	87.07	77.07	86.63	83.92	75.24	81.33	66.75	79.62	68.09	91	86.04	85.52	90.65	78.34	85.38	18.82	17.5	15.73	17.7	48.71	44.81	50.38	35.14	35.33	24.32	24.56	22.34	0	0	0	-1	-1	-1	1	1	-0.11	-0.031	0.035	-2.249	-0.89	-1.638	1.359	0.611	0.8042	1	0.9758	7.696e-60	2.163e-11
Niben101Scf00370g02002	39.26	27.58	44.96	40.92	52.44	41.12	41.83	33.7	39.81	39.61	52.07	37.23	44.19	55.17	36.54	42.05	8.25	8.6	10.08	8.14	14.51	17.09	14.25	17.84	22.93	11.77	8.79	11.35	0	0	0	-1	-1	-1	1	1	0.147	0.143	0.22	-2.122	-1.261	-1.478	0.861	0.644	0.8382	1	0.7541	2.599e-23	7.758e-10
Niben101Scf00493g00020	449.12	422.55	457.13	371.03	421.49	346.58	333.85	278.17	338.97	287.05	539.97	427.04	441.81	564.49	421.29	498.48	67.54	56.18	86.39	70.39	201.94	186.59	255.43	127.05	221.8	149.96	142.59	139.4	0	0	0	-1	-1	-1	1	1	-0.301	-0.094	0.18	-2.599	-1.141	-1.379	1.458	1.22	0.5302	1	0.8119	3.244e-36	7.937e-09
Niben101Scf00509g03004	13.93	15.21	13.48	14.4	11.54	12.86	11.83	11	13.57	12.56	17.63	13.77	12.04	14.47	11.49	11.72	2.95	3.31	3.81	3.88	9.58	9.3	11.05	8.1	6.04	5.37	5.75	7.4	0	0	0	-1	-1	-1	1	1	-0.271	0.01	-0.204	-2.024	-0.586	-1.219	1.439	0.805	0.3319	1	0.5831	5.02e-45	1.177e-05
Niben101Scf00631g01005	2.42	2.03	1.03	2.51	2.31	0.66	1.7	0.75	1.64	1.4	0.63	1.22	1.94	0.73	1.27	1.59	0.08	0	0.04	0.37	0.81	0.76	1.08	1.22	0.52	0.33	0.5	0.25	0	0	0	-1	-1	-1	1	1	-0.558	-0.708	-0.521	-3.834	-1.038	-2.308	2.798	1.528	0.5991	1	0.6833	4.299e-14	0.01366
Niben101Scf00675g01003	306.48	388.71	383.51	326.71	385.26	339.28	404.03	364.44	332.62	276.25	448.61	374.05	462.29	423.73	446.6	468.66	29.82	23.46	30.52	29.35	41.68	45.61	43.84	53.23	107.13	32.91	23.33	30.89	0	0	0	-1	-1	-1	1	1	0.087	0.027	0.358	-3.634	-2.93	-2.855	0.704	0.779	0.9516	1	0.6601	7.345e-35	5.151e-25
Niben101Scf00782g01005	8.38	8.09	7.17	8.88	8.52	8.22	8.68	6.63	7.8	7.35	8.42	8.42	8.92	10.21	8.17	6.96	3.07	2.39	3.61	3.72	5.41	5.48	5.46	4.89	4.86	4.5	4.62	6.65	0	0	0	-1	-1	-1	1	1	-0.019	-0.027	0.066	-1.331	-0.617	-0.663	0.714	0.668	0.9947	1	0.937	1.007e-16	7.868e-05
Niben101Scf00795g00009	312.68	254.84	300.25	280.01	283.58	227.16	239.15	198.96	252.33	207.14	309.99	253.31	254.05	290.18	245.36	261.52	34.81	31.19	35.15	35.7	72.31	73.09	71.9	66.01	84.44	45.71	45.58	44.13	0	0	0	-1	-1	-1	1	1	-0.274	-0.166	-0.127	-3.067	-2.018	-2.384	1.049	0.683	0.4603	1	0.8507	9.248e-73	2.497e-35
Niben101Scf00812g00009	36.49	41.39	47.65	43.88	45.11	40.2	49.68	38.71	40.87	31.97	46.89	41.32	51.71	53.11	44.81	54.84	1.83	3	3.37	3.31	5.63	5.95	3.97	4.39	11.6	4.21	4.8	3.3	0	0	0	-1	-1	-1	1	1	0.036	-0.074	0.271	-3.874	-3.088	-2.824	0.786	1.05	0.9857	1	0.708	4.274e-51	3.123e-36
Niben101Scf00839g01010	3.19	2.73	3.73	3.16	4.04	5.56	4.03	3.02	3.37	4.23	2.98	3.41	4.09	4.04	3.37	2.92	1.24	1.02	1.02	0.57	1.41	1.56	1.76	2.24	2.12	1.57	2.49	1.95	0	0	0	-1	-1	-1	1	1	0.387	0.135	0.166	-1.745	-0.864	-0.654	0.88	1.091	0.4357	1	0.8677	2.371e-12	0.0001846
Niben101Scf00920g09027	16.65	16.49	14.34	13.36	12.39	12.07	10.64	9.65	11.75	12.72	15.7	15.48	13.55	13.37	13.6	13.71	3.75	2.39	3.53	3.34	7.47	9.4	9.92	7.8	6.32	4.91	4.49	4.25	0	0	0	-1	-1	-1	1	1	-0.439	-0.129	-0.164	-2.21	-0.811	-1.605	1.398	0.605	0.07537	1	0.7227	4.629e-47	1.099e-08
Niben101Scf01052g06012	15.11	15.74	15.14	13.76	14.83	13.91	16.01	13.97	12.95	14.73	18.21	14.84	12.52	11.97	11.81	11.97	1.4	1.12	1.57	0.84	3.73	5.81	4.92	4.18	4.76	1.98	1.72	1.9	0	0	0	-1	-1	-1	1	1	-0.025	0.023	-0.307	-3.598	-1.677	-2.528	1.921	1.07	0.9908	1	0.5212	1.41e-60	1.479e-18
Niben101Scf01065g08009	5.55	5.25	6.65	5.52	5.02	5.38	6.76	5.55	4.96	4.88	6.07	6.91	6.83	4.55	5.17	6.45	0.76	0.81	0.67	0.98	1.3	1.79	0.81	1.65	2.5	0.91	1.36	1.2	0	0	0	-1	-1	-1	1	1	-0.017	-0.011	0.009	-2.819	-2.041	-1.947	0.777	0.871	1	1	1	5.541e-29	6.566e-18
Niben101Scf01208g02003	21.08	20.03	25.29	20.76	22.2	17.59	14.25	11.75	21.76	20.11	27.47	20.05	21.39	21.23	21.46	22.2	1.75	1.58	1.88	1.45	7.52	5.76	4.51	3.92	5.28	3.59	2.49	3.3	0	0	0	-1	-1	-1	1	1	-0.403	0.036	-0.014	-3.704	-2.011	-2.57	1.694	1.135	0.3008	1	1	2.565e-63	2.655e-24
Niben101Scf01374g01016	866.59	915.73	935.77	862.72	926.53	921.77	1027.74	891.82	817.78	886.35	1024.8	1031.48	944.43	959.71	840.32	975.07	140.94	119.58	106.28	120.29	376.16	366.43	491.69	362.5	295.72	165.61	162.34	170.94	0	0	0	-1	-1	-1	1	1	0.073	0.071	0.055	-2.878	-1.165	-2.172	1.713	0.706	0.9092	1	0.9579	6.874e-73	1.133e-14
Niben101Scf01432g03007	45.4	50.66	48.91	44.13	39.25	35.35	36.2	33.54	43.71	40.96	47.46	42.05	39.4	43.2	38.7	39.8	13.52	13.38	11.81	13.14	26.58	29.51	28.46	24.89	26.04	18	16.54	17.44	0	0	0	-1	-1	-1	1	1	-0.389	-0.119	-0.232	-1.867	-0.789	-1.277	1.078	0.589	0.04354	1	0.375	2.296e-57	3.724e-12
Niben101Scf01478g05006	13.87	11.73	6.31	15.48	9.9	12.77	8	6.15	12.32	18.1	9.42	8.37	15.91	8.3	11.55	6.14	0.12	0.25	0.12	0.27	0.27	0.76	0.14	1.39	2.12	0.33	0.05	0.25	0	0	0	-1	-1	-1	1	1	-0.363	0.025	-0.177	-5.92	-4.187	-4.101	1.734	1.82	0.8501	1	0.9646	1.622e-17	7.813e-12
Niben101Scf01478g05007	246.61	242.25	250.93	236.87	243.89	219.51	237.55	205.16	237.5	206.48	262.32	236.57	239.75	241.32	247.63	237.53	52.95	55.67	46.45	49.89	114.15	117.19	108.75	105.66	115.19	84.93	72.54	74.22	0	0	0	-1	-1	-1	1	1	-0.108	-0.051	-0.015	-2.253	-1.132	-1.493	1.121	0.76	0.7747	1	1	8.926e-75	1.867e-21
Niben101Scf01519g04003	4.25	3.32	3.56	3.99	4.57	3.98	4.44	4.1	4.43	3.65	4.19	4.48	5.54	5.51	4.59	5.22	1.44	0.56	1.53	0.81	1.35	2.17	2.3	1.73	1.93	1.69	1.86	1.2	0	0	0	-1	-1	-1	1	1	0.177	0.145	0.461	-1.777	-0.99	-1.169	0.788	0.608	0.7589	1	0.2013	3.475e-17	5.236e-07
Niben101Scf01633g00030	21.67	20.29	20.18	18.39	22.78	17.37	20.86	13.8	19.06	19.91	24.91	24.43	18.71	20.57	18.35	21.69	2.59	1.42	2.9	2.3	13.04	11.43	13.94	9.49	6.56	4.46	4.49	4.5	0	0	0	-1	-1	-1	1	1	-0.104	0.132	-0.022	-3.108	-0.75	-2.009	2.357	1.098	0.8584	1	1	1.674e-64	3.869e-06
Niben101Scf01728g00004	53.55	48.73	55.91	46.74	46	38.84	42.19	37.53	44.91	40.71	55.05	46.96	45.32	45.11	44.23	48.04	15.75	16.33	13.14	14.12	30.63	32.06	32.11	24	28.3	19.9	24.42	22.29	0	0	0	-1	-1	-1	1	1	-0.316	-0.128	-0.165	-1.789	-0.787	-1.11	1.003	0.679	0.1697	1	0.6512	1.281e-46	9.594e-11
Niben101Scf01752g08008	49.24	49.1	41.11	40.33	36.81	40.24	24.06	28.04	55.84	46.21	37.41	38.49	33.38	32.03	40.12	31.21	13.8	12.31	10.83	13.71	16.67	20.44	23.63	22.02	22.69	18.74	20.21	15.84	0	0	0	-1	-1	-1	1	1	-0.475	-0.014	-0.394	-1.826	-1.117	-1.213	0.709	0.613	0.09104	1	0.2186	1.86e-29	1.56e-12
Niben101Scf01847g02018	523.81	384.1	479.96	332.72	428.72	328.34	381.1	284.53	300.17	289.68	451.49	379.4	479.23	424.83	423.66	442.92	43.86	28.95	76.86	47.16	89.85	106.56	53.95	91.66	167.22	87.12	94.79	87.42	0	0	0	-1	-1	-1	1	1	-0.274	-0.276	0.041	-3.127	-2.331	-1.979	0.796	1.148	0.6859	1	0.9929	5.418e-34	4.112e-21
Niben101Scf01863g00004	3.84	2.46	2.58	2.51	3.11	2.36	3.72	3.67	3.13	1.97	4.13	2.48	2.69	2.94	3.01	2.05	0.36	0.41	0.27	0.51	2.06	0.9	0.95	1.73	1.13	0.74	1.27	1.1	0	0	0	-1	-1	-1	1	1	0.172	0.036	-0.094	-2.849	-1.018	-1.422	1.832	1.428	0.8673	1	0.9662	6.8e-18	0.0003618
Niben101Scf01922g10020	18.18	15.69	16.11	14.94	16.07	14.96	12.03	11.16	15.31	13.54	18.26	17.47	15.37	14.62	16.5	14.89	5.02	4.58	5.57	5.64	8.98	10.72	11.5	8.6	8.92	8.46	9.2	8.95	0	0	0	-1	-1	-1	1	1	-0.254	-0.009	-0.078	-1.632	-0.703	-0.869	0.929	0.764	0.3613	1	0.904	1.915e-32	9.374e-08
Niben101Scf01991g04009	962.59	686.44	708.41	767.06	906.59	687.08	666.52	495.14	704.76	703.17	861.79	816.71	750.1	836.37	725.49	760.26	59.53	45.29	70.74	55.46	314.46	329.04	411.81	223.01	231.57	125.19	87.13	106.76	0	0	0	-1	-1	-1	1	1	-0.181	-0.018	-0.024	-3.757	-1.289	-2.504	2.468	1.253	0.8042	1	1	2.308e-54	5.839e-09
Niben101Scf01991g04010	2549.95	2265.75	2138.25	2091.79	2614.6	2211.51	2068.91	1703.3	2306.91	2056.05	2313.01	2226.42	2629.81	2764.54	2331.47	2117.57	97.4	66.46	134.33	90.7	762.83	899.77	795.47	621.95	558.75	272.17	176.7	219.57	0	0	0	-1	-1	-1	1	1	-0.073	-0.023	0.122	-4.539	-1.554	-2.882	2.985	1.658	0.9533	1	0.9208	2.051e-66	3.096e-11
Niben101Scf01991g05012	1594.74	1244.79	1137.85	1142.54	1435.79	1168.97	1105.46	869.88	1166.67	1077.4	1258.18	1207.21	1131.71	1221.61	1226.02	1210.8	87.4	65.9	125.47	76.88	597.69	662.94	640.04	464.74	328.17	231.3	162.88	187.03	0	0	0	-1	-1	-1	1	1	-0.161	-0.121	-0.096	-3.847	-1.114	-2.493	2.733	1.354	0.7995	1	0.9252	8.736e-75	5.789e-09
Niben101Scf02021g01005	503.26	493.34	497.1	494.4	464.29	418.85	403.62	349.72	486.56	437.51	563.84	481.31	426.39	444.01	445.28	401.69	88.79	99.48	90.82	91.44	245.99	247.69	250.74	201.54	205.1	129.44	123.83	124.95	0	0	0	-1	-1	-1	1	1	-0.281	-0.014	-0.211	-2.424	-1.072	-1.769	1.352	0.655	0.316	1	0.5563	2.054e-68	8.799e-16
Niben101Scf02112g00007	152.38	177.03	156.66	186.87	186.52	159.62	166.8	128.7	162.89	141.06	197.28	194.52	162.07	191.66	157.21	191.23	23.6	25.49	26.44	25.81	121.29	118.51	116.82	89.68	71.23	56.61	51.38	48.13	0	0	0	-1	-1	-1	1	1	-0.069	0.048	0.061	-2.731	-0.593	-1.566	2.138	1.165	0.9086	1	0.9414	3.09e-76	2.605e-05
Niben101Scf02230g02002	115.54	100.3	108.49	105.32	101.41	85.13	84.23	65.24	105.18	84.63	106.85	95.34	93.91	98.44	92.68	91.78	33.57	33.02	30.37	31.65	78.48	72.76	69.51	63.44	59.77	49.75	45.04	46.93	0	0	0	-1	-1	-1	1	1	-0.354	-0.133	-0.189	-1.74	-0.597	-1.092	1.143	0.648	0.1038	1	0.5597	1.411e-45	7.149e-07
Niben101Scf02235g04013	4.49	4.71	3.96	4.34	4.35	4.55	4.54	2	5.15	3.32	4.24	3.26	3.44	4.11	4.27	3.07	1.04	0.51	1.8	1.28	2.81	3.31	2.53	2.87	2.64	2.06	2.4	1.95	0	0	0	-1	-1	-1	1	1	-0.174	-0.134	-0.236	-1.884	-0.603	-0.948	1.281	0.936	0.8323	1	0.7986	2.933e-13	0.0144
Niben101Scf02344g01011	121.8	107.53	114.74	115.97	119.21	98.77	82.42	70.04	112.78	103.55	123.76	113.05	97.4	101.45	95.16	90.75	30.02	31.4	38.61	27.46	79.67	80.78	67.79	56.48	53.73	46.12	47.48	52.23	0	0	0	-1	-1	-1	1	1	-0.312	-0.022	-0.258	-1.852	-0.693	-1.205	1.159	0.646	0.2602	1	0.4397	3.307e-39	5.296e-07
Niben101Scf02367g05038	230.38	216.76	244.8	223.75	206.06	182.5	177.8	156.74	214.93	204.64	276.35	243.67	202.07	206.5	183.31	194.66	33.17	35.98	41.74	28.48	128.11	138.81	151.46	113.46	73.07	74.36	68.46	65.03	0	0	0	-1	-1	-1	1	1	-0.34	0.037	-0.219	-2.717	-0.784	-1.704	1.933	1.012	0.1331	1	0.4729	7.221e-99	1.434e-10
Niben101Scf02375g01005	78.23	64.1	59.23	61.88	67.13	55.73	52.57	46.42	62.62	51.75	72.32	65.99	55.53	71.55	56.09	66.2	11	8.75	13.34	11.01	37.24	37.68	44.43	27.63	20.57	14.91	17.62	17.74	0	0	0	-1	-1	-1	1	1	-0.247	-0.06	-0.08	-2.574	-0.842	-1.895	1.732	0.679	0.4924	1	0.9227	1.953e-58	3.405e-08
Niben101Scf02381g04022	860.4	555.83	539.77	583.05	609.43	450.56	479.74	332.95	575.32	611.98	711.25	646.28	481.49	551.63	604.87	561.66	15.07	9.67	23.93	11.35	174.88	155.53	197.47	119.83	64.53	41.21	21.88	28.84	0	0	0	-1	-1	-1	1	1	-0.439	0.003	-0.207	-5.401	-1.971	-4.02	3.43	1.381	0.4624	1	0.846	1.589e-70	5.448e-14
Niben101Scf02517g16001	23.97	24.74	26.61	21.89	23.22	15.88	17.09	12.89	20.79	21.26	31.4	25.74	20.48	24.54	26.41	20	0.4	0.51	0.67	0.37	2.22	2.12	1.35	1.73	2.83	1.2	0.23	0.95	0	0	0	-1	-1	-1	1	1	-0.492	0.029	-0.089	-5.635	-3.711	-4.221	1.925	1.415	0.3697	1	0.962	2.284e-64	5.642e-38
Niben101Scf02537g02023	214.38	185.92	205.23	191.46	169.78	158.79	173.98	155.34	200.97	172.01	228.99	203.96	179.33	194.23	180.31	173.37	44.22	39.79	44.02	39.25	118.8	121.15	119.39	108.53	92.41	68.7	65.02	66.78	0	0	0	-1	-1	-1	1	1	-0.277	0.016	-0.132	-2.252	-0.768	-1.444	1.484	0.808	0.2023	1	0.7192	7.688e-84	6.668e-12
Niben101Scf02562g02012	10.21	10.07	12.1	10.75	9.32	10.37	7.49	4.74	11.02	13.54	13.4	12.22	8.65	10.06	8.12	8.29	2.95	2.34	2	1.79	4.71	4.49	3.65	3.88	7.97	2.15	2.49	2.6	0	0	0	-1	-1	-1	1	1	-0.43	0.219	-0.298	-2.248	-1.367	-1.505	0.881	0.743	0.4994	1	0.7476	7e-15	7.099e-07
Niben101Scf02564g09008	50.77	43.64	40.37	39.99	47.15	32.11	32.95	30.36	44.57	32.75	52.75	43.22	39.08	48.93	36.43	40.16	3.83	3.26	5.02	3.28	27.06	23.61	24.63	13.92	10.14	8.55	7.97	9.7	0	0	0	-1	-1	-1	1	1	-0.293	-0.013	-0.087	-3.502	-0.971	-2.265	2.53	1.237	0.4815	1	0.9288	7.533e-69	5.465e-08
Niben101Scf02655g01005	29.34	21.53	24.03	22.48	20.82	21.04	21.79	17.04	21.56	19.08	25.43	23.75	20.8	23.51	24.2	21.79	1.04	0.81	1.33	0.95	3.68	6.14	3.38	4.43	8.82	3.67	2.99	3.3	0	0	0	-1	-1	-1	1	1	-0.27	-0.117	-0.109	-4.543	-2.462	-2.374	2.081	2.17	0.64	1	0.9253	8.611e-67	4.771e-27
Niben101Scf02730g01006	188.87	185.22	189.35	172.72	182.08	159.62	167.78	151.84	183.78	152.31	204.76	194.37	167.39	177.04	151.84	173.37	39.35	33.84	37.15	31.28	96.12	97.83	84.84	78.54	67.22	49.63	50.25	50.03	0	0	0	-1	-1	-1	1	1	-0.154	-0.002	-0.137	-2.378	-1.043	-1.762	1.335	0.616	0.6247	1	0.7286	2.577e-82	1.803e-18
Niben101Scf02831g05015	67.31	68.33	65.14	68.09	72.37	60.72	51.8	45.67	71.96	71.21	65.88	68.13	64.45	66.7	67.59	58.06	12.6	13.48	16.99	11.01	48.66	45	44.92	40.7	24.2	23.12	20.16	20.14	0	0	0	-1	-1	-1	1	1	-0.221	0.044	-0.067	-2.315	-0.585	-1.617	1.73	0.698	0.4486	1	0.9217	5.823e-69	4.042e-06
Niben101Scf02849g01002	0.83	2.09	0.97	0.54	0.75	1.44	1.55	1.4	1.2	2.05	1.05	1.41	1.24	1.4	0.95	0.56	0	0	0	0	0.22	0	0.05	0.13	0.33	0	0.05	0.2	0	0	0	-1	-1	-1	1	1	0.212	0.373	-0.112	-7.591	-3.472	-2.94	4.205	4.756	0.9092	1	0.9925	3.053e-15	1.348e-09
Niben101Scf03027g01001	30.41	28.22	30.45	25.34	28.68	26.25	22.82	21.62	26.81	26.18	32.13	25.5	26.18	26.67	24.52	27.42	2.99	1.63	4.04	2.2	9.42	9.02	8.75	7.63	6.65	4.29	4.71	3.75	0	0	0	-1	-1	-1	1	1	-0.201	-0.049	-0.126	-3.382	-1.717	-2.558	1.665	0.824	0.5947	1	0.8352	1.111e-86	1.152e-28
Niben101Scf03113g03018	659.95	664.16	657.55	637.04	784.27	670.72	710.98	641.53	652.53	567.69	688.01	665.51	702.96	732.71	731.24	689.15	143.42	130.88	144.14	133.59	378	374.6	370.9	292.27	329.73	225.68	193.83	226.47	0	0	0	-1	-1	-1	1	1	0.1	-0.025	0.125	-2.246	-0.887	-1.424	1.359	0.822	0.815	1	0.7896	2.091e-66	1.914e-12
Niben101Scf03287g02002	652.1	701.38	757.5	589.22	765.89	726.15	739.18	699.49	714.19	674.86	714.07	740.4	782.03	824.4	748.43	791.72	126.71	105.59	124.96	113.56	325.39	360.39	379.01	317.74	253.26	163.75	173.85	163.84	0	0	0	-1	-1	-1	1	1	0.118	0.075	0.221	-2.52	-0.966	-1.839	1.554	0.68	0.7511	1	0.4625	1.046e-87	1.832e-15
Niben101Scf03374g07016	5.67	5.09	5.62	6.31	4	4.77	5.73	3.72	2.7	6.73	5.18	5.06	2.9	4.11	4.06	3.73	1.91	1.32	1.61	1.05	1.62	2.41	1.89	2.95	2.22	2.52	2.4	2.25	0	0	0	-1	-1	-1	1	1	-0.317	-0.202	-0.619	-1.945	-1.343	-1.27	0.602	0.675	0.5745	1	0.1719	2.002e-15	9.752e-09
Niben101Scf03374g08019	5.61	4.55	4.82	5.92	4.31	3.54	3.3	2.86	7.36	5.54	4.24	5.69	3.76	4.11	3.22	2.46	1.52	1.58	0.71	1.15	2.49	3.49	1.98	4.05	1.79	4.38	2.49	2.65	0	0	0	-1	-1	-1	1	1	-0.572	0.129	-0.633	-2.087	-0.793	-0.878	1.294	1.209	0.2685	1	0.244	1.053e-13	0.002407
Niben101Scf03376g04010	67.07	59.81	63.19	64.2	59.05	50.44	41.88	35.1	66.38	57.38	65.57	49.3	54.67	61.27	50.03	47.53	12.64	14.1	11.5	9.69	29.23	28.99	23.5	23.96	20.1	16.52	19.03	18.34	0	0	0	-1	-1	-1	1	1	-0.446	-0.092	-0.253	-2.412	-1.268	-1.781	1.144	0.63	0.07194	1	0.4725	3.145e-60	3.574e-19
Niben101Scf03500g02019	361.62	366.59	372.73	332.77	366.39	328.69	372.43	303.13	340.8	300.14	392.41	364.7	342.37	349.24	335.15	333.55	9.29	4.89	10	8.34	16.4	17.56	13.31	17.13	49.25	11.52	8.34	11.05	0	0	0	-1	-1	-1	1	1	-0.065	-0.036	-0.076	-5.459	-4.476	-4.161	0.983	1.298	0.976	1	0.9801	7.305e-48	1.437e-36
Niben101Scf03607g00011	1.65	3.16	3.61	2.91	3.02	2.36	2.01	1.94	3.18	2.38	2.41	2.97	4.3	2.64	3.16	4.04	0.72	0.56	0.71	0.41	1.14	1.04	0.95	1.31	1.65	1.28	1.31	1.9	0	0	0	-1	-1	-1	1	1	-0.275	-0.057	0.327	-2.248	-1.352	-0.892	0.896	1.357	0.6849	1	0.6469	1.134e-15	1.54e-07
Niben101Scf03634g08015	21.84	23.13	21.96	28.65	23.18	21.61	19.93	15.04	24.45	21.96	24.86	19.08	21.99	22.55	22.14	14.32	5.82	5.5	6.75	6.45	10.5	9.77	11.14	6.5	12.97	10.69	8.25	11.3	0	0	0	-1	-1	-1	1	1	-0.26	-0.083	-0.242	-1.96	-1.337	-1.147	0.623	0.813	0.5265	1	0.6295	5.453e-28	1.315e-14
Niben101Scf03737g02009	172.75	167.29	170.65	197.87	196.47	164	182.65	162.46	169.1	148.98	200.68	198.61	154.82	196.88	158.58	183.09	22.41	25.49	20.99	23	101.75	87.39	97.52	73.94	72.22	43.27	40.1	43.98	0	0	0	-1	-1	-1	1	1	-0.006	0.018	-0.032	-2.947	-0.975	-1.828	1.973	1.119	1	1	0.9861	1.767e-75	1.094e-10
Niben101Scf03766g02017	7.38	7.66	7.34	5.92	5.68	6.65	3.67	4.74	5.87	6.03	6.85	5.4	7.04	6.69	5.9	6.19	0.08	0.31	0.63	0.2	0.65	0.66	0.41	0.59	0.57	0.95	0.27	0.8	0	0	0	-1	-1	-1	1	1	-0.439	-0.227	-0.132	-4.526	-3.608	-3.43	0.918	1.096	0.2527	1	0.8873	1.144e-61	1.817e-47
Niben101Scf03865g00008	794.62	508.44	446.47	536.7	593.4	487.87	445.55	315.37	532.33	464.97	556.2	514.3	471.81	499.77	513.92	439.34	94.69	72.66	99.1	79.82	289.94	303.73	317.22	195.76	251	125.15	102.94	112.36	0	0	0	-1	-1	-1	1	1	-0.311	-0.145	-0.248	-2.723	-1.047	-1.951	1.676	0.772	0.5782	1	0.7398	3.301e-31	2.705e-06
Niben101Scf03965g03001	43.1	47.93	47.25	44.38	46.93	42.34	48.13	39.47	42.31	41.17	52.38	50.95	44.03	46.87	44.81	48.65	10.77	11.19	8.44	11.65	22.89	21.2	25.12	23.03	23.82	13.83	15.09	13.35	0	0	0	-1	-1	-1	1	1	-0.046	0.032	0.013	-2.119	-0.985	-1.467	1.133	0.652	0.9482	1	1	1.689e-48	9.268e-13
Niben101Scf04003g10014	66.42	65.54	71.45	68.54	63.4	55.82	52.36	44.43	73.98	62.22	73.26	64.92	64.94	65.31	62.9	60.06	8.89	8.29	10.24	9.49	35.02	35.88	34.46	28.3	25.52	16.64	14.95	16.34	0	0	0	-1	-1	-1	1	1	-0.331	0.013	-0.103	-2.878	-1.025	-1.889	1.852	0.989	0.1948	1	0.8584	3.612e-88	1.618e-14
Niben101Scf04196g00003	6848.57	6220.2	6119.6	6646.89	7237.35	6115.87	5795.33	4702.29	6045.37	5585.22	6720.04	6512.19	6350.05	5985.28	5984.13	6027.82	1420.37	1300.59	1600.11	1255.99	3754.38	3505.83	4101.42	2848.1	3380.89	2283.58	2083.87	2257.77	0	0	0	-1	-1	-1	1	1	-0.115	-0.055	-0.086	-2.212	-0.862	-1.368	1.349	0.843	0.8113	1	0.9048	1.239e-50	1.608e-09
Niben101Scf04218g00008	178.6	161.02	172.83	167.79	186.57	146.72	132.41	107.35	184.31	148.08	192.15	154.51	160.73	168.23	157.37	159.56	48.44	44.88	53.75	46.07	115.56	126.72	114.34	95.88	105.05	71.47	62.62	68.97	0	0	0	-1	-1	-1	1	1	-0.247	-0.003	-0.075	-1.816	-0.588	-1.143	1.228	0.673	0.4822	1	0.9271	2.685e-32	9.434e-05
Niben101Scf04231g00019	48.71	42.3	46.05	46.64	56.74	38.54	36.25	28.47	50.74	40.02	52.96	48.33	50.69	53.33	69.75	55.51	9.45	10.64	5.65	15.61	28.14	26.87	31.57	21.93	33.21	13.38	13.59	14.69	0	0	0	-1	-1	-1	1	1	-0.199	0.064	0.32	-2.15	-0.759	-1.295	1.39	0.855	0.8137	1	0.6775	1.864e-16	0.002683
Niben101Scf04231g01041	3.6	5.84	4.87	6.31	3.73	5.99	4.85	4.26	4.91	4.47	4.87	4.38	5	3.89	4.01	5.83	1.04	0.81	1.18	0.91	1.57	1.79	2.21	2.28	3.35	2.97	2.08	2.6	0	0	0	-1	-1	-1	1	1	-0.134	-0.153	-0.137	-2.38	-1.387	-0.91	0.993	1.471	0.8607	1	0.8855	7.531e-25	8.15e-11
Niben101Scf04328g00019	182.14	157.11	181.26	174.2	186.3	158.35	140.36	117.71	173.67	147.55	178.18	164.49	168.95	194.38	179.57	164.06	54.03	54.96	66.34	51.55	119.61	116.24	114.93	84.99	100.15	83.15	85.27	88.92	0	0	0	-1	-1	-1	1	1	-0.204	-0.066	0.025	-1.614	-0.673	-0.959	0.941	0.656	0.5178	1	0.9896	1.384e-33	2.947e-07
Niben101Scf04643g00003	3.48	3.59	2.75	2.86	4.31	3.28	2.79	2.1	3.23	3.98	4.4	4.14	5.16	3.01	3.37	3.84	0.8	0.46	0.82	0.78	0.76	2.27	2.17	1.65	2.12	1.69	0.91	1.3	0	0	0	-1	-1	-1	1	1	-0.015	0.311	0.285	-2.121	-0.878	-1.07	1.244	1.052	1	1	0.7683	2.947e-12	0.001878
Niben101Scf04643g01003	72.91	70.04	72.08	66.47	80.63	62.51	64.29	57.15	72.59	42.23	94.24	64.77	98	86.24	94.05	77.61	6.94	5.65	10.04	8.61	16.13	16.48	16.69	12.74	33.07	10.69	9.51	8.7	0	0	0	-1	-1	-1	1	1	-0.089	-0.04	0.338	-3.168	-2.182	-2.183	0.986	0.985	0.9521	1	0.6992	6.954e-26	2.198e-14
Niben101Scf04664g04014	5.25	6.1	8.54	7.4	7.15	6.39	6.87	5.45	5.39	4.76	9.21	6.33	5.75	7.05	6.54	6.39	1.44	1.17	1.45	1.28	1.73	2.83	2.39	1.69	3.16	1.53	2.4	2.3	0	0	0	-1	-1	-1	1	1	-0.078	-0.094	-0.088	-2.345	-1.656	-1.544	0.689	0.801	0.9421	1	0.9484	2.813e-23	1.704e-13
Niben101Scf04724g03012	101.79	99.87	103.1	93.88	94.48	89.32	85.77	79.64	100.22	92.26	111.88	102.59	93.91	100.57	93.58	83.28	17.06	17.15	18.67	16.08	47.74	47.83	45.24	42.86	33.07	24.2	25.19	23.29	0	0	0	-1	-1	-1	1	1	-0.19	0.03	-0.103	-2.531	-1.118	-1.914	1.413	0.617	0.4392	1	0.8032	2.754e-111	3.853e-25
Niben101Scf05017g06019	1053.22	1115.15	1059.63	1080.85	1102.22	939.35	1155.35	917	989.09	887.62	1186.86	1037.75	884.81	998.87	919.4	868.66	58.17	49.77	38.57	57.22	121.67	134.99	117.14	101.44	247.84	63.87	63.61	59.63	0	0	0	-1	-1	-1	1	1	-0.067	-0.071	-0.231	-4.402	-3.181	-3.308	1.222	1.094	0.969	1	0.8389	9.314e-45	3.689e-27
Niben101Scf05047g04011	72.86	75.24	77.18	71.69	60.83	55.99	52.21	45.02	78.94	67.35	74.88	67.79	64.29	63.55	53.93	52.54	5.22	3.56	6.71	5.57	42.81	37.3	38.84	29.48	15.09	13.34	12.51	13.15	0	0	0	-1	-1	-1	1	1	-0.471	-0.04	-0.343	-3.804	-1.002	-2.457	2.802	1.347	0.03079	1	0.1824	8.636e-144	1.583e-14
Niben101Scf05177g02025	3992.72	3272.51	3369.91	3651.21	3734.98	3175.45	3238.1	2742.16	3176.86	2983.84	3929.22	3424.87	3210.15	3024.01	3155.92	3358.56	949.73	898.59	863.63	755.46	2163.45	2313.99	2451.03	1953.28	1853.47	1330.89	1242.22	1344.26	0	0	0	-1	-1	-1	1	1	-0.148	-0.08	-0.164	-2.043	-0.686	-1.308	1.357	0.735	0.6849	1	0.6819	1.128e-53	1.055e-07
Niben101Scf05226g04004	408.09	356.26	332.24	358.85	391.47	343.61	360.55	310.03	326.55	300.67	387.02	374.34	375.05	349.98	376.11	358.82	82.05	55.82	62.26	81.58	128.49	113.6	134.77	94.74	194.58	84.23	70.64	84.72	0	0	0	-1	-1	-1	1	1	-0.05	-0.068	0.004	-2.369	-1.626	-1.745	0.743	0.623	0.9684	1	1	1.128e-28	3.46e-15
Niben101Scf05226g06005	81	82.2	76.27	73.52	70.95	66.75	64.6	55	81.88	64.6	77.34	78.89	72.09	71.55	66.59	67.17	15.63	12.31	12.48	12.84	33.88	28	29.23	24	24.91	18.79	17.4	19.59	0	0	0	-1	-1	-1	1	1	-0.282	-0.048	-0.174	-2.554	-1.445	-1.956	1.109	0.598	0.2433	1	0.6206	6.717e-89	7.043e-32
Niben101Scf05438g02004	9.56	11.35	11.01	6.66	11.23	8.75	6.51	4.91	10.49	9.19	10.62	9.88	10.97	10.21	10.07	7.01	1.55	0.97	2.16	1.45	1.89	2.97	2.89	3.71	2.69	2.64	2.17	2.65	0	0	0	-1	-1	-1	1	1	-0.291	0.06	-0.012	-2.634	-1.738	-1.922	0.896	0.712	0.6172	1	1	3.434e-26	1.256e-13
Niben101Scf05912g02006	58.27	68.81	63.71	57.29	55.59	61.33	66.56	48.58	58	59.02	82.26	77.67	53	57.74	45.71	63.79	2.83	2.14	1.41	1.72	16.24	17.89	18.09	9.15	10.09	3.92	4.17	4.05	0	0	0	-1	-1	-1	1	1	-0.096	0.159	-0.172	-4.937	-2.016	-3.48	2.921	1.457	0.9249	1	0.8619	2.335e-73	3.682e-18
Niben101Scf05955g03067	1.71	1.77	2.18	1.43	2.18	1.71	1.81	1.29	1.97	1.23	1.73	2	2.2	2.2	2.06	1.69	0.76	0.31	0.67	0.51	0.87	1.51	1.04	0.8	1.42	0.83	1.18	0.85	0	0	0	-1	-1	-1	1	1	-0.008	-0.036	0.2	-1.625	-0.742	-0.726	0.884	0.899	1	1	0.874	2.44e-08	0.007469
Niben101Scf06084g01008	2.07	3.27	3.33	5.13	3.06	2.93	5.32	3.77	2.89	2.96	3.61	4.38	3.01	3.97	3.06	4.76	0.72	0.41	0.75	0.74	1.62	1.84	1.44	1.86	1.6	1.03	1.31	1.3	0	0	0	-1	-1	-1	1	1	0.116	-0.006	0.092	-2.373	-1.031	-1.401	1.342	0.972	0.9142	1	0.9552	7.121e-16	0.0001425
Niben101Scf06153g00010	45.82	43.21	51.09	32.99	51.41	42.13	45.19	40.55	47.61	36.28	42.54	42.83	52.95	66.63	54.99	50.85	6.66	5.9	9.69	6.89	16.29	16.81	26.07	12.36	22.93	11.68	9.97	11.15	0	0	0	-1	-1	-1	1	1	0.051	-0.032	0.381	-2.567	-1.274	-1.635	1.293	0.932	0.9698	1	0.4655	4.937e-30	2.416e-09
Niben101Scf06156g04008	35.42	25.65	29.82	29.39	29.61	24.89	22.36	19.79	28.02	24.58	31.34	29.2	28.28	30.71	28.36	28.39	8.45	6.72	10.71	7.36	19.27	17.75	18.63	18.43	17.83	10.49	12.05	12	0	0	0	-1	-1	-1	1	1	-0.313	-0.088	-0.056	-1.851	-0.699	-1.2	1.152	0.651	0.3141	1	0.9572	1.399e-32	3.106e-06
Niben101Scf06349g00008	2001.53	1982.58	1887.37	1525.55	2376.26	2071.27	2017.48	1915.69	1809.18	1698.12	1914.11	2087.77	2023.29	2257.14	2126.13	2219.94	106.97	60.86	132.45	94.11	848.02	952.7	971.1	593.31	402.56	309.46	208.55	230.72	0	0	0	-1	-1	-1	1	1	0.18	0.022	0.222	-4.229	-1.136	-2.684	3.092	1.545	0.7599	1	0.7238	8.905e-87	3.02e-09
Niben101Scf06423g01011	21.25	21.95	24.94	19.82	27.48	24.15	28.61	27.01	19.45	15.27	26.95	22.39	28.22	30.63	26.62	35.35	2.35	1.58	2.04	1.55	4.17	4.34	4.01	4.64	7.74	2.56	2.13	2.6	0	0	0	-1	-1	-1	1	1	0.286	-0.067	0.458	-3.542	-2.355	-2.551	1.187	0.991	0.6485	1	0.3914	4.185e-41	6.518e-22
Niben101Scf06447g00004	11.45	9.48	9.46	8.14	8.61	7.39	8.21	5.72	9.19	7.1	8.27	10.32	8.6	6.54	8.33	8.44	1.4	0.97	1.8	1.52	6.12	5.52	6.9	4.68	3.11	2.81	2.31	2.55	0	0	0	-1	-1	-1	1	1	-0.359	-0.143	-0.263	-2.733	-0.729	-1.832	2.004	0.901	0.3	1	0.5563	1.852e-45	1.921e-05
Niben101Scf06513g00009	47.29	47.87	42.15	40.97	43.78	39.85	50.45	45.89	44.38	36.77	43.33	47.35	43.22	39.67	43.44	48.65	13.52	9.87	7.85	9.8	25.49	25.26	25.3	20.5	26.65	15.03	12.6	15.59	0	0	0	-1	-1	-1	1	1	0.013	-0.053	-0.026	-2.119	-0.885	-1.352	1.234	0.767	1	1	0.995	1.215e-34	8.664e-08
Niben101Scf06799g00004	217.09	191.81	213.08	208.32	201.13	175.72	181.41	144.93	210.06	167.25	229.2	191.16	182.45	200.92	177.04	196.91	50.56	40.51	47.86	45.13	130.55	140.61	153.13	105.7	89.44	67.38	69.59	71.07	0	0	0	-1	-1	-1	1	1	-0.239	-0.058	-0.133	-2.173	-0.648	-1.481	1.525	0.692	0.4006	1	0.7739	5.917e-60	5.189e-07
Niben101Scf07823g00014	1.83	0.91	1.32	2.22	1.47	1.01	1.08	0.65	1.25	1.48	2.04	1.41	1.29	0.96	0.79	0.67	0.12	0.2	0.27	0.37	0.6	0.33	0.72	0.59	0.99	0.29	0.82	0.2	0	0	0	-1	-1	-1	1	1	-0.57	-0.029	-0.766	-2.639	-1.479	-1.447	1.16	1.192	0.521	1	0.3682	4.259e-10	0.0001717
Niben101Scf08162g00028	10.33	9.96	12.5	11.83	10.17	9.75	8.21	7.01	9.05	8.78	11.83	10.95	10.48	11.46	9.02	10.95	1.52	1.73	1.84	0.98	4.55	3.4	4.06	1.6	2.88	2.44	3.4	1.55	0	0	0	-1	-1	-1	1	1	-0.342	-0.138	-0.092	-2.888	-1.722	-2.115	1.166	0.773	0.494	1	0.9415	1.677e-33	8.787e-15
Niben101Scf08293g02001	9.86	7.01	6.19	7.15	6.3	6.47	4.91	4.26	7.03	7.1	9.05	5.3	6.77	5.44	5.01	6.45	1.28	0.92	2.04	1.35	4.65	4.25	5.28	3.88	2.55	2.11	2.99	2.1	0	0	0	-1	-1	-1	1	1	-0.454	-0.085	-0.348	-2.414	-0.741	-1.629	1.673	0.785	0.2571	1	0.4942	2.078e-27	0.0002511
Niben101Scf08564g04001	232.21	182.23	224.09	203.54	194.51	163.25	183.17	141.05	175.31	154.93	228.83	200.11	172.61	198.42	173.66	180.02	20.53	15.47	21.42	19.42	36.53	34.47	36.04	32.31	47.6	26.22	24.87	25.04	0	0	0	-1	-1	-1	1	1	-0.304	-0.15	-0.217	-3.452	-2.595	-2.767	0.857	0.685	0.4047	1	0.6674	1.501e-83	8.365e-52
Niben101Scf08581g01005	11.93	12.96	12.79	14.5	10.66	11.15	11.21	10.62	14.15	10.26	12.04	11.97	14.03	13.15	10.12	12.38	1.59	1.32	1.29	1.69	6.87	5.67	3.65	3.46	4.2	2.81	1	2.25	0	0	0	-1	-1	-1	1	1	-0.258	-0.109	-0.072	-3.133	-1.416	-2.346	1.717	0.787	0.6684	1	0.9662	4.05e-37	2.26e-10
Niben101Scf08592g01015	14.88	9.85	12.96	12.33	10.83	10.76	10.28	9.38	11.84	8.99	14.29	11.53	13.33	13.3	13.44	11.05	2.31	3.21	2.12	2.09	6.49	6	5.19	4.94	6.42	3.84	2.63	3.9	0	0	0	-1	-1	-1	1	1	-0.276	-0.102	0.032	-2.373	-1.147	-1.575	1.226	0.797	0.5391	1	0.9952	1.035e-31	1.08e-09
Niben101Scf09192g02002	70.91	53.17	62.56	66.42	65.13	49.04	52.83	43.46	58.15	43.71	65.88	60.1	61.12	59.8	56.94	61.13	17.1	16.49	16.12	18.04	38.97	38.72	47.13	31.04	27.93	25.06	24.06	25.44	0	0	0	-1	-1	-1	1	1	-0.265	-0.152	-0.082	-1.9	-0.699	-1.304	1.201	0.596	0.3702	1	0.9044	1.373e-41	3.352e-07
Niben101Scf09631g00003	3.54	4.82	4.87	3.4	4.75	3.37	3.05	1.56	5.05	3.49	5.34	4.04	4.52	3.31	3.59	4.86	0	0.05	0.31	0.41	0.87	0.61	0.59	0.59	0.66	0.66	0.54	0.45	0	0	0	-1	-1	-1	1	1	-0.376	0.105	-0.026	-4.293	-2.647	-2.825	1.647	1.468	0.5764	1	1	1.517e-32	2.74e-17
Niben101Scf10092g00009	7.5	7.76	8.54	8.04	8.04	10.28	8.31	8.41	7.17	5.95	8.27	9.2	12.04	9.99	10.28	10.49	1.12	1.12	1.57	1.62	2.27	1.61	3.97	2.24	4.67	1.82	1.9	1.2	0	0	0	-1	-1	-1	1	1	0.139	-0.06	0.427	-2.537	-1.654	-1.73	0.883	0.807	0.8902	1	0.5007	5.855e-20	2.892e-10
Niben101Scf10124g01002	24.5	20.83	21.85	20.56	17.4	26.38	22.88	20	24.12	43.83	18.84	20.39	14.84	16.9	11.12	11.2	1.28	2.6	0.9	1.42	3.36	4.11	6.4	5.36	2.74	2.89	1.77	3.1	0	0	0	-1	-1	-1	1	1	-0.017	0.29	-0.701	-3.843	-2.184	-3.062	1.659	0.782	1	1	0.1287	3.658e-42	6.901e-18
Niben101Scf10796g00013	12.28	17.67	18.58	12.47	16.43	16.75	20.35	20	16.61	11.66	14.86	15.38	16.93	15.5	15.34	18.57	3.75	1.93	2.55	2.3	6.98	5.71	6.9	5.1	7.55	4.46	4.26	3.55	0	0	0	-1	-1	-1	1	1	0.269	-0.061	0.122	-2.526	-1.306	-1.621	1.22	0.905	0.5689	1	0.8939	5.209e-34	2.159e-11
Niben101Scf10889g01017	15.94	14.4	14.57	13.02	19.45	14.3	10.95	9.76	15.11	11.53	18.47	14.99	14.78	18.95	15.55	13.71	1.2	0.31	1.06	0.71	3.79	3.16	3.16	3.88	4.1	1.32	1.18	1.75	0	0	0	-1	-1	-1	1	1	-0.087	0.053	0.12	-4.114	-2.048	-2.796	2.066	1.318	0.9465	1	0.9332	1.23e-41	1.553e-14
Niben101Scf11251g00008	27.34	25.49	16.11	24.6	29.61	38.06	18.59	21.35	27.1	56.8	30.93	32.46	26.72	30.56	21.62	22.05	2.39	1.37	1.14	1.38	2.06	2.79	3.47	1.94	4.95	4.54	3.44	5.45	0	0	0	-1	-1	-1	1	1	0.203	0.656	0.108	-3.889	-3.185	-2.347	0.704	1.542	0.8004	1	0.9374	1.528e-43	1.151e-32
Niben101Scf11531g00002	4.49	5.78	4.01	4.49	5.37	4.72	4.44	3.61	4.86	5.34	4.71	5.35	5.81	6.02	5.11	4.86	1.04	1.63	1.8	1.32	1.68	1.94	1.98	3.25	3.35	1.82	2.85	3.05	0	0	0	-1	-1	-1	1	1	-0.045	0.11	0.21	-1.703	-1.071	-0.769	0.632	0.934	0.9729	1	0.7635	1.403e-14	3.023e-07
Niben101Scf11852g00012	858.09	770.4	768.39	836	994.37	784.76	807.81	618.67	818.21	693.24	994.65	788.24	771.12	904.4	781.9	765.78	96.49	91.34	104.87	118.16	342.66	359.63	364.27	245.32	330.25	143.72	115.49	126.1	0	0	0	-1	-1	-1	1	1	-0.012	0.027	-0.004	-2.976	-1.301	-2.176	1.675	0.8	1	1	1	1.574e-37	3.058e-09
Niben101Scf12293g02031	27.63	32.93	29.3	28.75	28.86	29.61	32.74	31.65	30.76	27.87	29.2	30.42	30.69	29.53	30.1	31.67	5.14	4.83	4.98	5.91	12.29	12.09	9.97	10.38	13.26	6.94	6.93	8.65	0	0	0	-1	-1	-1	1	1	0.05	-0.005	0.041	-2.5	-1.409	-1.732	1.091	0.768	0.9379	1	0.9694	4.139e-67	4.356e-25
Niben101Scf12321g01024	26.57	32.02	32.28	29.24	29.21	28.39	27.89	29.98	33.26	29.55	32.76	34.46	33.38	32.54	30.21	29.82	10.37	14.04	6.39	9.42	15.26	17.66	19.21	16.07	20.57	15.85	15.5	15.24	0	0	0	-1	-1	-1	1	1	-0.057	0.114	0.068	-1.586	-0.816	-0.839	0.771	0.748	0.9313	1	0.9307	4.017e-27	8.702e-09
Niben101Scf13103g01029	294.73	264.26	262.63	284.99	301.25	221.3	203.15	161.38	258.34	216.05	313.5	248.39	251.79	293.19	251.9	244.23	14.63	14.66	22.64	17.02	92.01	96.03	90.84	65.04	67.08	38.4	30.13	31.04	0	0	0	-1	-1	-1	1	1	-0.319	-0.095	-0.088	-4.003	-1.686	-2.731	2.317	1.272	0.5129	1	0.9415	1.649e-70	2.3e-16
Niben101Scf13802g00003	175.76	185.06	198.81	148.66	220.09	177.95	197.63	156.74	215.7	147.75	212.24	172.33	218.03	250.95	215	208.67	28.71	22.64	23.54	30.91	105.27	111.9	104.64	82.13	69.15	46.82	33.94	32.49	0	0	0	-1	-1	-1	1	1	0.087	0.079	0.334	-2.742	-0.81	-1.957	1.931	0.785	0.9107	1	0.4456	7.207e-47	8.087e-06
Niben101Scf15109g00018	46.76	49.85	47.19	47.29	44.67	39.81	42.6	38.82	47.61	43.05	53.06	48.33	46.98	46.72	39.59	45.68	3.59	3.51	7.06	4.49	19.21	21.95	15.7	15.31	10.99	8.59	6.71	7.65	0	0	0	-1	-1	-1	1	1	-0.204	0.007	-0.095	-3.348	-1.406	-2.493	1.942	0.855	0.5846	1	0.8936	5.605e-92	2.487e-21
Niben101Scf16738g00008	162.18	166.96	190.89	165.62	163.12	144.88	146.14	124.23	174.25	153.33	201.1	174.61	142.94	155.81	151.15	159.05	33.89	35.93	30.52	35.87	111.28	119.12	121.02	89.38	63.68	54.58	55.5	58.38	0	0	0	-1	-1	-1	1	1	-0.245	0.036	-0.171	-2.332	-0.638	-1.563	1.694	0.769	0.3052	1	0.5921	1.98e-85	2.677e-08
Niben101Scf18107g00014	199.56	189.88	202.59	182.39	202.77	181.27	164.47	145.37	181.95	169.42	218.47	184.4	183.14	184.76	186.63	180.13	47.96	43.61	46.41	39.42	128.38	133.15	122.28	116.67	91.42	62.72	64.34	71.32	0	0	0	-1	-1	-1	1	1	-0.158	-0.038	-0.076	-2.126	-0.63	-1.418	1.496	0.708	0.6193	1	0.8973	2.455e-65	1.882e-07
Niben101Scf23843g00012	280.5	316.42	334.25	250.87	383.35	319.24	346.3	283.88	372.19	237.26	332.39	295.79	410.85	468.54	410.17	399.54	51.59	38.52	49.79	57.73	140.07	185.65	142.62	122.66	137.13	89.22	64.29	65.83	0	0	0	-1	-1	-1	1	1	0.173	0.066	0.515	-2.579	-1	-1.729	1.579	0.85	0.7684	1	0.1525	3.888e-39	1.128e-07
Niben101Scf25021g01016	138.57	134.19	147.66	133.23	151.49	131.28	137.47	110.97	129.53	115.12	156.62	153.54	137.51	141.19	130.12	138.64	18.74	16.94	18.79	14.19	64.08	65.53	64.95	58.93	36.04	35.18	29.63	34.29	0	0	0	-1	-1	-1	1	1	-0.059	0.003	-0.016	-3.012	-1.127	-2.034	1.885	0.978	0.9028	1	0.998	1.844e-131	2.801e-22
Niben101Scf34696g00003	1088.53	889.82	1033.31	962.57	891.5	756.55	1033.58	849.39	750.97	804.84	1148.66	977.55	633.77	801.4	595.01	779.54	59.01	52.16	33.9	52.36	94.45	117	128.64	90.77	145.62	85.18	85.9	88.97	0	0	0	-1	-1	-1	1	1	-0.171	-0.11	-0.5	-4.331	-3.205	-3.292	1.126	1.039	0.7598	1	0.1471	1.87e-100	3.589e-62
Niben101Scf36540g00003	80.59	92.05	89.45	82.98	93.24	81.14	86.19	72.9	88.28	73.63	99.58	97.33	92.08	89.99	88.73	87.89	16.23	14.15	16.28	16.35	36.37	36.69	36.58	27.67	38.78	24.24	22.84	21.19	0	0	0	-1	-1	-1	1	1	-0.049	0.056	0.056	-2.451	-1.33	-1.689	1.121	0.763	0.9465	1	0.9521	3.413e-60	3.067e-20
Niben101Scf01812g03005	5.31	5.89	4.82	5.92	4.93	5.07	4.39	2.97	6.31	5.87	5.7	6.18	3.66	2.57	3.74	2.61	0.24	0.1	0.16	0.03	0.27	0.52	0.32	0.34	1.08	0.17	0.32	0.55	0	0	-1	-1	-1	-1	1	1	-0.333	0.131	-0.795	-5.333	-3.899	-3.389	1.435	1.946	0.5178	1	0.03485	4.789e-57	1.603e-41
Niben101Scf00159g03005	5.31	6.85	3.5	5.52	7.95	7.74	7.13	5.23	7.56	6.77	4.03	6.57	5.97	5.22	8.59	5.93	11.04	8.85	18.09	12.43	15.91	13.46	15.79	14.3	18.49	22.87	21.16	23.09	0	0	0	1	1	1	0	1	0.405	0.235	0.281	1.25	1.485	2.011	0.235	0.761	0.3965	1	0.6804	5.671e-09	1.65e-12
Niben101Scf00438g01014	12.69	12.69	12.04	12.03	11.85	12.6	10.38	12.89	12.52	15.47	13.76	11.68	11.34	11.83	11.49	12.23	23.28	30.23	20.24	24.32	35.88	34.8	33.87	35.05	39.53	41.25	38.78	41.13	0	0	0	1	1	1	0	1	-0.051	0.114	-0.077	0.984	1.497	1.7	0.513	0.716	0.9287	1	0.9011	9.22e-18	5.189e-41
Niben101Scf00682g04010	0.77	1.18	0.75	0.59	0.71	0.83	0.88	0.7	0.96	1.31	0.94	0.63	0.54	0.96	0.9	1.02	1.63	1.93	1.45	1.82	1.73	1.65	0.95	1.39	2.64	2.73	2.9	2.95	0	0	0	1	1	1	0	1	-0.069	0.248	0.052	1.053	0.79	1.767	-0.263	0.714	0.987	1	1	0.0001214	0.004764
Niben101Scf00691g02031	0.06	0	0.29	0.05	0.13	0.13	0.1	0.11	0.05	0.21	0.05	0.24	0.05	0.07	0.05	0.1	1.08	0.66	0.63	1.08	0.76	0.76	0.63	0.97	1.6	1.45	1.86	1.5	0	0	0	1	1	1	0	1	0.308	0.531	-0.403	3.115	2.95	3.98	-0.159	0.871	1	1	0.9758	6.615e-10	6.506e-09
Niben101Scf00786g00008	4.07	4.93	3.04	4.44	4.13	5.29	5.58	5.07	4.43	5.75	3.72	3.41	2.96	4.48	3.74	4.35	9.45	11.04	8.2	8.82	11.96	14.21	14.48	10.92	6.75	15.36	15.63	19.04	0	0	0	1	1	1	0	1	0.28	0.073	-0.092	1.181	1.642	1.781	0.461	0.6	0.6703	1	0.9603	5.214e-07	8.832e-13
Niben101Scf00916g01010	10.04	11.46	10.09	13.36	12.57	12.55	12.86	13.8	10.59	14.61	10.62	10.22	12.2	12.56	12.39	14.27	80.7	70.63	60.93	79.79	95.85	79.13	83.35	93.77	105.33	113.09	114.72	117.76	0	0	0	1	1	1	0	1	0.2	0.036	0.192	2.696	2.965	3.322	0.269	0.626	0.5499	1	0.6335	6.775e-99	2.134e-114
Niben101Scf01241g01001	0.18	0.21	0.29	0.39	0.44	0.39	0.67	0.97	0.77	0.7	0.26	0.49	1.13	0.15	0.26	0.56	2.23	1.93	1.37	1.89	2.06	2.36	2.71	2.45	4.15	3.01	3.76	3.65	0	0	0	1	1	1	0	1	1.142	1.03	0.984	2.746	3.112	3.713	0.368	0.969	0.1713	1	0.3803	4.633e-13	1.422e-17
Niben101Scf01526g10005	0.71	0.21	0.17	0.15	0.13	0.31	0.52	0.49	0.05	0.21	0.26	0.19	0.32	0.37	0.21	0.1	0.92	0.71	1.06	0.68	1.46	0.71	0.95	1.1	1.37	1.4	1.36	1.9	0	0	0	1	1	1	0	1	0.213	-0.753	-0.313	1.46	1.77	2.29	0.313	0.833	0.9463	1	0.9484	0.001059	2.922e-05
Niben101Scf01563g02005	3.19	3.48	3.1	3.16	2.13	3.85	3.36	3.61	2.94	4.27	2.25	3.5	3.98	2.13	2.11	2.61	7.73	6.97	4.47	6.76	5.85	6.8	9.34	8.23	7.26	11.77	12.91	11.95	0	0	0	1	1	1	0	1	0	0.011	-0.247	1.003	1.226	1.762	0.223	0.76	1	1	0.7977	3.998e-05	2.406e-07
Niben101Scf01731g04005	0.94	0.43	0.75	0.74	0.67	0.7	0.77	0.54	0.53	0.41	0.78	0.68	0.75	1.25	1	0.97	2.31	1.53	3.26	2.4	4.06	4.53	2.89	1.94	4.1	3.22	3.53	5.55	0	0	0	1	1	1	0	1	-0.082	-0.256	0.463	1.739	2.222	2.514	0.483	0.775	0.9745	1	0.692	1.925e-07	2.543e-12
Niben101Scf02082g00004	0.3	0.27	0.57	0.44	0.31	0.44	0.52	0.65	0.53	0.94	0.47	0.78	0.48	0.81	0.32	0.41	3.03	3.26	1.69	2.87	2.87	2.08	1.44	2.36	2.83	6.98	7.79	8.55	0	0	0	1	1	1	0	1	0.253	0.789	0.302	2.757	2.446	4.026	-0.31	1.271	0.9174	1	0.9104	3.334e-12	8.876e-10
Niben101Scf02085g17002	0.3	0.43	0.4	0.44	0.22	0.17	0.21	0.43	0.19	0.08	0.05	0.1	0.43	0.37	0.26	0.26	1.75	1.58	1.14	1.18	1.62	2.27	0.81	2.07	6.23	6.36	8.2	10.05	0	0	0	1	1	1	0	1	-0.626	-1.834	-0.27	1.817	2.084	4.265	0.268	2.449	0.6718	0.9908	0.9333	1.438e-06	1.089e-08
Niben101Scf02175g00007	1.3	0.86	1.83	1.04	1.86	1.27	0.98	1.35	1.49	1.31	1.2	1.51	0.75	1.1	1.42	1.07	2.39	2.09	2	2.23	3.09	3.21	3.29	3.16	3.21	5.74	5.12	4.45	0	0	0	1	1	1	0	1	0.14	0.146	-0.195	0.804	1.351	1.891	0.548	1.088	0.9258	1	0.8878	0.002038	2.209e-08
Niben101Scf02232g06012	0	0	0	0	0.09	0.13	0.1	0.05	0	0.16	0	0	0.05	0	0.11	0	0.88	0.56	0.63	1.05	0.97	2.6	0.41	0.63	0.52	2.97	1.45	3.65	0	0	0	1	1	1	0	1	3.995	3.042	2.819	7.092	7.521	8.436	0.553	1.451	0.3061	1	0.7626	3.939e-09	5.425e-11
Niben101Scf02243g07008	0.3	0.16	0.17	0.25	0.04	0.13	0.15	0.05	0.14	0.12	0.1	0.05	0.11	0	0.11	0.26	0.8	0.31	0.55	0.47	1.03	0.66	0.72	0.76	0.52	1.94	0.91	2.65	0	0	0	1	1	1	0	1	-1.133	-1.001	-0.768	1.273	1.825	2.748	0.554	1.478	0.5235	1	0.7882	0.03094	0.0008667
Niben101Scf02360g01005	0.06	0	0.11	0	0	0.31	0.15	0.05	0.1	0.37	0.1	0.1	0.11	0.07	0	0	1.24	0.92	1.06	0.47	0.43	1.04	0.59	0.55	0.94	2.97	1.45	2.5	0	0	0	1	1	1	0	1	1.532	1.919	0.044	4.297	3.796	5.381	-0.486	1.098	0.5512	1	1	2.171e-09	6.807e-07
Niben101Scf02364g04009	1.18	1.77	0.97	1.53	1.42	1.22	1.29	1.56	1.97	1.11	0.73	1.22	0.97	0.96	1.48	1.53	2.11	2.65	1.77	2.16	1.79	1.7	2.21	2.78	3.59	6.07	5.84	6.35	0	0	0	1	1	1	0	1	0.002	-0.12	-0.134	0.655	0.635	1.991	-0.02	1.336	1	1	0.9471	0.02272	0.02642
Niben101Scf02385g01003	1.89	2.57	1.89	1.87	2.26	2.8	2.84	2.53	2.21	2.18	2.46	2.04	1.67	2.06	2	2.25	3.35	2.34	3.84	2.8	4.33	4.15	5.19	3.29	3.77	5.24	5.98	4.75	0	0	0	1	1	1	0	1	0.34	0.109	-0.046	0.589	1.038	1.262	0.449	0.673	0.5217	1	1	0.008215	3.783e-07
Niben101Scf02635g03011	0.41	0.21	0.17	0.1	0.09	0.17	0.1	0.16	0	0.04	0.05	0.15	0	0.07	0.26	0.26	0.32	1.02	0.9	0.74	0.87	1.27	0.23	0.8	1.27	1.53	1.72	2.6	0	0	0	1	1	1	0	1	-0.711	-1.792	-0.499	1.723	1.812	2.977	0.091	1.257	0.7607	1	0.8973	0.002366	0.0009113
Niben101Scf03202g13015	0.18	0.16	0.06	0.3	0	0.31	0.15	0.27	0.14	0.04	0.1	0	0.05	0.07	0.05	0.05	1.4	0.61	1.02	1.69	1.57	1.65	0.99	1.56	1.46	4.75	1.9	5.05	0	0	0	1	1	1	0	1	0.039	-1.235	-1.523	2.719	2.992	4.179	0.276	1.463	1	1	0.511	1.22e-06	2.932e-08
Niben101Scf03570g02009	1.12	1.77	1.78	1.58	1.02	1.88	0.72	1.46	1.3	1.85	0.99	1.22	1.13	2.2	1.42	1.79	2.71	6.56	3.1	3.45	5.09	5.19	5.55	4.64	4.67	7.84	6.57	8.1	0	0	0	1	1	1	0	1	-0.292	-0.211	0.05	1.324	1.706	2.115	0.383	0.792	0.7726	1	1	7.741e-06	2.573e-09
Niben101Scf03850g02023	5.67	5.09	4.3	6.11	5.68	4.46	5.63	7.23	5.34	6.36	6.02	6.23	5.54	5.73	4.43	6.04	9.57	7.02	7.18	8.24	9.31	11.19	7.13	10.84	9.86	12.3	15.18	14.29	0	0	0	1	1	1	0	1	0.112	0.177	0.034	0.596	0.859	1.283	0.263	0.687	0.8744	1	0.9914	0.001248	1.392e-06
Niben101Scf04306g00002	47.59	49.91	46.28	53.6	57.54	55.99	54.95	59.85	56.42	46.75	49.55	51.15	55.21	54.36	56.57	50.95	162.71	183.75	150.18	130.93	206.05	251.13	170.32	206.09	309.16	362.43	340.4	327.93	0	0	0	1	1	1	0	1	0.21	0.046	0.137	1.668	2.078	2.763	0.41	1.095	0.4464	1	0.7319	1.221e-44	2.517e-68
Niben101Scf05108g00002	1.71	2.89	1.49	2.71	1.69	2.1	0.77	1.73	1.97	2.46	1.2	2	1.51	1.98	1.69	2.4	6.74	8.14	3.45	7.5	8.12	5.95	10.01	6.03	4.67	16.27	10.56	16.19	0	0	0	1	1	1	0	1	-0.484	-0.204	-0.221	1.544	1.765	2.429	0.222	0.886	0.5951	1	0.9098	9.238e-06	2.235e-07
Niben101Scf05142g00003	0.59	1.23	1.83	0.79	1.51	1.53	1.39	1.13	1.2	0.57	1.67	1.31	1.67	1.18	1.27	1.02	2.63	3.05	2.31	2.26	2.81	2.88	3.25	3.37	2.97	4.62	5.3	4.7	0	0	0	1	1	1	0	1	0.334	0.083	0.213	1.2	1.472	1.984	0.273	0.785	0.7245	1	0.8892	2.719e-05	1.338e-07
Niben101Scf05142g00026	6.55	6.48	5.16	6.71	5.99	5.21	4.65	3.61	5.92	7.76	4.55	4.92	4.84	6.39	5.43	5.22	20.57	18.88	17.5	21.15	24.68	19.5	23.32	21.3	25.66	34.64	34.62	38.69	0	0	0	1	1	1	0	1	-0.349	-0.099	-0.195	1.647	1.831	2.421	0.184	0.774	0.3458	1	0.7614	2.829e-24	3.27e-30
Niben101Scf05307g01001	7.85	4.12	7.34	6.46	5.99	4.55	3.72	6.31	5.01	5.34	4.24	5.79	4.41	6.24	4.85	3.94	17.38	25.19	19.66	18.58	34.64	26.58	18.49	33.03	25.47	52.02	46.94	46.48	0	0	0	1	1	1	0	1	-0.323	-0.336	-0.413	1.648	2.129	2.73	0.481	1.082	0.5894	1	0.498	6.428e-13	6.445e-21
Niben101Scf05487g01007	0.35	0.11	0.17	0.3	0.04	0.26	0.1	0.43	0.34	0.33	0.1	0.05	0.38	0.22	0.16	0.1	0.76	0.92	0.67	0.81	1.79	0.99	0.9	1.18	0.75	2.23	1.72	2.25	0	0	0	1	1	1	0	1	-0.168	-0.139	-0.121	1.734	2.35	2.875	0.618	1.144	0.989	1	0.9969	0.0007599	8.489e-07
Niben101Scf05652g00010	2.01	2.2	1.78	2.56	2.97	2.89	2.22	2	2.31	3.32	1.67	1.95	2.53	1.91	2.48	1.74	5.7	6.31	5.57	4.63	7.36	7.65	9.52	6.28	4.95	6.94	10.51	11.1	0	0	0	1	1	1	0	1	0.24	0.122	0.018	1.367	1.842	1.962	0.475	0.594	0.7857	1	1	4.833e-08	4.545e-14
Niben101Scf05654g00006	1.54	1.93	1.49	2.47	1.51	2.41	1.19	1.94	1.93	2.05	2.25	2.34	2.2	1.47	1.9	2.05	5.3	4.78	3.53	4.49	2.81	4.53	3.83	4.22	5.52	7.02	7.61	9	0	0	0	1	1	1	0	1	-0.079	0.194	0.041	1.272	1.046	1.959	-0.226	0.686	0.9595	1	1	2.049e-08	4.733e-06
Niben101Scf05675g01018	101.55	107.31	110.96	127.26	81.34	89.15	80.51	108.59	109.85	109.09	75.82	106.87	77.08	87.64	98.43	75.82	231.53	350.6	149.87	226.79	317.82	303.5	272.34	296.06	190.24	526.76	468.94	475.33	0	0	0	1	1	1	0	1	-0.314	-0.155	-0.399	1.1	1.412	1.894	0.311	0.793	0.5746	1	0.4684	1.331e-06	2.555e-10
Niben101Scf05860g01019	72.32	82.84	84.41	87.77	88.18	93.83	93.21	103.47	98.29	87.83	78.49	89.45	90.36	78.46	82.98	76.28	262.19	246.69	187.22	205.34	296.65	332.34	235.9	299.48	291.76	462.97	372.39	364.42	0	0	0	1	1	1	0	1	0.21	0.113	0.003	1.461	1.83	2.188	0.369	0.727	0.5242	1	1	1.652e-26	5.452e-41
Niben101Scf05938g01009	2.07	2.84	2.52	3.11	2.66	3.19	2.48	2.8	2.89	3.12	3.19	3.5	3.87	3.6	2.85	3.02	3.67	4.73	3.88	3.99	5.57	5	6.04	5.27	4.39	7.02	7.29	7.15	0	0	0	1	1	1	0	1	0.076	0.261	0.326	0.612	1.046	1.286	0.434	0.674	0.9463	1	0.5323	0.001522	9.224e-09
Niben101Scf06435g03022	0	0	0	0	0	0.17	0.1	0.11	0.14	0	0	0	0	0.07	0	0	0.6	0.92	0.55	0.81	0.16	0.71	0.72	1.01	2.31	1.45	1.86	2.15	0	0	0	1	1	1	0	1	4.005	2.723	1.609	6.963	6.736	8.287	-0.103	1.431	0.1946	1	1	5.663e-12	4.34e-12
Niben101Scf06751g00004	1	1.23	0.86	1.04	0.71	0.74	1.14	0.86	1.06	0.9	0.63	0.73	0.54	0.81	1.27	1.02	2.47	1.53	2.2	1.45	2	1.65	1.8	1.77	2.5	3.01	2.85	3.3	0	0	0	1	1	1	0	1	-0.273	-0.308	-0.175	0.883	0.797	1.488	-0.086	0.605	0.8112	1	0.9134	0.0009022	0.002424
Niben101Scf07825g02003	20.31	15.69	16.17	20.96	15.5	16.67	10.95	12.24	19.54	18.96	12.77	13.14	13.98	13.81	16.08	11.41	29.38	37.4	31.43	27.02	45.09	47.07	43.3	46.57	36.23	61.19	59.26	55.23	0	0	0	1	1	1	0	1	-0.399	-0.181	-0.404	0.774	1.315	1.535	0.541	0.76	0.2454	1	0.2752	8.062e-06	6.068e-15
Niben101Scf07833g00010	6.49	5.03	5.1	7.64	7.95	8.57	7.33	9.71	5.58	4.27	4.45	5.74	6.4	6.1	7.75	5.22	32.73	15.67	20.24	21.52	15.26	17.28	15.25	13.24	40.52	47.89	24.96	30.44	0	0	0	1	1	1	0	1	0.464	-0.279	0.068	1.892	1.327	2.564	-0.565	0.673	0.2889	1	0.9703	2.606e-19	2.01e-10
Niben101Scf08044g02007	8.21	6.64	6.48	5.72	7.37	6.47	8.57	10.41	8.81	7.59	6.38	7.74	6.88	9.84	9.7	8.19	18.46	17.5	14.12	15.34	17.48	19.41	20.97	16.79	17.31	26.3	27.64	27.84	0	0	0	1	1	1	0	1	0.277	0.179	0.355	1.276	1.467	1.876	0.192	0.6	0.5172	1	0.3859	1.02e-13	3.358e-18
Niben101Scf08160g00001	2.24	2.46	1.89	1.33	1.07	1.79	1.55	2.37	2.17	1.4	1.47	1.85	2.31	1.47	2	2.46	3.07	4.38	3.61	4.09	3.3	3.4	2.93	3.63	4.34	6.52	5.53	6.35	0	0	0	1	1	1	0	1	-0.23	-0.202	0.08	0.935	0.747	1.524	-0.188	0.59	0.777	1	0.9869	6.154e-05	0.001347
Niben101Scf08175g01003	1.65	0.54	0.69	0.59	0.71	0.87	0.67	0.75	0.43	0.62	0.42	1.07	0.75	0.59	0.32	0.92	3.15	3.21	1.96	2.16	3.19	1.94	2.03	2.57	3.59	6.07	7.29	5.9	0	0	0	1	1	1	0	1	-0.181	-0.425	-0.398	1.601	1.496	2.73	-0.104	1.13	0.9249	1	0.7754	3.947e-06	1.44e-05
Niben101Scf08546g05005	1.83	1.34	2.06	1.63	1.02	2.06	3.3	2.32	1.16	1.64	0.99	0.78	1.45	1.03	1.69	2.1	4.19	5.39	4.2	6.01	6.44	5.57	7.62	6.37	3.82	26.84	20.66	32.89	0	0	0	1	1	1	0	1	0.338	-0.574	-0.118	1.527	1.921	3.615	0.394	2.088	0.8099	1	0.9758	0.0001855	1.407e-06
Niben101Scf09004g01004	5.79	6.53	7.51	6.76	7.81	7.96	5.01	6.63	7.56	8.21	5.6	5.45	6.67	7.27	6.38	5.12	10.92	12.92	9.77	9.39	15.1	11.76	13.67	11.98	15.24	17.18	18.17	20.29	0	0	0	1	1	1	0	1	0.049	0.017	-0.071	0.688	0.979	1.413	0.29	0.724	0.9654	1	0.9552	4.356e-05	2.149e-09
Niben101Scf09825g01007	3.37	5.14	4.76	6.11	6.3	6.91	5.32	5.34	5.82	5.46	4.34	5.01	6.45	5.07	5.96	5.58	14.15	14.81	13.06	16.11	17.64	16.15	19.21	18.56	22.5	24.77	22.56	24.39	0	0	0	1	1	1	0	1	0.297	0.085	0.247	1.575	1.874	2.271	0.3	0.696	0.3614	1	0.56	7.679e-30	1.007e-42
Niben101Scf10232g02006	0.06	0.21	0.06	0.25	0.18	0.09	0.26	0	0	0.16	0.05	0.05	0	0.07	0.05	0.15	0.92	1.27	0.43	0.34	0.27	0.76	0.81	0.72	1.6	1.82	2.76	2.4	0	0	0	1	1	1	0	1	-0.166	-1.021	-1.005	2.237	2.073	3.796	-0.161	1.563	1	1	0.7495	7.225e-05	0.0003707
Niben101Scf10707g00003	0	0	0.06	0.05	0.09	0.26	0.1	0.49	0.1	0.12	0.37	0.29	0.05	0.15	0.21	0.05	0.36	0.05	0.31	0.24	0.27	0.47	0.41	0.59	1.04	1.36	1.13	1.2	0	0	0	1	1	1	0	1	2.81	2.713	1.815	2.943	3.737	5.154	0.816	2.231	0.06469	1	0.59	0.001592	4.503e-07
Niben101Scf12414g03002	1.36	1.39	2.58	1.63	2.22	2.89	1.91	1.35	2.17	1.76	1.94	2	2.42	1.76	2.43	2.46	3.31	2.14	3.53	2.77	2.65	2.31	3.61	3.88	3.82	5.41	5.12	4.4	0	0	0	1	1	1	0	1	0.281	0.176	0.395	0.764	0.847	1.432	0.084	0.669	0.7318	1	0.5938	0.002944	0.0007616
Niben101Scf20935g00018	5.31	5.94	6.08	4.98	5.77	5.77	7.23	6.09	7.27	7.14	6.54	5.11	7.74	6.91	6.91	7.37	13.28	15.88	14.28	13.98	17.86	17.71	15.97	17.55	20.47	22.75	26.55	26.04	0	0	0	1	1	1	0	1	0.154	0.228	0.378	1.362	1.63	2.102	0.269	0.741	0.717	1	0.1812	1.642e-25	7.676e-37
Niben101Scf00395g02020	5.25	4.66	4.13	4.78	4.8	4.46	4.34	4.69	5.29	4.39	4.81	3.55	5.43	3.6	4.43	5.88	5.9	6.41	7.57	7.4	9.53	6.8	7.13	6.79	7.22	11.97	13.28	12.65	0	0	0	0	1	1	0	1	-0.041	-0.061	0.05	0.537	0.679	1.26	0.142	0.723	0.9766	1	0.9889	0.006476	0.0003407
Niben101Scf01018g04014	6.67	9.26	11.07	11.44	9.41	9.8	10.53	11.75	8.95	9.85	10.83	10.32	9.84	9.92	12.28	11.72	10.05	10.08	11.22	12.63	14.94	17.42	17.28	16.2	15.28	19.69	17.44	20.19	0	0	0	0	1	1	0	1	0.104	0.051	0.186	0.194	0.773	0.914	0.579	0.72	0.8382	1	0.6822	0.2205	4.433e-08
Niben101Scf01167g02004	2.48	1.45	1.83	1.78	1.42	2.19	1.55	0.92	1.93	1.48	2.04	1.7	2.63	1.25	1.95	1.48	2.91	2.04	2	2.09	2.92	3.35	2.66	3.29	3.49	4.42	3.58	5.45	0	0	0	0	1	1	0	1	-0.29	-0.077	-0.021	0.269	0.703	1.17	0.434	0.901	0.7132	1	1	0.344	0.005298
Niben101Scf01237g03007	7.08	7.39	9.23	8.28	8.52	10.5	12.24	9.92	5.39	8.99	10.1	10.03	9.62	9.4	8.28	10.23	9.93	8.19	7.85	10.71	13.53	12.65	14.88	13.92	14.43	13.34	12.96	14.59	0	0	0	0	1	1	0	1	0.362	0.108	0.23	0.2	0.781	0.789	0.581	0.588	0.2603	1	0.6289	0.2635	6.386e-07
Niben101Scf01369g00003	2.01	2.03	2.47	0.84	2.26	2.32	1.96	1.51	2.17	1.4	1.99	2.38	2.2	1.91	1.85	1.79	2.03	1.48	2.08	2.6	2	2.97	3.7	2.95	3.35	3.59	3.13	3.6	0	0	0	0	1	1	0	1	0.154	0.117	0.09	0.185	0.681	0.907	0.496	0.722	0.9102	1	0.9732	0.5926	0.008409
Niben101Scf01688g00006	2.24	3.8	2.7	3.06	3.55	2.01	2.69	3.61	3.9	2.75	4.34	3.11	2.9	3.31	4.11	2.76	3.47	2.39	3.26	3.18	4.87	5.15	3.56	4.47	3.68	5.95	6.39	7.4	0	0	0	0	1	1	0	1	0	0.248	0.144	0.061	0.607	0.982	0.545	0.921	1	1	0.9058	0.846	0.01023
Niben101Scf01719g04026	0.71	0.27	0.63	0.39	0.67	0.39	0.21	0.22	0.43	0.53	0.58	0.39	0.59	0.51	0.63	0.51	0.88	0.71	0.47	0.64	0.97	1.13	1.13	0.89	0.99	2.11	1.86	0.75	0	0	0	0	1	1	0	1	-0.374	-0.032	0.19	0.442	1.05	1.53	0.609	1.09	0.7919	1	0.9758	0.36	0.008809
Niben101Scf01999g07010	2.6	1.87	2.92	1.23	1.51	2.8	2.32	1.51	2.89	1.97	2.35	2.48	2.74	1.69	1.58	2.56	2.51	1.88	3.69	3.28	5.79	2.69	3.7	4.05	10.71	2.02	11.78	5.8	0	0	0	0	1	1	0	1	-0.076	0.171	0.001	0.406	0.913	1.814	0.507	1.408	0.9811	1	1	0.3505	0.01901
Niben101Scf02111g18010	3.9	4.5	4.7	4.09	4.57	4.37	5.16	4.53	3.61	5.09	3.87	6.08	4.19	4.41	4.85	4.91	5.46	6.31	5.45	6.35	6.49	8.31	9.34	9.41	6.75	10.53	10.01	9.2	0	0	0	0	1	1	0	1	0.115	0.121	0.098	0.455	0.968	1.087	0.514	0.632	0.8694	1	0.9228	0.01397	1.88e-08
Niben101Scf02139g02002	1.59	1.45	0.86	1.43	1.55	0.92	1.39	1.29	2.02	1.97	2.67	1.7	1.67	2.64	2.16	2.25	1.63	2.14	2.08	1.45	2.71	2.79	2.75	2.11	2.45	2.81	3.22	2.95	0	0	0	0	1	1	0	1	-0.053	0.639	0.692	0.436	0.947	1.094	0.512	0.659	0.9838	1	0.1224	0.08299	3.292e-05
Niben101Scf02353g06029	4.49	5.3	6.02	5.18	3.73	5.64	6.15	4.96	4.91	6.48	6.07	4.96	5.97	4.7	5.32	5.88	7.5	8.8	6.43	6.62	9.74	7.08	7.94	8.73	10.38	11.81	11.51	11.55	0	0	0	0	1	1	0	1	-0.039	0.098	0.067	0.476	0.671	1.107	0.195	0.631	0.9741	1	0.9635	0.003686	2.338e-05
Niben101Scf02947g04003	9.98	11.99	17.32	10.9	14.03	15.31	9.4	12.08	10.49	12.19	12.56	9.73	14.46	11.02	10.12	13.2	16.11	18.12	16.95	19.52	22.08	26.82	24.18	30.62	23.21	26.75	31.85	31.14	0	0	0	0	1	1	0	1	0.022	-0.157	-0.037	0.495	1.049	1.171	0.553	0.675	0.9947	1	0.9846	0.004701	2.651e-10
Niben101Scf03241g00015	9.92	10.28	11.12	9.52	9.55	9.84	9.14	10.3	8.91	9.11	8.53	10.27	8.22	9.55	10.49	11.41	12.72	10.99	13.97	13.71	19.92	19.55	17.09	18.43	15.24	20.64	20.07	21.44	0	0	0	0	1	1	0	1	-0.072	-0.148	-0.038	0.337	0.876	0.923	0.54	0.587	0.8946	1	0.9752	0.01191	1.453e-12
Niben101Scf03405g04003	2.89	3.59	3.1	3.6	3.64	3.89	3.25	2.75	3.13	3.69	2.98	3.41	3.71	3.23	2.85	3.89	4.31	3.15	5.41	3.41	6.17	5.95	4.06	7.76	5.14	7.14	8.02	5.15	0	0	0	0	1	1	0	1	0.041	0.004	0.053	0.306	0.858	0.948	0.553	0.643	0.9869	1	0.9857	0.1981	4.816e-05
Niben101Scf03670g04020	29.34	29.29	30.79	26.28	32.28	26.47	30.26	26.31	24.12	28.85	27.26	25.94	27.36	30.05	28.05	30.49	34.01	36.74	40.65	37.26	53.31	53.59	49.62	47.54	46.23	59.13	63.43	58.63	0	0	0	0	1	1	0	1	-0.004	-0.123	0.003	0.362	0.819	0.976	0.456	0.613	1	1	1	0.001379	2.691e-14
Niben101Scf04436g15042	13.58	10.98	11.64	12.47	9.5	10.06	9.09	10.14	13.04	9.6	10.26	9.1	9.94	12.34	10.23	10.28	13.91	16.94	13.81	15.57	21.87	17.56	21.15	19.4	20.52	23.66	25.15	24.69	0	0	0	0	1	1	0	1	-0.326	-0.213	-0.191	0.306	0.716	0.95	0.41	0.644	0.1881	1	0.6127	0.0192	4.577e-09
Niben101Scf04639g10008	0.59	0.59	1.2	0.69	0.98	0.79	0.88	0.81	0.91	1.19	0.89	0.88	0.81	0.29	0.9	0.77	1.12	1.53	1.1	0.95	1.19	1.56	1.67	1.81	2.5	1.73	1.9	1.6	0	0	0	0	1	1	0	1	0.174	0.347	-0.097	0.589	1.03	1.33	0.442	0.742	0.9225	1	0.9657	0.06715	0.0004308
Niben101Scf04741g00008	14.17	16.65	14.05	14.64	15.01	15.4	14.98	12.89	14.15	12.97	13.61	13.38	15.11	14.18	14.29	14.17	16.75	16.03	18.16	16.28	25.87	22.47	24.18	22.4	23.82	26.3	27.14	27.54	0	0	0	0	1	1	0	1	-0.029	-0.139	-0.044	0.175	0.671	0.815	0.495	0.64	0.9611	1	0.9479	0.1048	5.449e-12
Niben101Scf04754g00001	0.71	0.64	0.52	0.35	0.44	0.7	0.36	0.86	0.58	0.45	0.31	0.63	0.81	0.59	0.74	0.61	0.8	0.81	0.9	0.17	1.68	0.76	1.04	1.05	1.7	0.99	1.13	1.8	0	0	0	0	1	1	0	1	0.103	-0.147	0.328	0.258	1.025	1.34	0.768	1.083	0.986	1	0.8769	0.5896	0.01077
Niben101Scf04926g00002	1.95	1.82	4.53	2.47	3.24	4.24	2.53	2.59	2.6	2.75	4.08	5.89	2.26	4.11	2.95	3.58	3.63	2.09	2.31	4.49	3.73	8.69	3.29	3.5	5.24	3.55	5.26	10.4	0	0	0	0	1	1	0	1	0.232	0.508	0.258	0.225	0.836	1.18	0.611	0.955	0.8757	1	0.8836	0.6161	0.02702
Niben101Scf05301g01003	0.53	0.54	0.29	0.49	0.22	0.26	0.15	0.27	0.24	0.62	0.42	0.44	0.48	0	0.63	0.1	0.88	1.48	0.86	0.61	2.06	1.7	0.99	2.02	0.61	3.14	1.99	4.6	0	0	0	0	1	1	0	1	-1.002	-0.099	-0.537	1.023	1.857	2.466	0.835	1.444	0.5178	1	0.8198	0.07167	0.0003502
Niben101Scf05373g02019	31.29	37.06	39.45	37.77	36.1	38.98	37.23	33.32	34.08	33.74	36.84	35.38	39.67	37.03	40.96	38.11	41.63	41.42	43.04	41.85	64.19	61.33	58.23	64.54	54.48	69.69	66.06	71.17	0	0	0	0	1	1	0	1	0.001	-0.057	0.098	0.206	0.77	0.844	0.564	0.638	1	1	0.8066	0.0604	2.567e-14
Niben101Scf05959g00008	0.18	0.32	0.4	0.25	0.22	0.57	0.21	0.22	0.19	0.37	0.58	0.39	0.11	0.07	0.47	0.1	0.64	0.36	0.71	0.27	0.43	0.9	1.31	1.14	0.66	0.87	1.72	1.7	0	0	0	0	1	1	0	1	0.104	0.397	-0.533	0.77	1.712	2.083	0.944	1.315	0.9942	1	0.8479	0.212	0.0007589
Niben101Scf07797g02006	3.78	3.64	5.16	2.96	2.58	3.94	3.92	3.24	3.47	3.28	4.03	3.41	3.82	3.89	3.59	4.3	3.95	3.66	4.86	4.39	5.52	6.04	5.86	5.78	5.8	6.48	6.57	8	0	0	0	0	1	1	0	1	-0.179	-0.128	0.013	0.131	0.586	0.793	0.455	0.662	0.7414	1	1	0.5376	0.0006682
Niben101Scf07937g01006	4.55	4.66	5.22	4.39	4.48	5.12	3.61	4.26	6.02	4.76	4.29	5.65	5.32	6.46	5.06	5.01	7.18	6	5.61	6.96	7.96	7.27	8.8	7.8	10.61	9.66	9.11	10.3	0	0	0	0	1	1	0	1	-0.098	0.141	0.207	0.458	0.76	1.077	0.302	0.619	0.8645	1	0.6551	0.002745	1.39e-07
Niben101Scf08137g01038	8.09	6.8	5.85	8.23	6.3	7.31	6.2	8.03	8.95	7.22	6.8	5.45	6.93	7.57	6.85	7.52	10.81	6.21	9.69	8.71	13.75	13.31	12.58	12.86	10.66	15.77	14.5	15.94	0	0	0	0	1	1	0	1	-0.06	-0.028	-0.008	0.294	0.856	0.972	0.562	0.678	0.9532	1	1	0.1108	2.946e-07
Niben101Scf09729g00028	2.36	1.55	1.15	1.43	0.89	1.36	2.27	1.29	1.35	1.11	1.47	1.56	1.77	0.96	1.69	1.59	2.19	1.73	2.55	1.32	2.27	2.74	2.84	2.7	2.69	2.81	3.22	3.5	0	0	0	0	1	1	0	1	-0.165	-0.244	-0.085	0.266	0.708	0.913	0.442	0.648	0.8993	1	0.9664	0.3835	0.007867
Niben101Scf09869g01014	19.07	20.13	23.17	19.57	20.47	21.92	19.31	20.17	23.59	19.41	19.36	20	18.49	18.44	19.3	22.51	24.52	22.59	27.35	24.96	35.45	37.72	35.27	30.83	28.26	38.07	45.22	40.19	0	0	0	0	1	1	0	1	0	0.008	-0.055	0.28	0.765	0.889	0.485	0.609	1	1	0.9415	0.03453	5.149e-10
Niben101Scf10306g00028	1.83	2.84	3.15	1.48	2.44	2.41	2.43	2.75	2.79	2.18	2.98	2.14	2.31	2.42	2.37	2.76	2.35	2.54	2.94	3.24	3.57	3.87	4.19	4.01	3.16	4.17	6.07	3.95	0	0	0	0	1	1	0	1	0.111	0.118	0.093	0.264	0.757	0.905	0.492	0.641	0.9216	1	0.9588	0.3054	0.0006865
Niben101Scf12290g00001	12.34	12.74	11.41	9.52	9.9	13.95	13.63	13.8	11.6	11.98	12.19	12.26	14.03	10.8	12.07	12.74	13.88	13.23	15.07	13.51	19.11	19.07	18.22	20.5	15.71	19.74	24.38	26.74	0	0	0	0	1	1	0	1	0.157	0.064	0.115	0.277	0.743	0.912	0.465	0.635	0.7143	1	0.867	0.07414	1.91e-07
Niben101Scf19133g02012	13.64	22.65	10.78	13.71	11.41	10.72	13.43	11.27	16.08	12.48	9.84	14.89	16.61	19.32	12.86	21.64	16.51	18.62	28.6	19.93	22.19	26.06	20.43	24.59	22.55	28.08	37.83	37.19	0	0	0	0	1	1	0	1	-0.377	-0.19	0.211	0.461	0.617	1.046	0.157	0.586	0.4357	1	0.7849	0.03748	0.003526
Niben101Scf21689g00001	0.65	0.48	0.34	0.74	0.31	0.61	0.67	0.27	1.3	0.49	0.84	0.29	0.27	0.51	0.37	0.15	0.84	0.87	0.75	0.68	1.95	0.99	0.5	1.22	1.27	1.53	1.95	2	0	0	0	0	1	1	0	1	-0.249	0.38	-0.805	0.478	1.044	1.588	0.567	1.111	0.9122	1	0.5838	0.3575	0.01312
Niben101Scf03038g17023	1.95	1.71	1.15	2.27	1.02	1.27	2.38	2.53	1.88	1.6	1.05	1.51	1.61	2.06	1.79	1.48	2.83	2.49	3.18	3.14	2.16	2.46	2.93	2.32	5.28	4.34	5.21	3.4	0	0	0	1	0	1	0	1	-0.003	-0.23	-0.045	0.715	0.475	1.357	-0.24	0.642	1	1	1	0.006669	0.07546
Niben101Scf00099g00002	2.89	2.14	0.75	2.27	1.95	1.62	2.43	1.94	1.44	2.01	1.78	2.04	2.9	2.42	1.69	3.43	1.99	1.12	2.08	1.96	2.33	2.22	2.89	1.98	2.36	3.55	2.4	4	0	0	0	0	0	1	0	1	-0.024	-0.144	0.376	-0.159	0.224	0.61	0.383	0.769	1	1	0.6854	0.638	0.4833
[truncated: 23,983 more rows]
[truncated: 6 more columns]

## Sheet: C2_Vs_EV DEG
UR (139)			DR (72)
GeneID_Nb	GeneID_ATH		GeneID_Nb	GeneID_ATH
[truncated: 139 more rows]

## Sheet: CP_Vs_EV DEG
UR		DR
[truncated: 1 more rows]

## Sheet: C2+CP_Vs_EV DEG
UR (72)			DR (191)
[truncated: 192 more rows]

[truncated: 7 more sheets: C2+CP_Vs_EV ONLY DEGs, TYLCV_Vs_EV DEGs, TYLCV C2mut_Vs_EV, TYLCV CPmut1_Vs_EV, TYLCV C2mut_Vs_TYLCV WT, TYLCV CPmut1_Vs_TYLCV WT, Common in both C2mut and CPmut1]
