# Supplementary material for: Combinatorial interactions between viral proteins expand the potential functional landscape of the tomato yellow leaf curl virus proteome
Source: PLoS Pathog. 2022 Oct 18;18(10):e1010909. doi: 10.1371/journal.ppat.1010909 (PMC9633003; doi:10.1371/journal.ppat.1010909)
Supplement: S7 Table — (XLSX) [file ppat.1010909.s016.xlsx]

## Sheet: Sheet1
Supplementary Table 7. Plasmids used in this work.
Plasmid name on binary vector (Generated in this study)	Entry vector name (Source)	Destination vector name (Source)
(1) Immunoprecipitation
Rep-GFP	pENTR/TOPO-Rep-NS (5)	pGWB5 (3)
C2-GFP	pENTR/TOPO-C2-NS (5)	pGWB5 (3)
C3-GFP	pENTR/TOPO-C3-NS (5)	pGWB5 (3)
C4-GFP	pENTR/TOPO-C4-NS (5)	pGWB5 (3)
V2-GFP	pENTR/TOPO-V2-NS (5)	pGWB5 (3)
CP-GFP	pENTR/TOPO-CP-NS (5)	pGWB5 (3)
Rep-FLAG	pENTR/TOPO-Rep-NS (5)	pGWB511 (4)
C2-FLAG	pENTR/TOPO-C2-NS (5)	pGWB511 (4)
C3-FLAG	pENTR/TOPO-C3-NS (5)	pGWB511 (4)
C4-FLAG	pENTR/TOPO-C4-NS (5)	pGWB511 (4)
V2-FLAG	pENTR/TOPO-V2-NS (5)	pGWB511 (4)
CP-FLAG	pENTR/TOPO-CP-NS (5)	pGWB511 (4)
(2) Microscopy
Rep-nYFP	pENTR/TOPO-Rep-NS (5)	pGTQL1211YN (2)
C2-nYFP	pENTR/TOPO-C2-NS (5)	pGTQL1211YN (2)
C3-nYFP	pENTR/TOPO-C3-NS (5)	pGTQL1211YN (2)
C4-nYFP	pENTR/TOPO-C4-NS (5)	pGTQL1211YN (2)
V2-nYFP	pENTR/TOPO-V2-NS (5)	pGTQL1211YN (2)
CP-nYFP	pENTR/TOPO-CP-NS (5)	pGTQL1211YN (2)
Rep-cYFP	pENTR/TOPO-Rep-NS (5)	pGTQL1221YC (2)
C2-cYFP	pENTR/TOPO-C2-NS (5)	pGTQL1221YC (2)
C3-cYFP	pENTR/TOPO-C3-NS (5)	pGTQL1221YC (2)
C4-cYFP	pENTR/TOPO-C4-NS (5)	pGTQL1221YC (2)
V2-cYFP	pENTR/TOPO-V2-NS (5)	pGTQL1221YC (2)
CP-cYFP	pENTR/TOPO-CP-NS (5)	pGTQL1221YC (2)
Rep-RFP	pENTR/TOPO-Rep-NS (5)	pGWB554 (4)
C2-RFP	pENTR/TOPO-C2-NS (5)	pGWB554 (4)
C3-RFP	pENTR/TOPO-C3-NS (5)	pGWB554 (4)
C4-RFP	pENTR/TOPO-C4-NS (5)	pB7RWG2.0 (1)
V2-RFP	pENTR/TOPO-V2-NS (5)	pGWB554 (4)
CP-RFP	pENTR/TOPO-CP-NS (5)	pGWB554 (4)
GFP-CP	pENTR/TOPO-CP-STOP (5)	pGWB6 (3)
(3) Luciferase Complementation Imaging assays
Rep-nLuc	pENTR/TOPO-Rep-NS (5)	pGWB-N-luc (6)
C2-nLuc	pENTR/TOPO-C2-NS (5)	pGWB-N-luc (6)
C3-nLuc	pENTR/TOPO-C3-NS (5)	pGWB-N-luc (6)
C4-nLuc	pENTR/TOPO-C4-NS (5)	pGWB-N-luc (6)
V2-nLuc	pENTR/TOPO-V2-NS (5)	pGWB-N-luc (6)
CP-nLuc	pENTR/TOPO-CP-NS (5)	pGWB-N-luc (6)
cLuc-Rep	pENTR/TOPO-Rep-STOP (5)	pGWB-C-luc (6)
cLuc-C2	pENTR/TOPO-C2-STOP (5)	pGWB-C-luc (6)
cLuc-C3	pENTR/TOPO-C3-STOP (5)	pGWB-C-luc (6)
cLuc-C4	pENTR/TOPO-C4-STOP (5)	pGWB-C-luc (6)
cLuc-V2	pENTR/TOPO-V2-STOP (5)	pGWB-C-luc (6)
cLuc-CP	pENTR/TOPO-CP-STOP (5)	pGWB-C-luc (6)
(4) TYLCV infection clones
TYLCV-C2mut	pENTR/TOPO-TYLCV-C2mut	pGWB501 (4)
TYLCV-CPmut1	pENTR/TOPO-TYLCV-CPmut1	pGWB501 (4)
TYLCV-CPmut2	pENTR/TOPO-TYLCV-CPmut2	pGWB501 (4)
(5) Yeast two-hybrid (Y2H)
pGBKT7-Rep	\	pGBKT7 (Clontech)
pGBKT7-C2	\	pGBKT7 (Clontech)
pGBKT7-C3	\	pGBKT7 (Clontech)
pGBKT7-C4	\	pGBKT7 (Clontech)
pGBKT7-CP	\	pGBKT7 (Clontech)
pGBKT7-V2	\	pGBKT7 (Clontech)
pGADT7-Rep	\	pGADT7 (Clontech)
pGADT7-C2	\	pGADT7 (Clontech)
pGADT7-C3	\	pGADT7 (Clontech)
pGADT7-C4	\	pGADT7 (Clontech)
pGADT7-CP	\	pGADT7 (Clontech)
pGADT7-V2	\	pGADT7 (Clontech)
(6) RNA-seq
CP	pENTR/TOPO-CP-STOP (5)	pGWB2 (3)
C2	pENTR/TOPO-C2-STOP (5)	pGWB2 (3)
References
1. Karimi M, Inzé D, Depicker A. GATEWAY vectors for Agrobacterium-mediated plant transformation. Trends in Plant Science. 2002;7(5):193-5. doi: https://doi.org/10.1016/S1360-1385(02)02251-3.
2. Lu Q, Tang X, Tian G, Wang F, Liu K, Nguyen V, et al. Arabidopsis homolog of the yeast TREX-2 mRNA export complex: components and anchoring nucleoporin. Plant J. 2010;61(2):259-70. doi: 10.1111/j.1365-313X.2009.04048.x. PubMed PMID: 19843313.
3. Nakagawa T, Kurose T, Hino T, Tanaka K, Kawamukai M, Niwa Y, et al. Development of series of gateway binary vectors, pGWBs, for realizing efficient construction of fusion genes for plant transformation. Journal of Bioscience and Bioengineering. 2007;104(1):34-41. doi: https://doi.org/10.1263/jbb.104.34.
4. Nakagawa T, Suzuki T, Murata S, Nakamura S, Hino T, Maeo K, et al. Improved Gateway binary vectors: high-performance vectors for creation of fusion constructs in transgenic analysis of plants. Biosci Biotechnol Biochem. 2007;71(8):2095-100. doi: 10.1271/bbb.70216. PubMed PMID: 17690442.
5. Wang L, Ding X, Xiao J, Jimenez-Gongora T, Liu R, Lozano-Duran R. Inference of a geminivirus-host protein-protein interaction network through affinity purification and mass spectrometry analysis. Viruses. 2017;9(10):273. doi: 10.3390/v9100275.
6. Wang L, Ding Y, He L, Zhang G, Zhu J-K, Lozano-Duran R. A virus-encoded protein suppresses methylation of the viral genome in the Cajal body through its interaction with AGO4. eLife. 2020;9:e55542. doi: 10.7554/eLife.55542.
