# Supplementary material for: Combinatorial interactions between viral proteins expand the potential functional landscape of the tomato yellow leaf curl virus proteome
Source: PLoS Pathog. 2022 Oct 18;18(10):e1010909. doi: 10.1371/journal.ppat.1010909 (PMC9633003; doi:10.1371/journal.ppat.1010909)
Supplement: S8 Table — (XLSX) [file ppat.1010909.s017.xlsx]

## Sheet: Sheet1
Supplementary Table 8. Primers used for qPCR and qRT-PCR in this work.
Target gene	Gene description	Primer sequence (5'-3')	Reference	Efficiency
(1) RT-qPCR (gene expression)
Niben101Scf00282g02006	Ethylene-responsive transcription factor 10	F: ATTAAGGGGCCGTTCTGCTT	this study	0.823
		R: CGCCGCCTTCTGAATATCCT
Niben101Scf05159g01001	Zinc finger protein 1	F: CTTGATCTTAACTTGCCGGCG	this study	0.965
		R: CGCAGGGGAGAAGACAAGAC
Niben101Scf10248g01019	Phospholipase A1-II 5	F: AGTGCTCTATTGGGGTATGCA	this study	0.965
		R:TGCCAGTCACCCGTATCTCT
Niben101Scf03861g01001	Peroxidase 5	F: GCTTTCTCGTCTGACTTTGCT	this study	0.895
		R: TGACACTGCCACAAACTTTTCT
Niben101Scf03345g00009	cytochrome P450, family 71 subfamily B	F: CAGGAAAGTCGAGCTAACGGT	this study	0.885
		R: TTCCCAATTCGCCACTCTCC
Niben101Scf02063g05001	Ethylene-responsive transcription factor 1B	F: CGGAAACAGTTACCTCGTACCA	this study	0.978
		R: ACTTCTCCTTGGCCGGTTTT
Niben101Scf01938g06013	Metacaspase-9	F: GAATCGCGTACCAGAAGGAG	this study	0.872
		R：GGCTTGCAAGATTGTGATGA
Niben101Scf02358g03018	Ammonium transporter 3 member 1	F: ACAAATTGTGGGTGGTGGAT	this study	0.839
		R：CATTTCTGGAGTCCCTCTGG
Niben101Scf00953g03009	Cysteine-rich venom protein	F: CGGGAAAAGTCTGTGGACAT	this study	0.82
		R: AAAGGGCTGTTGCTCTTCAA
C2	TYLCV-encoded C2	F: ACCTTCGTCACCCTCTACGA	4	0.935
		R: AAACGCCATTCTCTGCCTGA
CP	TYLCV-encoded CP	F: TGGAAGCAGCCCAATGGATT	this study	0.916
		R: GTTCTCGTACTTGGCTGCCT
NbActin (NbACT2)	Actin	F: CGGAATCCACGAGACTACATAC	3	1.081
		R: GGGAAGCCAAGATAGAGC
NbEF1α	Elongation factor 1-alpha	F: AAGGTCCAGTATGCCTGGGTGCTTGAC	2	0.948
		R: AAGAATTCACAGGGACAGTTCCAATACCAC
(2) qPCR (viral accumulation)
Rep	TYLCV- encoded Rep	F: TGAGAACGTCGTGTCTTCCG	4	0.948
		R: TGACGTTGTACCACGCATCA
ITS	25S ribosomal DNA interspacer	F: CGGAATCCACGAGACTACATAC	1	1.011
		R: GGGAAGCCAAGATAGAGC
References
1. Mason G, Caciagli P, Accotto GP, Noris E. Real-time PCR for the quantitation of Tomato yellow leaf curl Sardinia virus in tomato plants and in Bemisia tabaci. J Virol Methods. 2008;147(2):282-9. doi: 10.1016/j.jviromet.2007.09.015.
2. Segonzac C., Feike D., Gimenez-Ibanez S., Hann D. R., Zipfel C., Rathjen J. P. Hierarchy and roles of pathogen-associated molecular pattern-induced responses in Nicotiana benthamiana. Plant Physiol. 2011;156(2):687-99. doi: 10.1104/pp.110.171249
3. Viczián O, Künstler A, Hafez Y, Király L. Catalases may play different roles in influencing resistance to virus-induced hypersensitive necrosis. Acta Phytopathologica et Entomologica Hungarica. 2014;49(2):189-200. doi: 10.1556/APhyt.49.2014.2.5.
4. Wang L, Tan H, Wu M, Jimenez-Gongora T, Tan L, Lozano-Duran R. Dynamic virus-dependent subnuclear localization of the capsid protein from a geminivirus. Front Plant Sci. 2017;8:2165. doi: 10.3389/fpls.2017.02165.
